# Supplementary material for: Accurate Classification of Non-small Cell Lung Cancer (NSCLC) Pathology and Mapping of EGFR Mutation Spatial Distribution by Ambient Mass Spectrometry Imaging
Source: Front Oncol. 2019 Aug 28;9:804. doi: 10.3389/fonc.2019.00804 (PMC6722907; doi:10.3389/fonc.2019.00804)
Supplement: Data Sheet S1 — Raw mass spectrometry expression matrix in positive ions model. [file Data_Sheet_1.xlsx]

## Sheet: Sheet1
Row	Index	Peak Name	m/z	Ret. Time	Group	Use	10257096-N.txt	10257096-T.txt	10259657-N.txt	10259657-T.txt	10262007-T.txt	11456870-N.txt	11456870-T.txt	13348031-N.txt	13348031-T.txt	13349880-N.txt	13449880-T.txt	13554409-T.txt	13624986-T.txt	13625107-N.txt	13625107-T.txt	13625407-N.txt	13625407-T.txt	13629593-N.txt	13644119-N.txt	13644119-T.txt	13700559-N.txt	13700559-T.txt	13712850-N.txt	13712850-T.txt	13713210-T.txt	13717025-N.txt	13717025-T.txt	13719673-N.txt	13719673-T.txt	13730121-N.txt	13730121-T (2).txt	13730121-T.txt	13732730-N.txt	13732730-T.txt	13733821-T.txt	13733870-N.txt	13733870-T.txt	13738141-N.txt	13738141-T.txt	13745222-N.txt	13745222-T.txt	13749139-N.txt	13749139-T.txt
1	1	71.01	71.0118	N/A		TRUE	20241.1	16018.7	18209.6	34519.2	1123.79	17795.4	6897.27	8788.58	7346.05	3859.06	7749.51	1616.27	25269.1	1480.28	128.711	526.65	946.753	4824.55	19774.3	15688.2	68.7508	357.377	18051.2	7211.06	20107.7	1507.29	338.667	26043.4	49557.8	767.174	241.495	514.529	889.402	3372.07	27266	1070.81	1615.26	243.815	761.984	475.767	475.051	21370.2	21688.8
2	2	72.72	72.7151	N/A		TRUE	362.857	262.583	0	0	0	0	801.946	173.115	0	49.9959	50.9229	0	0	0	168.104	0	128.83	0	202.236	2070.2	28.3628	0	0	0	2144.75	0	0	0	0	0	0	0	0	129.81	960.207	0	0	0	0	0	0	125.406	1274.13
3	3	73	73.0035	N/A	(Monoisotopic)	TRUE	3228.93	0	0	0	713.306	839.434	7653.15	0	0	0	0	0	0	297.219	0	0	422.155	0	0	18714.5	0	0	0	0	0	0	232.347	0	0	317.196	230.323	0	187.407	0	8993.75	0	0	215.963	472.172	0	0	0	0
4	4	73.02	73.0205	N/A	(Monoisotopic)	TRUE	0	3966.94	4220.16	6606.61	0	0	0	5593.23	8177.31	1754.77	8365.6	1406.46	6656.41	0	0	277.587	0	0	7067.93	0	465.681	1323.94	1382.42	941.859	16802.2	648.436	0	5195.63	15578.3	0	0	417.142	0	2410.8	0	0	1024.39	0	0	556.221	0	10348	16384.3
5	5	73.03	73.0316	N/A	(Monoisotopic)	TRUE	0	0	0	0	0	0	0	0	0	0	0	0	0	0	94.1417	0	0	7828.8	0	0	0	0	0	0	0	0	0	0	0	0	0	0	0	0	0	1281.06	0	0	0	0	2307.57	0	0
6	6	74.02	74.0225	N/A	(Isotope)	TRUE	130.571	2655.22	2193.84	856.132	89.6389	0	0	3224.94	1156.74	168.72	1462.75	411.593	4689.81	0	0	52.8875	199.201	0	1169.49	2533.96	86.5929	23.121	0	340.385	3489.11	207.081	31.7592	4214.73	3544.12	0	0	0	0	855.895	3503.04	0	227.041	0	83.7717	0	76.6642	2513.13	2954.89
7	7	75.5	75.5037	N/A		TRUE	211.071	0	0	0	0	0	41.2587	0	0	0	52.2101	0	0	0	0	0	0	0	0	0	0	0	0	0	0	0	0	0	0	0	46.7059	0	0	0	144.792	0	7.1988	0	0	31.6544	0	0	92.9756
8	8	77.26	77.2555	N/A		TRUE	0	0	0	0	0	227.453	31.2625	0	0	0	0	0	0	0	2.9675	0	0	0	0	0	0	0	143.555	0	94.9961	62.6613	0	0	0	0	0	18.0149	0	37.4136	0	0	0	0	0	0	0	0	161.469
9	9	78.92	78.921	N/A		TRUE	0	0	0	0	0	0	0	0	0	0	0	0	0	0	0	0	0	0	0	0	0	0	0	0	0	0	0	0	0	0	0	0	0	0	0	0	0	0	0	23405.7	0	0	0
10	10	78.96	78.9572	N/A	(Monoisotopic)	TRUE	41367.4	268302	115236	226950	6275.39	6745.66	35366	133613	76642.9	5097.61	22613	14804.6	408125	1518.97	2806.92	2662.05	1769.56	5435	144500	179681	5230.05	11155.9	91134	45677.6	346943	2984.92	2350.93	146715	321372	2451.1	5973.24	9850.27	836.31	30623.6	270440	7436.41	15235.1	0	1798.45	0	16207.8	168479	158422
11	11	79.96	79.9555	N/A	(Isotope)	TRUE	6709.11	23084.2	6326.96	19638.8	1656.48	2241.44	3724.45	17572.5	7431.12	2145.84	942.691	1163.76	6757.49	0	35.3494	326.988	260.005	1874.97	13895.8	6875.29	163.16	1360.96	19495.7	2079.01	16515.1	537.825	150.313	15439.1	15953.9	0	45.5515	50.8582	426.397	2102.42	8375.95	319.871	776.867	71.9259	0	433.761	716.026	45138.3	13103.2
12	12	80.33	80.3327	N/A		TRUE	0	0	0	0	0	0	0	0	112.663	0	0	24.2512	0	0	0	0	0	0	0	0	0	0	0	0	127.103	0	40.9467	0	410.514	45.4706	0	0	0	0	0	0	0	0	0	0	44.9562	0	0
13	13	80.67	80.6668	N/A		TRUE	1318.57	0	525.5	0	0	0	0	0	0	0	0	0	0	0	0	0	0	0	558.708	0	0	55.0325	634.57	0	115.356	21.3548	17.9867	0	0	0	46.6691	0	0	35.2684	0	0	0	0	0	0	0	630.275	243.146
14	14	80.92	80.9154	N/A		TRUE	0	0	0	0	0	39.9057	0	163.549	43.0225	488.622	93.6303	0	0	0	0	0	121.134	432.1	0	0	149.29	0	141.414	159.032	0	0	0	0	0	0	0	0	0	0	0	0	0	0	0	18067.2	4103.47	0	0
15	15	80.95	80.9496	N/A	(Isotope)	TRUE	0	0	0	0	709.634	0	0	0	0	0	0	795.249	0	0	0	0	0	0	0	0	0	1111.89	0	0	0	0	0	0	0	22.6471	67.6324	0	0	0	0	160.756	98.2702	0	0	0	0	7910.83	0
16	16	80.98	80.9802	N/A	(Isotope)	TRUE	1343.72	0	983.82	0	0	756.275	0	0	0	61.549	0	0	0	0	0	0	0	0	1426.31	0	0	0	0	168	0	0	0	0	0	0	0	39.694	157.774	0	0	0	0	0	70.6178	0	58.8922	0	0
17	17	81.95	81.9525	N/A	(Monoisotopic)	TRUE	0	472.445	0	64.7895	0	0	0	199.398	0	0	0	0	0	0	15.7338	0	0	0	35.2154	248.605	51.2212	0	155.586	104.303	103.613	0	0	0	0	23.3137	0	0	0	2.5324	0	0	0	0	18.0161	0	0	764.536	0
18	18	82.96	82.9591	N/A		TRUE	0	0	0	0	120.722	0	0	228.655	0	64.5048	32.6356	36.1366	0	0	0	0	0	0	49.7641	0	94.4425	0	0	89.3513	68.9961	26.129	27.9667	0	0	0	0	0	0	0	0	0	0	21.6852	0	0	0	0	0
19	19	83.02	83.0172	N/A		TRUE	620.071	0	0	0	0	0	0	0	0	0	1099.38	0	0	0	0	0	0	2102.01	0	0	0	0	0	0	0	0	0	0	0	0	0	0	0	0	0	0	0	0	0	0	0	0	0
20	20	83.03	83.032	N/A		TRUE	0	0	0	3711.13	0	0	0	0	0	523.115	0	0	0	0	0	0	0	0	0	0	0	0	0	226.475	0	0	0	0	2016.65	0	0	0	0	0	0	0	0	0	0	0	0	0	662.24
21	21	83.04	83.0429	N/A		TRUE	0	1674.84	2943.1	0	117.436	683.205	1100.21	2386.54	757.014	0	0	232.746	10031.6	399.036	115.846	713.175	628.954	0	1294.02	1325.9	705.203	626.208	0	0	3405.83	324.274	286.533	2028.72	0	203.686	188.184	558.351	492.835	726.278	2401.94	0	634.975	136.959	208.92	30.5662	0	8619.43	0
22	22	84.29	84.2855	N/A		TRUE	335.429	232.917	186.82	0	0	0	193.985	0	338.821	0	0	13.7537	136.056	0	0	0	0	0	209.036	0	0	0	0	1268.96	230.606	0	64.5267	96.5098	2225.1	0	0	54.9627	0	161.153	0	0	0	0	0	0	0	793.797	0
23	23	85.03	85.0282	N/A		TRUE	5923.17	5641.75	5548.66	8769.39	0	2025.58	2458.66	5479.86	1571.27	2599.85	3475.18	595.783	8511.69	1188.94	178.554	689.337	514.412	8503	5248.93	4194.53	684.748	748.726	4039.05	3373.22	8810.8	1045.35	349.227	5752.15	7010.88	0	0	0	794.889	1559.29	6843.81	372.286	931.759	0	352.389	199.668	178.199	12043.6	6114.73
24	24	87.01	87.0109	N/A	(Monoisotopic)	TRUE	15719.9	19799.9	22031.8	30161.9	3688	12823.3	18083.6	28682.6	19454.2	20857.6	28249.3	8014.51	33280.9	7757.81	178.961	8272.64	8491.94	20342	21682.1	20857.7	4462.01	4025.59	26110.4	20766.1	28578	9938.84	5444.06	22140.4	42640.1	4103.53	3262.18	6343.81	14795.6	15806	31368.9	5173.73	6666.19	2017.91	2571.21	1010.24	771.912	74897.3	55756.8
25	25	87.3	87.2989	N/A		TRUE	0	0	0	0	0	0	0	0	0	0	33.4937	0	0	0	0	101.325	0	0	0	248.321	0	0	0	0	0	0	0	0	228.355	0	26.8897	0	0	0	213.057	0	62.5542	0	9.5305	0	18.9489	0	189.152
26	26	88.04	88.0386	N/A		TRUE	15277.1	48957.7	21819.3	16959.3	505.417	1202	5320.46	32169	11318.9	2556.53	17661.9	3919.72	58798.7	623.293	373.615	430.8	1059.36	2729.3	26545.8	29809.2	797.717	2147.04	15358.6	7316.6	48610.3	4437.74	705.027	12134.4	29344.1	332.588	706.427	1315.34	0	10874.8	149336	3118.61	4069.69	265.804	1333.97	1400.61	3202.37	29652	17621.6
27	27	89.61	89.6056	N/A		TRUE	1877.01	490.671	737.34	958.553	0	1954.87	0	92.9805	358.01	0	0	0	152.537	0	0	0	37.8247	0	435.723	0	0	0	3104.96	144.049	0	0	37.2133	2588.94	2368.68	0	0	41.2981	0	0	0	0	0	0	0	0	0	338.319	87.0793
28	28	90.03	90.0261	N/A	(Monoisotopic)	TRUE	15541.8	25361.7	29070.9	21708.9	3066.72	3299.13	16870.4	24241.4	19994.4	11792.9	37498.6	9612.2	33572.4	8736.42	1012.98	16572.7	17298.3	21529.2	40499.6	41654.9	7130.24	5536.42	20952.2	23830	30078.7	9543.63	6298.67	16406.2	77735.6	207.714	891.647	3396.22	3439.57	12606.2	36847.5	7357.31	13017.1	147.958	1552.8	5060.06	6884.6	121512	62993.4
29	29	90.9	90.8962	N/A		TRUE	0	0	0	0	0	0	22.4981	0	0	0	0	0	0	0	18.4361	0	0	0	0	0	0	0	0	0	0	0	0	0	0	0	0	25.2239	0	0	83.7924	0	17.4819	0	0	0	0	0	0
30	30	91.03	91.0258	N/A	(Isotope)	TRUE	2976	4431.48	3431.16	5021.58	2874.67	1424.66	3814.67	8816.55	7681.19	3926.83	9437.44	997.09	5591.12	749.829	0	2440.23	2565.57	3761.1	6209.22	5243.98	5811.97	5821.65	6846.92	8451.01	4986.07	1084.23	737.839	2731.68	11383.6	215.529	802.684	1624.82	1310.07	4360	7358.74	1317.06	2169.49	562.259	840.981	532.646	885.712	28034.6	33474.3
31	31	92.02	92.0242	N/A	(Isotope)	TRUE	0	1153.33	431.88	0	0	0	167.595	520.968	367.279	0	1053.31	304.654	1376.98	0	28.7957	52	0	815.4	329.949	1696.81	0	79.4967	0	767.638	747.555	0	19.6133	104.51	386.832	0	0	86.097	0	343.437	725.283	0	206.386	0	119.093	0	237.19	1195.2	1385.25
32	32	92.93	92.9266	N/A		TRUE	1257.64	3508.69	66940.6	820.105	10720.5	4060.75	159.207	32110	11429	136974	40725.6	450.173	744.63	3202.92	0	29184.9	17878.9	39681.1	26555.5	1211	11965.5	15546.9	122452	46976.4	1465.6	7239.5	2249.32	38751.8	11131.7	207.902	950.302	1367.9	6997.88	9850.55	0	15336.9	12322.4	1102.38	1268.06	11715.6	1241.84	223295	12756.2
33	33	92.94	92.9422	N/A		TRUE	0	0	0	0	0	0	0	0	0	0	0	0	0	0	0	0	0	0	0	0	0	0	0	0	0	0	0	0	0	0	0	0	0	0	0	0	0	0	0	0	0	0	0
34	34	93.04	93.0372	N/A		TRUE	495.214	840.5	1348.86	3258.87	363.805	385.596	366.546	868.819	478.133	191.38	190.733	444.81	4565.94	780.489	116.798	1185.86	19593.8	511.664	514.338	1259.49	838.168	907.282	127.931	130.007	1247.85	398.585	355.544	982.217	1056.89	143.419	0	295.547	782.841	686.97	636.094	344.1	377.101	268.316	332.132	108.593	201.55	8039.52	899.774
35	35	94.03	94.0251	N/A	(Isotope)	TRUE	0	68.6579	208.72	0	0	0	61.4672	0	0	79.7081	0	0	34.7222	0	0	0	0	0	41.9487	150.21	79.4471	61.7273	1879.5	0	111.414	0	0	799	0	0	0	10.4776	0	0	0	64.7429	0	105.722	30.6367	35.3676	0	769.957	271.093
36	36	94.4	94.396	N/A		TRUE	0	45.8889	0	0	0	182.868	0	0	53.6742	0	0	0	0	0	23.2065	0	0	0	34.4205	0	0	0	1940.3	12.5568	0	0	0	438.176	0	0	0	0	0	0	0	0	0	0	28.1061	0	10.8248	0	0
37	37	94.92	94.9236	N/A		TRUE	589.872	3163.12	44633.2	335.526	7411.16	1914.87	91.0593	22861	8421.55	94359.4	27778.1	199.176	430.278	2033.77	0	20914.8	12606.1	29262.9	17016.2	0	7827.42	10915.8	85487.3	31922.2	898.64	4909.76	1303.54	28113.1	8193.79	0	657.934	715.263	5340.09	6478.86	0	10342	8406.05	1232.08	984.357	7815.44	656.014	155347	6545.25
38	38	94.98	94.981	N/A	(Monoisotopic)	TRUE	3316.73	3456.66	3653.1	11812.1	836.987	684.118	5542.86	5040.74	876.014	163.391	66.0243	165.722	4967.03	0	26.4687	0	289.17	0	989.128	69.1677	326.423	998.718	1470.47	57.4418	5209.77	338.546	131.278	6490.39	4867.68	0	0	0	28.6096	0	5227.02	0	222.988	0	40.6201	98.4667	0	6010.43	0
39	39	94.99	94.9939	N/A	(Monoisotopic)	TRUE	0	0	0	0	0	0	0	0	0	0	0	0	0	0	0	304.8	0	0	0	0	0	0	0	0	0	0	0	0	0	0	0	0	0	224.916	0	140.551	0	40.2346	0	0	0	0	1531.36
40	40	95.04	95.0446	N/A		TRUE	0	584.278	0	552	0	0	110.008	0	0	0	0	26.7951	1405.22	0	0	0	0	0	277.472	0	100.071	46.4292	0	114.449	937.027	48.8064	0	302.274	213.112	0	40.9044	0	0	0	672.321	0	88.4967	0	31.209	0	0	0	0
41	41	95.95	95.946	N/A	(Isotope)	TRUE	0	585.33	0	718.289	0	0	0	186.743	182.725	0	0	0	0	0	46.4478	0	37.6856	0	0	0	0	0	2433.8	0	0	0	0	549.098	0	0	0	0	0	0	0	0	0	0	0	0	56.6859	0	0
42	42	96.03	96.0294	N/A	(Isotope)	TRUE	0	0	0	0	0	0	17.2124	0	0	0	0	0	451.407	67.0269	22.7471	34.125	0	171.2	10.559	0	0	0	0	0	233.582	42.8759	0	0	0	0	0	49.0896	0	0	1645.19	0	0	0	0	8.9706	0	0	265.402
43	43	96.92	96.9207	N/A	(Monoisotopic)	TRUE	0	0	0	0	0	0	0	0	0	0	0	0	0	0	0	0	0	0	0	0	0	0	0	0	0	0	0	0	0	0	0	0	0	0	0	0	0	0	0	0	0	0	0
44	44	96.94	96.9376	N/A	(Monoisotopic)	TRUE	0	0	0	0	0	0	0	0	0	32836.6	0	0	0	0	0	0	0	0	0	0	0	0	0	0	0	0	0	0	0	0	0	0	0	0	0	0	0	0	0	0	0	0	0
45	45	96.96	96.9643	N/A		TRUE	172422	537030	257966	745523	41003.9	21242.1	107204	394803	167879	0	50855.5	63790.2	823852	0	937.968	43159.1	37986	20529.8	259796	286333	26708.5	72282.8	232392	82851	532587	8975.46	5675	450270	625617	7036.31	11580.4	20351.9	3366.63	53235.2	643026	20032.9	27913.3	7075.3	17104.4	14062.3	24366	714876	316802
46	46	97.04	97.0376	N/A	(Monoisotopic)	TRUE	887.786	1254.42	1117.58	3951.97	198.556	560.49	1209.77	3281.82	1048.08	530.13	438.775	169.732	4626.24	259.093	127.795	205.75	309.804	196.8	1049.21	0	655.788	611.876	0	624.514	3698.42	210.611	145.541	2372.75	0	179.098	199.029	239.149	167.778	586.381	2028	0	0	168.399	251.094	75.4926	0	7003.01	2411.93
47	47	97.05	97.0507	N/A	(Monoisotopic)	TRUE	0	0	0	0	0	0	0	0	0	0	0	0	0	0	0	0	0	0	0	3112.27	0	0	0	0	0	0	0	0	2551.98	0	0	0	0	0	0	127.838	494.482	0	0	0	0	0	0
48	48	97.56	97.562	N/A	(Isotope)	TRUE	0	0	0	0	47.4722	1549.6	0	0	0	70.2642	0	0	0	0	0	0	0	0	0	0	0	0	331.555	35.3838	8.0781	0	0	0	0	0	0	0	0	0	0	0	0	0	0	0	0	0	109.488
49	49	97.9	97.9003	N/A	(Isotope)	TRUE	0	0	0	0	787.317	0	117.315	0	0	931.264	623.933	137.712	59.0926	185.514	0	50.3	14.4794	0	0	0	776.81	540.588	349.211	200.703	46.3398	356.193	230.467	156.235	34.5607	0	53.718	21.2985	349.519	519.632	0	0	42.6935	54.5556	114.701	38.684	0	1040.32	0
50	50	97.96	97.9579	N/A	(Isotope)	TRUE	0	347.278	108.98	1284.24	129.581	0	263.452	1267.49	57.9775	28.7556	0	31.2244	884.796	0	0	0	0	0	81.6308	72.0247	27.075	395.433	0	0	632.274	0	0	1500.76	752.879	0	0	0	0	0	0	0	0	0	36.3343	0	0	1052.61	312.163
51	51	97.99	97.9909	N/A	(Isotope)	TRUE	0	0	0	0	0	0	0	0	0	0	0	0	0	0	0	0	0	0	0	0	0	0	0	0	0	0	0	0	0	0	0	0	0	0	0	0	0	67.0665	0	0	0	0	0
52	52	98.93	98.9264	N/A		TRUE	0	0	0	0	0	0	0	0	0	0	0	0	0	0	0	0	0	0	0	0	6150.91	0	0	0	0	0	0	0	0	0	0	0	60.1481	0	0	0	0	52.7778	0	18.2721	31.3212	0	0
53	53	98.95	98.9524	N/A	(Monoisotopic)	TRUE	2063.71	5848.42	2447.46	15888.2	0	1207.68	2375.57	9004.82	1586.68	1453.78	558.101	634.237	12034.2	0	29.0853	463.137	433.139	0	1195.06	2757.21	0	0	8568.32	1426.98	6574.13	181.517	45.8579	10583.3	9342.86	23.098	30.1544	39.097	0	160.071	6323.82	270.567	138.862	0	33.1447	0	0	19793.3	2563.62
54	54	98.99	98.9907	N/A	(Monoisotopic)	TRUE	0	0	0	0	0	0	0	0	0	0	0	0	0	0	0	0	0	0	0	0	0	0	0	0	0	0	0	0	0	0	0	0	0	0	0	0	0	0	0	0	0	0	0
55	55	99.01	99.0105	N/A		TRUE	7288.93	8243.94	6673.6	12049.7	3203.92	1638.87	5546.54	9860.96	9285.16	15982.5	29396.2	2298.62	10569.4	2020.62	0	405.6	666.351	55378.8	11632.6	8146.84	3747.27	4537.67	7782.98	12039.4	20149.6	1560.74	663.9	7406.43	18772.5	506.471	0	684.097	557.111	3389.63	14044.9	1479.97	4128.85	37.8519	1526.55	750.309	1665.07	25247.2	29211.9
56	56	99.02	99.0247	N/A		TRUE	0	0	0	0	0	0	0	0	0	0	0	0	0	0	225.616	0	0	0	0	0	0	0	0	0	0	0	0	0	0	0	368.456	0	0	0	0	0	0	0	0	0	0	0	0
57	57	100.04	100.035	N/A	(Isotope)	TRUE	0	903.639	122.48	446.158	0	0	0	590.885	0	0	0	0	1890.28	92.1818	0	0	0	0	147.041	114.407	0	24.8864	0	87.5405	991.856	0	0	321.02	0	0	0	0	57.8519	185.976	2850.68	46.8	0	0	0	0	39.9343	0	397.969
58	58	100.93	100.931	N/A		TRUE	0	0	0	0	3467.72	0	159.371	0	0	508.444	65.5066	1237.65	44.987	116.052	0	2984.09	4520.84	173.081	179.949	69.374	0	0	4119.08	2086.59	242.08	228.295	228.712	308.365	0	7.5088	0	0	0	299.273	257.528	0	68.1747	0	670.715	0	0	33935.7	15229.9
59	59	100.95	100.945	N/A		TRUE	0	0	200.36	0	0	129.811	0	0	0	0	0	0	0	0	21.4361	0	0	0	0	0	0	0	0	0	0	0	0	0	0	0	0	0	379.622	0	0	0	0	311.652	0	33.375	38.3796	0	0
60	60	101.03	101.032	N/A		TRUE	26557.4	25276.9	0	0	4922	7422.79	9183.12	19523.5	9632.32	9542.59	8684.76	3903.06	38791.8	0	246.806	0	0	6980.5	19502.9	13162.6	9881.65	8679.25	13033.3	8660.3	26998.2	4565.65	4060.05	0	32281.3	2233.43	2950.8	4167.84	3175.63	11083.5	37492.8	0	0	1219.11	3555.5	1435.65	1675.81	0	38389.6
61	61	101.05	101.047	N/A	(Monoisotopic)	TRUE	0	0	15698.5	30275.9	0	0	0	0	0	0	0	0	0	0	0	4642.61	3947.64	0	0	0	0	0	0	0	0	0	0	22805.7	0	0	0	0	0	0	0	3118.3	3248.04	0	0	0	0	77762.8	0
62	62	101.06	101.059	N/A	(Monoisotopic)	TRUE	0	0	0	0	0	0	0	0	0	0	0	0	0	0	0	0	0	0	0	0	0	0	0	0	0	0	0	0	0	0	0	0	0	0	0	0	0	0	0	0	0	0	0
63	63	101.98	101.98	N/A	(Isotope)	TRUE	0	0	289.1	0	702.917	137.849	0	625.867	0	240.753	0	80.9293	211.704	0	27.3941	332.925	0	0	0	0	853.35	891.417	269.32	52.2324	0	53.7581	112.047	0	42.9063	216.922	0	123.216	0	237.61	0	46.6571	0	0	65.508	0	0	0	0
64	64	102.05	102.054	N/A	(Monoisotopic)	TRUE	18545.5	85384.5	37336.9	56246.1	1155.03	3549.41	12122.2	62170.4	25336.7	6280.13	24354.9	6802.13	104622	1756.84	1072.54	352.188	217.459	5224.8	85556.7	73322.2	1041.81	2174.93	34400.8	14924.9	156704	8518.23	1581.65	49034.7	100772	456.882	923.691	1871.24	1241.93	25490.4	151779	3692.83	10733.2	712.365	3352.21	2206.04	10229.5	46791	43826.3
65	65	102.96	102.956	N/A	(Monoisotopic)	TRUE	1578.89	1078.09	12516.2	0	1970.44	0	0	18605.8	11855.6	8545.47	1972.24	222.071	186.38	151.819	26.8747	4098.62	1896.08	966	4322.39	496.409	532.626	704.186	23226.8	8573.18	510.098	508.726	86.8467	6322.13	468.021	263.059	299.838	359.597	0	888.407	0	281.7	97.1566	241.947	337.187	878.229	240.763	60144	19455.5
66	66	102.97	102.966	N/A	(Isotope)	TRUE	0	0	0	535.895	0	0	0	0	0	0	0	0	0	0	0	0	0	0	0	0	0	0	0	0	0	0	0	0	0	0	0	0	1231.06	0	0	0	0	0	0	0	0	0	0
67	67	103.04	103.039	N/A	(Monoisotopic)	TRUE	11431.8	14883.8	26297	14193.8	0	3082.42	13887.5	18894.2	3165.21	5711.5	2024.22	15629.8	15871.7	11983.2	465.912	15194.7	13093.5	98.3152	27444.3	24317.3	2530.49	1363.32	2114.48	0	15111.9	9519.48	6608.17	19348.2	23892	5.8395	50.0754	207.836	0	8306.12	12220.3	982.837	1237.58	0	0	573.668	745.927	156627	10553
68	68	103.05	103.052	N/A	(Isotope)	TRUE	0	0	0	0	0	0	0	0	0	0	0	0	0	0	0	0	0	0	0	0	0	0	0	0	0	0	0	0	0	0	0	0	0	0	0	0	0	69.4259	0	0	0	0	0
69	69	103.95	103.945	N/A	(Isotope)	TRUE	173.429	0	0	0	0	0	0	0	0	0	0	0	0	0	0	0	0	0	0	149.37	0	0	751.805	261.2	0	0	0	0	0	0	0	0	0	0	0	0	0	0	0	0	0	2108.46	0
70	70	103.97	103.972	N/A	(Monoisotopic)	TRUE	0	0	337.58	0	0	471.547	616.355	1376.65	667.904	1347.18	514.534	128.856	183.482	0	17.7498	297.762	336.222	246.7	55.8103	0	2225.42	2909.06	0	0	102.688	0	161.667	596.295	299.084	334.196	108.125	134.575	334.222	375.46	60.3208	98.6571	23.7952	86.5926	66.7363	106.066	17.6934	0	215.25
71	71	103.99	103.993	N/A	(Monoisotopic)	TRUE	0	0	0	0	0	0	0	0	0	0	0	0	0	0	0	0	0	0	0	0	0	0	0	0	0	0	0	0	0	0	0	0	0	0	0	0	0	0	0	0	0	0	0
72	72	104.01	104.008	N/A	(Monoisotopic)	TRUE	0	0	0	0	2122.56	0	0	0	0	0	0	0	0	0	0	0	0	0	0	0	0	0	0	0	0	0	0	0	0	0	0	0	0	0	0	0	0	0	0	0	0	0	0
73	73	104.03	104.031	N/A	(Isotope)	TRUE	11945.9	21245.7	22425.2	12998.6	0	2121.91	4853.65	17831.7	7726.83	1947.33	9301.16	2976.9	30066	1356.53	82.0284	2478.91	4909.59	2614	12859.5	12478.7	1309.71	2118.89	5089.95	7097.55	15986.1	1548.08	516.727	29553.3	22705.5	176.02	253.61	763.918	908.778	8351.51	26824.9	1274.17	1208.52	899.222	2595.82	442.811	943.336	35888.9	31760.7
74	74	104.95	104.953	N/A	(Isotope)	TRUE	101.269	0	2137.96	0	765.536	0	0	4611.88	2145.81	2084.91	466.056	0	30.0997	0	0	523.25	131.742	0	768.062	0	390.502	592.549	4573.57	1141.13	0	23.5	0	1151.65	44.7103	0	9.9338	22.8806	158.07	119.216	0	18.2143	0	189.624	110.426	52.1103	17.9416	17881.3	2774.13
75	75	105.96	105.959	N/A		TRUE	0	128.917	0	0	0	0	265.626	0	0	444.075	111.579	0	0	0	0	0	0	153.795	0	0	641.993	2391.59	0	0	0	53.1936	0	119.587	0	0	17.6985	0	0	71.2083	0	0	0	0	69.6517	313.339	0	794.696	0
76	76	106.98	106.978	N/A		TRUE	0	597.889	0	149.395	0	0	100.591	287.416	182.662	0	153.495	0	361.907	0	0	0	0	189.4	477.985	32.9136	31.6506	0	834.704	139.73	535.102	0	0	0	257.514	0	10.5588	0	0	33.4417	75.8491	0	36.012	0	0	0	0	676.275	316.012
77	77	107.05	107.049	N/A		TRUE	0	53.6389	349.24	473.105	175.361	0	0	661.92	314.211	0	0	0	1445.04	0	27.5873	0	65.7835	0	308.769	379.259	220.447	225.299	102.648	0	458.074	0	0	0	45.5421	233.765	472.574	792.91	0	0	464.599	70.2714	121.343	0	0	42.2868	0	2901.62	823.269
78	78	107.95	107.954	N/A	(Monoisotopic)	TRUE	0	0	0	0	135.274	0	60.3282	0	0	0	0	0	0	0	3.743	0	31.5052	0	0	0	0	125.104	81.2266	0	0	0	21.56	0	0	0	0	10.3507	0	0	0	0	0	0	0	28.8088	0	0	0
79	79	108.9	108.901	N/A		TRUE	347.571	928.765	6129.86	106.184	883.958	1234.54	186.304	2346.2	2293.15	21569.3	12193	0	45.537	101.545	31.7856	1472.33	794.495	5340.6	3794.75	0	281.944	601.994	22300.8	10999.2	425.617	203.333	0	3653.82	5988.61	0	0	0	49.5926	710.637	0	701.329	555.247	0	115.386	235.588	38.1022	26003.1	4656.32
80	80	109.03	109.029	N/A	(Monoisotopic)	TRUE	0	0	1066.62	0	308.046	0	0	0	0	307.467	0	47.1024	0	159.826	0	0	0	182.4	0	0	272.868	308.873	0	0	0	123.064	45.0067	0	0	0	0	69.7687	0	0	0	0	0	0	0	0	0	3346.03	0
81	81	109.04	109.043	N/A	(Monoisotopic)	TRUE	923.143	944.389	0	3448.84	0	0	417.286	1399.4	494.966	0	1320.18	0	4652.06	0	0	0	111.077	0	818.431	0	0	0	278.649	0	2747.77	0	0	2748.24	0	0	0	0	0	242.414	1543.96	0	0	26.4444	0	0	0	0	1121.44
82	82	109.06	109.056	N/A		TRUE	0	0	0	0	0	0	0	0	0	0	0	0	0	0	0	0	0	0	0	1672.63	0	0	0	385.249	0	0	0	0	907.785	0	0	0	0	0	0	0	413.411	0	0	0	0	0	0
83	83	109.07	109.066	N/A	(Monoisotopic)	TRUE	0	0	0	0	0	0	0	0	0	0	0	0	0	0	0	0	0	0	0	0	0	0	0	0	0	0	0	0	0	0	0	0	0	0	0	0	0	0	31.1093	0	0	0	0
84	84	110.02	110.023	N/A		TRUE	348.571	453.055	2295.06	2866.42	0	68.717	535.598	2328.33	943.477	983.91	2729.29	0	2860.59	203.358	0	0	81.1443	226.337	1530.05	2046.31	0	63.2826	336.026	853.297	16486.9	38.7903	11.9733	978.177	5790.76	25.1961	57.1912	97.2612	0	219.826	20117.2	104.943	33.8072	0	74.3762	0	179.57	3176.33	281.427
85	85	110.05	110.054	N/A	(Monoisotopic)	TRUE	0	0	0	0	52.7778	0	0	0	0	0	0	2234.36	0	0	0	0	0	0	0	0	0	0	0	0	0	0	0	0	0	0	0	0	0	0	0	0	0	0	0	0	0	0	0
86	86	110.9	110.898	N/A		TRUE	129.287	602.697	2985.8	269.5	350.218	433.151	47.6216	1130.53	1181.11	14042.8	7400.1	17.3439	0	129.64	0	435.025	429.582	2661.9	1947.37	0	199.435	449.623	13956.3	6052.5	89.8828	0	0	2152.12	2195.61	24.0196	17.9779	0	0	365.373	0	338.471	209.395	0	95.5788	29.6029	72.6017	16496.5	2413.82
87	87	110.99	110.993	N/A		TRUE	0	0	0	0	0	0	0	0	0	0	0	0	0	0	0	11286.4	10755.3	0	0	0	0	0	0	0	0	0	0	0	0	0	0	0	0	35183.2	0	0	0	0	0	0	0	0	0
88	88	111.01	111.013	N/A	(Monoisotopic)	TRUE	28639.9	52718.2	45657.1	46279.7	8599.11	4652.45	11367.8	56174.6	35314.7	22825.8	76768	16651.1	66045.6	7981.4	0	0	0	37591.6	37243.3	44209	0	10068.8	34998	70491.6	54183.9	6747.46	1456.57	40267.5	41385.4	1648.71	1813.36	4175.55	0	0	0	6805.59	15413.3	1431.41	3451.74	1339.28	13007.2	139000	119859
89	89	111.03	111.03	N/A	(Monoisotopic)	TRUE	0	0	0	0	0	0	0	0	0	0	0	0	0	0	243.894	0	0	0	0	0	9052.05	0	0	0	0	0	0	0	0	0	0	0	0	0	51046	0	0	0	0	0	0	0	0
90	90	111.05	111.047	N/A	(Monoisotopic)	TRUE	0	0	0	0	0	0	0	0	0	0	0	0	0	0	0	0	0	0	0	0	0	0	0	0	0	0	0	0	0	0	0	0	0	0	0	0	0	0	0	0	0	0	0
91	91	111.08	111.081	N/A	(Isotope)	TRUE	0	0	0	0	41.9444	46.8302	0	0	0	48.9837	42.3883	0	1306.19	0	0	0	69.3557	0	0	873.963	111.354	158.321	93.2578	0	0	0	27.44	316.706	0	0	44.0816	106.415	0	106.718	0	0	159.976	0	55.7653	0	0	1291.51	0
92	92	112.02	112.022	N/A	(Isotope)	TRUE	0	0	0	0	222.278	0	0	0	0	0	1379.76	0	0	0	0	37.1	0	0	0	0	0	119.302	289.069	661.835	0	0	0	0	0	0	0	0	0	171.478	0	0	0	0	33.3865	44.4044	0	0	793.854
93	93	112.03	112.034	N/A	(Isotope)	TRUE	0	1187.03	522.74	1477.76	0	0	150.595	1808.67	414.427	184.105	0	100.237	5095.1	408.625	0	0	53.1856	333.3	516.149	293.926	90.531	0	0	0	580.242	484.081	0	3357.6	465.259	27.8627	59.9559	32.8507	0	0	1531.49	106.169	188.022	85.1124	0	0	0	3156.61	0
94	94	112.9	112.897	N/A	(Monoisotopic)	TRUE	0	0	0	0	0	0	37.3359	0	0	774.866	225.383	0	0	0	4.3729	0	0	0	0	44.1111	0	0	766.352	150.876	0	0	0	61.3333	188.037	0	18.4779	0	0	0	0	0	0	0	0	0	0	1201.57	0
95	95	112.99	112.994	N/A	(Monoisotopic)	TRUE	92383.6	76169.8	77126	93558.8	0	0	0	0	0	0	0	44965.6	0	53793.4	1.6756	66723.2	58501.6	0	68324.8	0	0	0	0	0	0	23241.5	6367.2	117816	0	0	0	0	0	0	97028.7	0	0	0	0	0	0	426099	0
96	96	113.01	113.006	N/A	(Monoisotopic)	TRUE	0	0	0	0	0	0	0	0	0	0	0	0	0	0	0	0	0	0	0	23564	4617.07	0	0	0	0	0	0	0	118350	0	0	0	0	0	0	0	0	0	0	0	0	0	0
97	97	113.02	113.017	N/A	(Monoisotopic)	TRUE	0	0	0	0	0	21426	9616.16	17912.3	0	5090.02	6355.8	0	39409.5	0	0	0	0	3469.1	0	0	0	4077.58	21660.1	7999.66	27500	0	0	0	0	2072.31	716.316	1437.92	1487.93	4368.52	0	0	0	558.63	1624.19	238.912	593.25	0	0
98	98	113.03	113.033	N/A	(Monoisotopic)	TRUE	0	0	0	0	3204	0	0	0	10109.4	0	0	0	0	0	0	0	0	0	0	0	0	0	0	0	0	0	0	0	0	0	0	0	0	0	0	693.914	1466.84	0	0	0	0	0	15768.5
99	99	113.06	113.056	N/A		TRUE	1394.71	0	0	0	0	0	0	0	0	0	0	0	0	0	0	0	0	0	0	0	176.434	0	0	0	0	0	0	0	0	0	0	0	0	0	0	0	0	0	0	0	0	0	0
100	100	113.07	113.07	N/A		TRUE	0	0	0	2100.74	0	0	0	0	0	0	86.2473	0	3020.69	0	46.6156	78	204.572	0	0	1412.35	0	198.718	0	0	2181.22	74.0161	0	0	0	56.6078	0	72.0597	0	0	0	0	0	0	0	0	8.3066	0	0
101	101	113.09	113.087	N/A		TRUE	0	0	0	0	0	0	0	0	0	0	0	0	0	0	0	0	0	159.6	0	0	0	0	0	167.249	0	0	0	0	0	0	0	0	0	0	0	0	0	0	38.2026	0	0	0	0
102	102	113.1	113.1	N/A	(Isotope)	TRUE	0	168.139	331.42	0	43.5556	0	0	110.531	0	0	0	0	0	0	0	0	0	0	179.615	0	0	0	0	0	0	0	0	0	248.561	0	0	0	49.8544	56.5557	38.8679	0	328.12	0	0	0	0	184.42	0
103	103	113.9	113.898	N/A		TRUE	0	0	0	0	329.976	133.494	0	0	0	259.694	0	42.6049	65.3333	0	0	0	0	0	0	0	2064.97	1460.68	0	0	0	0	0	0	0	0	21.0588	0	0	51.6821	0	0	21.9518	0	0	18.9338	0	0	0
104	104	113.92	113.918	N/A		TRUE	0	0	42.88	0	0	0	20.4365	230.168	193.972	0	0	0	0	0	0	57.8125	351.773	0	0	0	0	0	0	0	0	48.9355	0	31.7255	0	0	0	10.8806	0	0	0	0	0	213.5	228.669	0	0	4558.84	677.39
105	105	113.99	113.988	N/A	(Isotope)	TRUE	0	0	0	0	0	0	0	0	0	0	0	0	0	0	0	0	0	0	0	0	0	0	0	0	0	0	0	0	0	0	0	0	0	0	0	0	0	0	0	0	0	0	0
106	106	114	114.002	N/A	(Monoisotopic)	TRUE	0	0	0	0	0	823.591	0	0	0	0	0	0	0	0	0	0	0	0	0	0	0	0	0	0	0	0	0	0	0	0	0	0	0	0	0	0	0	2051.98	2547	0	0	0	0
107	107	114.02	114.023	N/A	(Isotope)	TRUE	34753.3	78320.4	59896.4	68846.1	46639.7	0	12572.3	78753.9	66277.7	72519.8	108849	20212.1	134430	17542.5	629.548	26988.2	26752.3	77519.4	87151.4	121307	67157.8	58322.9	82370.3	68463.6	85830.6	11491.6	8099.48	46787.6	131831	13062.5	13633.6	24104.9	35586.9	45629.8	138429	9713.9	14294.2	0	0	8012.64	8652.88	173867	163868
108	108	114.93	114.933	N/A	(Isotope)	TRUE	0	151.67	152.8	0	575.639	103.402	30.8017	0	0	117.247	172.206	71.561	0	163.447	24.7857	0	39.2165	140.941	0	0	2520.64	2211.56	68.1638	0	0	475.29	461.813	27.8675	0	0	0	0	0	97.1064	174.981	0	40.3891	0	29.9196	0	0	0	0
109	109	115	115.002	N/A	(Monoisotopic)	TRUE	0	0	0	0	0	0	0	0	0	0	0	0	0	0	0	0	0	0	0	0	0	0	0	0	0	0	0	0	0	0	0	0	0	0	0	0	0	0	0	0	0	0	0
110	110	115.02	115.019	N/A	(Monoisotopic)	TRUE	106993	277776	272730	310456	213493	81268.5	190074	398332	316585	344713	520372	110496	549561	74564.6	1534.46	124597	126646	395168	377389	478252	303595	268436	379619	322278	409442	132218	109588	241351	619311	67368.6	70216.4	117078	169272	216911	667681	120770	142821	82958.5	112054	115983	119417	830805	757960
111	111	115.04	115.037	N/A		TRUE	0	0	0	0	0	0	0	0	0	0	0	0	0	0	0	0	0	0	0	0	0	0	0	0	0	0	0	0	0	0	0	0	0	0	0	0	0	0	0	0	0	0	0
112	112	115.08	115.075	N/A	(Isotope)	TRUE	6171.46	11347.4	24355.2	46743.5	110.549	922.592	1550.65	3627.64	276.784	101.819	0	2804.17	26171.7	921.573	0	7863.29	7041.96	0	18222.4	5154.71	1745.97	1267.61	6920.9	2749.78	2844.61	0	0	5096.36	2821.8	0	127.764	172.336	0	231.964	5642.74	1748.44	2500.84	0	125.812	0	125.9	89635.6	36147.7
113	113	116.03	116.025	N/A	(Isotope)	TRUE	0	0	0	0	3515.5	0	0	0	0	3835.04	11275.3	0	0	1555.08	122.223	0	2475.17	8230.7	0	0	6979	5580.69	7377.5	5206.04	0	0	958.327	0	0	207.06	257.164	0	435.866	0	17146.3	0	0	111.715	0	1315.28	0	0	0
114	114	116.04	116.036	N/A	(Isotope)	TRUE	0	0	0	0	0	0	0	0	9576.57	0	0	1427.89	0	0	0	2081.98	0	0	0	0	0	0	0	0	0	1538.09	0	0	16508.9	0	0	961.565	0	0	0	1533.82	1927.9	0	0	0	1180.67	0	0
115	115	116.05	116.047	N/A	(Isotope)	TRUE	7502.29	18396.8	0	11380.2	0	557.83	3144.93	18093	0	0	0	0	41947.9	0	0	0	0	0	13347.6	0	0	0	0	0	19898.5	0	0	0	0	0	0	0	0	3772.76	0	0	0	0	526.728	0	0	34902.9	29368.3
116	116	116.06	116.065	N/A	(Isotope)	TRUE	0	0	15998	0	0	0	0	0	0	0	0	0	0	0	0	0	0	0	0	30424.4	0	0	0	0	0	0	0	20569.1	0	0	0	0	0	0	14098.1	0	0	0	0	0	0	0	0
117	117	116.93	116.925	N/A	(Monoisotopic)	TRUE	0	0	0	0	850.852	0	0	4317.29	2972.02	1683.04	723.721	718.283	0	71.5123	38.9278	1947.69	2710.53	178.817	92.9179	0	2870.63	2325.08	0	416.281	0	224.538	138.132	155.137	0	0	0	0	309.529	0	0	0	0	2328.7	2047.78	0	0	28526.6	3796.9
118	118	117.02	117.023	N/A	(Monoisotopic)	TRUE	21811.9	30116	44937.6	49038.6	0	8165.15	31426.5	0	100142	0	84997.3	15277.8	48559.2	0	1644.68	0	0	68358.3	57684.5	71673.2	0	22898.3	34557.2	0	87335.4	11635.8	0	51634.8	144907	0	0	0	0	29084.7	46029.2	14400.2	13638.5	3158	7349.33	9396.66	24021.1	80270.2	162464
119	119	117.04	117.037	N/A	(Monoisotopic)	TRUE	0	0	0	0	11013.2	0	0	54629	0	33624.8	0	0	0	12997.1	0	7404.74	5271.87	0	0	0	13377.3	0	0	28004.9	0	0	3962.53	0	0	3296.08	4408.48	9867.9	6863.52	0	0	0	0	0	0	0	0	0	0
120	120	117.05	117.055	N/A	(Monoisotopic)	TRUE	0	0	0	0	0	0	0	0	0	0	0	0	0	0	0	0	0	0	0	0	0	0	0	0	0	0	0	0	0	0	0	0	0	0	0	0	0	0	0	0	0	0	0
121	121	117.92	117.921	N/A	(Isotope)	TRUE	0	0	0	0	0	0	0	156.212	99.1798	0	0	25.6	0	0	0	0	94.6907	0	0	0	0	0	74.0781	47.4865	0	0	0	88	0	0	0	0	0	0	0	0	0	86.2051	78.2298	0	0	1822.19	119.464
122	122	118.03	118.033	N/A	(Isotope)	TRUE	0	0	0	0	0	0	0	0	0	0	0	0	0	6351.28	407.699	3191.59	3762.66	0	0	0	3127.89	0	0	0	0	0	1553.3	0	0	0	0	0	1204.79	0	0	0	0	0	0	0	0	40182.8	0
123	123	118.05	118.045	N/A	(Monoisotopic)	TRUE	14985.6	23164	26404.8	14655.6	686.194	7238.17	10159.9	32332.2	21832.5	2314.61	11787.3	8038.88	45831.4	0	0	0	0	5545.18	15631.7	25657.3	0	2296.19	10624	17936.9	19193.7	3895.5	0	76268.2	41746.9	314	296.863	1065.43	0	12207	26119.1	1464.95	2171.37	731.977	2435.25	904.782	2161.11	0	58232.4
124	124	118.94	118.94	N/A		TRUE	0	171.861	0	641.105	0	115.566	1153.57	8552.31	906.414	762.683	465.428	189.849	1074.04	47.038	2174.57	303.45	239.572	0	186.246	46.679	835.671	3340.33	1081.09	0	215.952	236.53	264.328	0	0	52.1373	0	0	0	59.1451	141.909	295.871	173.614	0	0	210.544	123.115	23067.9	509.114
125	125	119.03	119.034	N/A		TRUE	17018.3	10667.2	22814.4	35341.5	3281.78	23635.5	5830.08	9538.15	8325.74	2005.67	1298.95	0	30516.7	1728.98	0	202.012	441.577	1178.25	18934.8	8525.63	0	0	21547.4	8036.05	18517.3	1366.94	453.487	35233.7	49206.3	1622.07	0	0	947.222	4042.43	14172.8	321.929	0	310.315	902.367	137.816	335.423	17947.7	13646.1
126	126	119.05	119.047	N/A	(Monoisotopic)	TRUE	0	0	0	0	0	0	0	0	0	0	0	432.634	0	0	86.3228	0	0	0	0	0	465.097	714.696	0	0	0	0	0	0	0	0	152.296	281	0	0	0	0	422.203	0	0	0	0	0	0
127	127	120.01	120.014	N/A	(Isotope)	TRUE	0	609.472	0	391.368	0	0	88.4865	0	0	0	79.0771	40.2829	608.611	0	22.8888	0	0	0	87.5692	0	0	37.1688	0	66.3135	304.957	0	0	6814.63	0	0	0	0	0	33.733	699.962	0	31.936	0	28.4662	0	0	0	0
128	128	120.04	120.036	N/A	(Isotope)	TRUE	484.429	0	0	0	0	268.623	0	191.035	0	0	0	0	0	0	0	24.575	9.5103	0	0	128.839	0	0	98.5	0	0	0	27.58	0	219.617	26.3137	30.8235	9.7015	0	0	0	0	0	0	0	18.1985	30.1533	0	0
129	129	120.92	120.917	N/A		TRUE	0	37.5278	0	0	0	0	0	0	67.2809	0	34.8723	0	0	0	0	0	16.701	0	71.6359	52.1191	0	135.782	0	0	0	0	39.24	0	24.0389	0	0	25.4701	0	0	0	0	0	0	0	0	0	1213.01	0
130	130	121.94	121.943	N/A	(Monoisotopic)	TRUE	126.917	45.4582	9735.64	698.5	2014.85	527.768	47.9687	10039.7	2939.87	31237.5	10374.8	1235.26	0	1186.64	132.524	21300	13223.4	3467.89	4242.36	481.07	259.812	909.894	3836.1	456.437	356.481	2224.28	1587.64	2549.27	0	377.671	631.307	1394.68	3132.98	4372.4	0	2510.24	1218.49	112.968	372.077	3608.79	301.14	32911.1	178.742
131	131	122.03	122.034	N/A	(Monoisotopic)	TRUE	3255.92	5488.24	7295.2	7970	836.028	523.981	3279.47	0	1719.53	1788.7	1130.56	3346.11	0	6298.39	278.83	5425.34	4003.49	49.9305	5223.82	0	3195.5	1835.94	1209.13	1158.78	0	2446.44	1712.61	0	2816.03	186.078	411.232	486.543	653.111	3295.41	5888.25	515.448	763.901	55.2123	339.089	222.246	415.292	48881	3539.79
132	132	122.05	122.051	N/A	(Monoisotopic)	TRUE	0	0	0	0	0	0	0	6200.87	0	0	0	0	16045.3	0	0	0	0	0	0	7785.92	0	0	0	0	4473.2	0	0	26982.2	0	0	0	0	0	0	0	0	0	0	0	0	0	0	0
133	133	122.89	122.893	N/A		TRUE	58.2692	0	1504.46	1070.74	0	40.9042	0	0	0	0	0	220.705	5.5831	183.397	55.8746	680.95	689.974	0	404.492	0	384.226	174.538	0	49.573	31.1576	379.838	301.671	1.3462	0	96.7001	0	45.3784	182.729	119.609	0	88.7632	98.7461	0	0	0	0	53309.3	0
134	134	122.98	122.975	N/A		TRUE	1670.01	1903.12	1417.4	10577.7	0	324.019	2996.72	4669.34	3373.68	1820.07	2175.07	1169.09	4401.9	1191.84	45.823	524.013	394.041	189.6	2400.02	1116.34	0	980.591	8700.39	5800.79	8241.9	308.226	0	1450.63	2391.81	1185.22	572.728	837.761	329.593	314.187	5306.26	944.892	1077.01	27.4815	895.875	378.221	235.161	8423.17	6791.57
135	135	122.99	122.99	N/A	(Isotope)	TRUE	0	0	0	0	508.972	0	0	0	0	0	0	0	0	0	0	0	0	0	0	0	488.363	0	0	0	0	0	18.8533	0	0	0	0	0	0	0	0	0	0	0	0	0	0	0	0
136	136	123.05	123.053	N/A	(Isotope)	TRUE	395.714	534.855	929.24	2576.13	111.167	0	325.475	823.575	0	0	167.428	0	0	0	30.5031	0	54.1237	0	605.662	0	0	156.786	135.602	0	1840.26	0	0	743.085	1226.7	0	0	0	0	0	1036.01	0	0	42.4087	40.7859	0	0	2025.48	1074.71
137	137	123.07	123.065	N/A	(Isotope)	TRUE	0	0	0	0	0	0	0	0	607.539	0	0	83.4561	4375.24	0	0	0	0	0	0	0	0	0	0	461.135	0	0	42.56	0	0	0	0	0	0	66.6173	0	113.1	395.09	0	0	0	0	0	0
138	138	124.01	124.006	N/A	(Monoisotopic)	TRUE	374591	797436	302991	857893	88092.1	215639	283322	547604	391147	229093	229949	103557	453594	167546	9112.51	30089.3	16845.6	294518	872870	495029	28006.3	82952.6	1.07976e+06	568560	955336	87157.1	18429.5	492779	799590	34545.2	29246.1	37081.3	48509.2	145803	618916	35402.9	80178.2	33028.3	48344.3	55078.2	85318.2	823965	1.00699e+06
139	139	124.89	124.893	N/A	(Monoisotopic)	TRUE	0	51.5278	0	190.342	0	0	0	258.168	92.0541	0	0	0	0	0	0	0	95.0619	0	0	0	0	0	694.469	0	0	0	0	405.294	0	0	0	0	0	0	0	0	0	0	0	0	0	15844.6	43.9451
140	140	124.9	124.904	N/A	(Monoisotopic)	TRUE	0	0	139.5	0	3835.53	366.075	124.969	0	0	1855.78	0	0	0	0	0	74.6625	0	0	0	0	1633.34	1179.23	0	0	397.133	0	0	0	171.579	0	0	0	0	244.728	0	15.4291	0	0	0	0	0	0	0
141	141	124.91	124.914	N/A		TRUE	0	0	0	0	0	0	0	0	0	0	963.766	81.5829	53.5185	0	0	0	0	166.4	101.39	0	0	0	0	0	0	267.339	351.36	0	0	0	44.6119	0	223.037	0	0	0	27.6569	0	0	0	0	0	0
142	142	124.99	124.989	N/A	(Isotope)	TRUE	0	0	0	0	0	0	0	0	0	0	0	0	0	0	0	0	0	0	0	0	0	0	0	0	0	1443.84	306.092	0	0	209.843	0	0	0	0	0	0	0	0	0	0	0	0	0
143	143	125.01	125.01	N/A	(Isotope)	TRUE	11428.2	27445.1	6755.18	23433.9	776.306	4730.41	5253.86	17972.9	9231.09	4089.81	5745.97	1338.31	0	1808.24	91.9319	192.275	219.191	7249.6	22743.4	8261.77	508.097	1496.79	26540.9	11654.4	27166.1	0	0	14265.3	18795.9	0	164.529	269.381	165.889	2037.71	15993.6	249.397	820.726	0	285.76	307.632	685.62	22603.8	21685.9
144	144	125.03	125.026	N/A	(Isotope)	TRUE	0	0	0	0	0	0	0	0	0	0	0	0	12553.4	0	0	0	0	0	0	0	0	0	0	0	0	0	0	0	0	0	0	0	0	0	0	0	0	110.944	0	0	0	0	0
145	145	125.08	125.076	N/A		TRUE	0	0	0	0	0	0	0	0	0	0	0	0	0	0	0	0	0	0	0	0	0	0	0	0	0	0	0	0	0	0	0	0	0	0	0	0	0	0	0	106.919	0	0	0
146	146	125.09	125.092	N/A	(Monoisotopic)	TRUE	1687.36	3139.75	9935.78	15494.7	416.425	480.943	2272.16	7326.98	3070.92	557.764	840.101	224.829	23761.8	593.842	226.013	1316.35	949.057	261.8	7928.17	20266.9	1354.27	1187.93	2024.22	1007.03	15092.5	492.742	338.067	3701.82	5199.91	139.494	508.916	784.832	219.407	1824.2	7402.65	4093.5	2592.08	59.537	346.354	0	157.861	17134.6	13793.7
147	147	125.87	125.874	N/A	(Isotope)	TRUE	0	0	0	0	213.806	0	0	0	0	0	0	0	0	0	0	0	0	0	0	0	1505.78	1056.04	223.25	0	0	0	0	0	0	0	0	0	0	0	0	0	0	0	0	0	0	0	0
148	148	125.89	125.887	N/A		TRUE	0	310.517	0	0	0	187.873	0	56.5929	0	1411.9	0	0	0	0	0	0	0	0	0	0	0	0	0	0	0	0	0	0	0	0	0	0	0	0	1165.51	0	0	0	0	0	0	50663.1	10243.1
149	149	126	126.003	N/A	(Monoisotopic)	TRUE	18655.2	39114.9	12066	39256.5	2378.71	8449.03	11205.2	25802	17021.4	9681.05	9928.94	3740.86	18321.3	6130.6	81.1218	303.738	164.201	11341.2	39690	20694.3	1009.84	3305.32	48493.7	23635.7	45074.1	2156.68	59.9733	21947.5	31032.3	523.745	318.265	516.142	909.074	4954.69	31644	680.371	2377.19	388.148	1022.25	1092.54	2473.81	37996.8	43500.2
150	150	126.9	126.904	N/A		TRUE	1940.16	519.201	50297.2	107829	395.063	2272.4	980.288	15987.1	759.83	23344.5	1939.25	298.18	1905.56	1323.81	152.072	1627.3	520.077	1848.1	7959.54	717.259	5151.92	3994.43	60525.2	4832.43	2428.88	559.406	277.324	10074.9	1578.96	78.451	0	0	695.917	937.254	793.266	654.74	267.144	467.632	289.234	1484.78	321.01	191474	5171.2
151	151	127	127	N/A	(Isotope)	TRUE	0	131.111	0	980.711	0	0	45.556	0	496.039	247.963	0	0	0	0	0	0	64.3969	0	70.2769	92.5926	0	0	0	0	762.188	250.726	106.007	0	223.785	32.5098	88.4118	0	0	113.129	170.038	0	10.2289	25.3333	0	0	0	0	930.427
152	152	127.05	127.048	N/A		TRUE	4202.5	9941.65	6271.74	0	0	737.698	3568.91	16389.7	4404.88	2112.82	25832.2	172.302	13487.8	755.212	179.551	354.875	600.5	1992.4	11459.8	0	0	0	5741.88	2801.34	0	1274.29	349.253	37373	10197.8	0	304.399	0	172.963	5152.79	8076.78	894.329	0	474.613	898.772	308.112	0	0	0
153	153	127.06	127.061	N/A		TRUE	0	0	0	12251.3	0	0	0	0	0	0	0	0	0	0	0	0	0	0	0	28284.5	0	0	0	0	20049.5	0	0	0	0	156.255	0	686.463	0	0	0	0	3740.22	0	0	0	0	0	19547.4
154	154	127.09	127.09	N/A	(Isotope)	TRUE	0	0	2582.38	0	0	0	0	0	0	0	0	58.7366	0	0	0	0	0	0	0	0	0	114.536	0	0	0	0	0	0	0	0	0	0	0	0	0	0	0	0	0	0	0	5281.15	0
155	155	127.11	127.112	N/A		TRUE	0	72.6111	0	614.947	59.75	0	84.6873	643.336	117.36	45.8167	423.329	0	1943.37	0	23.356	0	0	0	349.892	0	0	0	0	0	514.338	34.0161	23.5067	0	605.383	30.2353	0	85.194	0	54.7207	170.151	0	322.56	0	4.6013	29.7132	0	0	476.232
156	156	127.88	127.879	N/A	(Isotope)	TRUE	0	54.1676	0	0	355.348	0	0	83.7947	0	679.122	0	0	0	0	0	0	0	0	0	0	783.531	570.192	0	94.9027	0	0	0	0	0	0	29.1544	9.5597	0	0	0	0	0	0	0	0	100.491	21024.6	2512.48
157	157	127.9	127.896	N/A	(Monoisotopic)	TRUE	240.724	0	2934.6	631.895	0	89.2537	192.129	0	0	0	121.046	1488.08	0	2575.6	63.131	1026.19	865.515	256.332	1812.65	1.0327	0	0	104.07	0	168.039	2591.28	1545.54	42.3896	76.5864	0	0	0	486.323	1005.85	196.528	75.9389	16.5918	171.964	192.469	100.198	0	0	0
158	158	128.88	128.88	N/A		TRUE	0	0	0	0	0	43.0566	0	0	0	21.6016	0	11.4976	0	0	0	0	0	0	0	0	0	0	0	35.3135	0	0	0	0	47.5607	0	0	0	0	0	0	21.1286	0	0	29.5464	0	10.1898	4032.23	0
159	159	128.96	128.958	N/A	(Monoisotopic)	TRUE	394.957	192.738	50.54	0	0	0	0	394.38	1417.97	58.6748	124.665	227.015	0	0	12.8662	22.0375	37.4124	0	0	0	0	28.2143	293.322	115.209	55.5195	0	9.04	0	254.851	179.255	48.1029	0	0	0	68.357	0	10.4096	0	218.095	0	45.146	1336.55	328.402
160	160	129.03	129.027	N/A	(Monoisotopic)	TRUE	23073.4	0	47842.8	0	0	0	0	0	0	0	0	0	0	11027.2	67.4309	0	0	38299.7	47649.3	0	0	0	0	0	0	0	0	0	0	0	0	0	0	0	0	0	0	0	0	0	0	0	0
161	161	129.04	129.039	N/A	(Monoisotopic)	TRUE	0	30920.9	0	0	0	0	0	82051.7	47805.7	44752.4	49710.9	13711.9	53020.6	0	0	0	0	0	0	0	0	0	51060.6	46323.3	60489	18659.3	0	63384.8	53159.1	0	0	0	0	0	43833.1	0	0	10663	13177.5	5689.96	0	0	123132
162	162	129.05	129.05	N/A	(Monoisotopic)	TRUE	0	0	0	62398.9	26434.6	16863.6	27557.8	0	0	0	0	0	0	0	0	14678.3	15691.7	0	0	29782.2	40368.8	34391.7	0	0	0	0	15827.6	0	0	9903.29	10526.1	15143.1	21917.9	30666.2	0	13218.9	16173.3	0	0	0	6457.13	197361	0
163	163	129.09	129.091	N/A		TRUE	3416.76	4880.28	10473.4	0	0	0	0	5230.55	2621.35	1534.96	2246.46	0	25054.3	913.818	94.6299	0	0	280.3	6074.52	0	0	0	1815.48	585.935	11270.4	2174.35	0	11456.6	6671.5	0	0	0	0	0	9318.58	0	0	199.755	323.319	76.4816	0	0	0
164	164	129.87	129.87	N/A	(Monoisotopic)	TRUE	0	0	0	0	0	0	0	0	0	0	0	0	0	0	0	0	0	0	0	58.4938	0	0	60.4063	0	0	0	0	250.524	0	0	0	0	0	0	0	0	0	0	0	0	0	0	0
165	165	129.89	129.888	N/A	(Monoisotopic)	TRUE	54.4715	25.6445	657.46	67.1053	0	0	0	81.3903	0	1140.66	44.4376	2819.44	0	3182.37	151.82	726.263	1105.16	0	811	0	2843.06	1158.51	0	0	80.2916	4775.96	2939.49	0	0	57.5944	3.3208	5.7337	470.428	956.14	325.37	23.0371	6.0245	110.49	217.637	48.8934	0	17637.6	0
166	166	129.97	129.974	N/A	(Monoisotopic)	TRUE	0	0	0	0	0	0	0	0	0	0	0	0	0	0	0	0	0	0	0	0	0	0	0	0	0	0	0	0	0	0	0	0	0	0	0	0	0	0	0	2087.35	1894.91	0	0
167	167	129.99	129.986	N/A	(Monoisotopic)	TRUE	0	0	15613.1	12915.3	0	13308.1	0	0	0	0	0	0	12561.9	0	0	0	0	0	0	9886.35	0	0	0	0	13357.9	0	0	20501.7	0	0	0	0	0	0	0	0	0	0	0	0	0	0	0
168	168	130	129.998	N/A	(Monoisotopic)	TRUE	27253.1	24384.7	0	0	26846.5	0	13084.2	43243.9	30651.6	0	0	0	0	0	0	11707	10857.2	0	11916.9	0	24780.2	24149.9	0	0	0	0	0	0	6561.05	18973.1	17156.8	16883.6	0	0	18288.7	0	0	0	0	0	0	50660.6	17146.4
169	169	130.01	130.01	N/A	(Monoisotopic)	TRUE	0	0	0	0	0	0	0	0	0	45552.8	30297.6	30162.1	0	30512.7	1.3537	0	0	13868.7	0	0	0	0	51172	36855.7	0	41386.2	32327.8	0	0	0	0	0	40833.3	39079.2	0	8498.16	8023.84	34438.6	36235.3	0	0	0	0
170	170	130.03	130.027	N/A	(Monoisotopic)	TRUE	0	0	0	0	0	0	0	0	0	0	0	0	0	0	0	0	0	0	0	0	0	0	0	0	0	0	0	0	0	0	0	0	0	0	0	0	0	0	0	0	0	0	0
171	171	130.08	130.08	N/A	(Monoisotopic)	TRUE	19275	41189.2	44294.4	30342.3	950.099	2625.49	24763.5	30490.7	15314.4	0	0	5199.45	98027.8	3135.07	1326.78	3259.85	4489.07	3425	32473.9	77591.4	1358.31	1895.78	4601.73	9410.71	67508.9	2051.95	1467.05	38639.6	46252.6	173.922	1080.61	2990.75	538.519	18999.7	70051.9	2857.3	4346.57	576.556	3250.4	1048.94	3354.51	42004.3	82054.4
172	172	130.88	130.877	N/A		TRUE	0	0	52.16	0	56.6667	58.2264	0	37.2743	0	726.294	121.534	0	0	0	0	0	0	0	0	0	0	65.9221	0	0	0	0	0	0	84.1215	0	0	0	0	19.213	0	0	0	24.8704	0	0	0	958.319	0
173	173	130.94	130.941	N/A	(Isotope)	TRUE	86.2173	0	571.26	0	4719	420.66	272.17	0	0	2232.89	613.096	282.698	0	442.289	10.5764	1528.06	2234.26	0	0	220.148	8386.12	7057.2	0	0	0	272.343	164.539	0	353.991	320.824	0	0	192.718	213.461	302.377	156.041	129.329	0	0	0	0	23715.3	0
174	174	130.97	130.97	N/A	(Isotope)	TRUE	0	0	0	98	0	0	0	1319.04	666.157	0	0	0	806.037	0	0	0	0	0	0	0	0	0	230.75	158.454	216.336	0	0	0	0	0	0	0	0	0	0	0	0	0	0	159.713	0	0	215.988
175	175	131.02	131.017	N/A	(Monoisotopic)	TRUE	39300.9	0	0	0	0	0	0	0	0	0	0	38855.7	0	39304.3	0	9176.3	10167.7	0	0	0	18974.6	20521.4	0	0	0	29392.5	16310.1	0	0	0	0	0	0	0	0	0	0	0	0	0	0	0	0
176	176	131.04	131.042	N/A	(Monoisotopic)	TRUE	0	0	31564.1	38274.9	0	10287.9	0	0	16869.2	0	0	0	0	0	0	0	0	3231	27934.8	52048	0	0	12630.2	9676.59	36175.5	0	0	59645.4	51435.4	1228.64	0	0	1661.42	0	55125.1	0	4415.43	0	5526.67	508.796	0	70077.9	38713.8
177	177	131.05	131.054	N/A	(Isotope)	TRUE	0	0	0	0	3352.5	0	18840.8	27817.9	0	0	11107.5	0	52481.3	0	0	0	0	0	0	0	0	0	0	0	0	0	0	0	0	0	692.651	2299.33	0	13151	0	2106.17	0	878.111	0	0	2133.16	0	0
178	178	131.07	131.075	N/A	(Isotope)	TRUE	207.857	5777.31	0	0	0	0	0	0	0	0	0	1319.16	0	1952.81	122.812	1641.55	1790.62	0	0	0	1403.9	0	0	0	0	0	0	0	0	0	0	0	0	0	0	0	0	0	0	0	0	0	0
179	179	131.89	131.886	N/A	(Isotope)	TRUE	0	165.121	39.96	0	0	0	0	53.3965	0	637.828	0	321.59	0	507.2	19.9459	18.675	105.155	0	0	180.803	1989.73	887.539	0	0	100.733	994.193	575.32	139.727	123.458	28.1933	25.6145	11.887	651.21	563.645	0	51.875	32.5633	187.481	209.16	50.2723	0	4552.01	0
180	180	132.03	132.027	N/A	(Monoisotopic)	TRUE	185423	340001	156098	129518	7771.64	37030.8	52413.5	197681	80086.9	25020.3	112529	20464.8	350088	14869.9	3134.04	13174.3	13766.8	30491	161184	102967	13564.9	18107.2	212787	70558.1	245858	33132.4	11654.9	116196	156936	5111.77	4892.92	11174.4	10312.6	65775.6	1.2636e+06	25699	18487.5	3309.81	8613.03	16937.5	26580.7	271758	156775
181	181	132.92	132.923	N/A	(Isotope)	TRUE	0	0	0	0	908.333	0	0	0	0	0	0	0	58.1844	60.1411	9.5146	0	28.0979	0	0	46.7618	1640.26	1170.98	0	0	0	22.9393	0	0	0	0	0	0	0	0	0	97.7455	54.3119	0	19.3794	0	18.1003	0	0
182	182	133.02	133.02	N/A	(Monoisotopic)	TRUE	110590	171906	108663	78520.6	7359.86	26146.2	26807.3	151179	76896.2	83532.1	146814	52580.7	109152	27839.5	1091.08	0	28078.8	60865.1	101284	66933.9	11943.3	13191.8	113273	75501	61395.5	25625.7	10197.5	124033	180712	15089.1	12141.7	22151.6	36872	64971.8	388258	15712	23180.2	22076.4	24825.1	21640.3	16506.8	290862	65351.6
183	183	133.88	133.879	N/A	(Monoisotopic)	TRUE	0	0	0	0	0	80.4598	0	0	25.5097	332.123	112.778	24.7585	0	0	0	0	26.4485	0	0	110.222	1024.88	545.13	0	0	0	36.0323	86.3333	0	0	0	0	0	0	100.263	0	22.2714	16.5241	24.9274	0	0	0	656.855	0
184	184	134.02	134.02	N/A	(Isotope)	TRUE	1994.79	0	0	0	152.25	0	0	0	0	0	0	0	0	0	0	0	0	0	0	0	0	344.714	0	0	0	0	0	0	0	0	0	0	267.285	0	0	0	0	0	0	0	0	0	0
185	185	134.04	134.042	N/A	(Isotope)	TRUE	0	11497.9	4155.54	10057.8	0	228.264	1131.62	11207.2	27769.3	5530.4	45920.9	14560.3	13904	0	70.9139	1748.85	988.974	7770.7	6245.86	1481.1	1483.41	0	8658.27	7167.02	5821.59	238.581	76.7933	9450.8	29928.9	176.607	0	0	0	1661.14	39191.8	897.986	1102.52	91	471.698	141.184	166.686	25603.9	33450.5
186	186	134.05	134.055	N/A		TRUE	0	0	0	0	0	0	0	0	0	0	0	0	0	1866.32	0	0	0	0	0	0	0	0	0	0	0	0	0	0	0	0	560.145	577.769	0	0	0	0	0	0	0	0	0	0	0
187	187	134.85	134.849	N/A	(Monoisotopic)	TRUE	0	0	0	0	1367.72	0	59.8996	0	0	0	0	0	0	0	0	0	0	0	0	0	0	0	0	0	0	0	31.7133	0	0	0	0	0	0	0	0	0	0	0	0	0	0	0	0
188	188	134.88	134.882	N/A	(Monoisotopic)	TRUE	0	0	0	0	0	0	0	0	0	0	0	0	81.7963	0	0	0	0	0	0	0	0	0	970.867	0	0	0	0	0	172.972	0	0	0	0	0	0	0	8.1566	55.3704	0	0	0	0	4398.48
189	189	134.9	134.896	N/A	(Monoisotopic)	TRUE	0	0	0	0	0	0	0	2449.12	332.753	0	0	0	0	0	0	0	0	0	0	0	0	0	0	0	0	0	0	0	0	0	44.9713	0	0	0	0	0	0	0	0	68.2206	75.9051	0	0
190	190	134.91	134.912	N/A	(Isotope)	TRUE	0	0	0	0	230.028	0	438.61	0	0	0	0	45.161	0	0	2216.64	0	0	0	21.9897	49.4568	0	0	0	15.4865	0	0	0	0	0	0	0	40.4384	0	65.0849	0	0	0	0	243.823	0	0	0	0
191	191	135.03	135.031	N/A	(Monoisotopic)	TRUE	67620.6	98553.2	113242	88067.4	25894.3	14201.9	74680.7	130426	130172	44279.6	204232	53564.3	167099	18127.2	6236.12	33432.7	24333.6	118104	76678.2	185945	35063.1	42486.4	66244.2	201236	130747	11059.9	15280.6	27976.1	127618	6027.31	12802.2	35055.7	5807.81	75397.2	133750	17496.7	43354.5	11501.8	24293.6	22755	41706.7	267454	427208
192	192	135.08	135.082	N/A		TRUE	0	0	0	294.974	0	0	68.7027	0	0	0	0	0	609.63	0	0	0	0	0	0	0	0	0	23.7109	0	444.965	0	0	0	0	0	0	10.5	0	0	0	0	63.6566	0	0	0	0	0	0
193	193	135.92	135.92	N/A	(Monoisotopic)	TRUE	73.2787	0	55.84	0	395.671	3037.45	632.133	1436.43	2358.11	8369.97	7509.87	63.2366	0	0	0	927.212	578.103	1405.54	199.708	0	24.9735	12.2338	2033.73	625.542	0	0	19.8	167.294	398.234	0	0	37.5075	0	75.108	0	76	0	0	132.63	0	29.6496	2200.01	354.152
194	194	136.01	136.012	N/A	(Isotope)	TRUE	7636.29	12294.8	0	19443.6	0	1147.15	3850.32	0	0	0	0	0	13787.5	0	0	0	0	0	7203.58	10056.6	0	0	0	0	14023.9	0	0	7238.82	3790.96	142.314	540.576	0	0	0	15360.5	0	0	700.167	0	0	0	0	0
195	195	136.03	136.03	N/A	(Isotope)	TRUE	0	0	8014.44	0	1696.42	0	0	11813.4	5961.53	3163.05	11276.8	1840.44	0	2060.32	96.1258	1069.56	432.639	4991.7	0	0	2098.65	1824.92	1836.84	8122.24	0	992.397	286.955	0	0	0	0	975.603	445.231	3075.51	0	386.877	863.942	0	698.837	370.442	1150.94	29225.2	21475.6
196	196	136.87	136.874	N/A		TRUE	0	0	0	0	0	0	0	0	0	0	0	0	0	0	0	0	0	0	0	0	0	0	0	0	0	0	9.3867	0	0	0	0	0	0	0	0	0	0	0	46.9654	1472.1	40.3723	0	6398.57
197	197	136.89	136.893	N/A	(Isotope)	TRUE	0	0	0	0	0	0	0	1685.84	544.793	0	0	0	0	0	0	0	0	0	0	0	0	0	2030.26	0	0	0	0	0	0	0	10.3529	0	0	0	0	0	37.8425	0	0	0	0	0	0
198	198	136.92	136.918	N/A		TRUE	0	148.278	674.56	0	197.489	0	0	0	0	0	467.048	0	0	0	8.483	0	0	0	426.774	106.838	0	0	0	244.847	63.4297	0	0	0	0	0	0	0	0	144.032	0	48.5857	0	0	0	0	0	4694.59	0
199	199	137.1	137.096	N/A	(Isotope)	TRUE	0	0	125.48	780.184	0	0	23.0232	246.135	397.765	19.7154	85.0585	0	3580.7	0	15.5325	19.05	55.3608	0	267.574	486.445	0	0	49.4133	0	868.114	0	0	157.078	551.851	0	0	27.1269	0	0	153.906	36.8	435.795	0	31.7267	0	0	555.913	465.561
200	200	137.92	137.917	N/A	(Monoisotopic)	TRUE	0	0	0	0	0	159.245	29.8687	47.6903	234.118	1124.17	1177.98	0	0	0	0	158.213	29.7423	0	0	0	4.9247	0	400.359	156.573	90.7109	0	0	0	0	0	0	0	0	0	0	0	8.1265	0	0	0	0	0	0
201	201	138.03	138.035	N/A	(Monoisotopic)	TRUE	0	0	0	0	0	583.713	0	0	1308.61	5776.96	0	0	0	0	0	0	0	0	0	0	0	0	7070.27	0	0	0	0	0	0	159.431	178.537	407.97	1270.96	0	0	0	0	0	716.888	0	0	0	7527.86
202	202	138.05	138.046	N/A	(Monoisotopic)	TRUE	0	0	0	0	0	0	0	12937.8	0	0	2309.62	0	0	0	0	0	0	0	0	0	0	0	0	0	0	0	0	0	0	0	0	0	0	0	0	3516.13	1202.33	0	0	0	41.0146	0	0
203	203	138.87	138.874	N/A	(Monoisotopic)	TRUE	0	0	0	0	0	0	32.3591	186.577	8.3539	0	0	0	0	0	0	0	0	0	0	0	0	0	0	0	0	0	0	0	0	0	0	0	0	0	0	0	0	0	0	1490.74	0	0	420.409
204	204	138.94	138.943	N/A		TRUE	0	0	0	0	0	0	0	0	0	0	0	0	0	0	0	0	49.8918	0	0	0	0	0	0	0	0	0	0	0	0	0	0	0	0	0	0	0	0	0	0	0	0	1291.26	0
205	205	138.97	138.974	N/A	(Monoisotopic)	TRUE	0	290.722	0	0	0	0	887.292	0	0	0	55.1356	75.7902	527.48	0	0	0	0	0	0	0	0	600.111	628.562	0	0	28.5323	0	0	0	0	0	0	0	0	3785.98	23.2484	9.3939	0	0	73.3235	0	0	766.543
206	206	139.01	139.006	N/A		TRUE	0	0	0	5807.53	411.255	2200.02	0	0	21033.3	0	0	0	0	0	0	0	0	0	0	0	0	0	0	0	0	0	0	0	4876.74	0	0	0	0	0	0	0	0	0	0	0	0	0	0
207	207	139.02	139.018	N/A		TRUE	0	1729.28	0	0	0	0	3370.69	25732.1	0	8415.86	6381.35	1164.48	0	2770.19	0	2076.7	2302.25	31.5678	2338.36	5477.3	2293.13	0	8155.11	7635.48	4326.97	2584.03	1794.21	4732.02	0	0	0	0	6742.26	11243.6	0	0	0	0	476.359	1715.44	2443.12	35093.2	20283.3
208	208	139.03	139.029	N/A	(Isotope)	TRUE	1573.5	0	2975.04	0	0	0	0	0	0	0	0	0	3669.31	0	256.49	0	0	0	0	0	0	1387.04	0	0	0	0	0	0	0	118.778	101.885	339.998	0	0	0	254.214	293.008	161.991	0	0	0	0	0
209	209	139.04	139.042	N/A		TRUE	0	0	0	0	0	0	0	0	0	0	0	0	0	0	0	0	0	0	0	0	0	0	0	0	0	0	0	0	0	0	0	0	0	0	2281.36	0	0	0	0	0	0	0	0
210	210	139.09	139.094	N/A		TRUE	0	723.722	0	2827.63	127.98	0	0	2305.71	696.551	0	132.795	0	0	0	0	92.2	116.639	0	719.718	1039.21	0	0	186.969	0	2469.1	0	0	819.333	1077.4	0	0	0	0	129.615	0	0	242.651	0	59.689	0	46.9343	0	0
211	211	139.11	139.106	N/A		TRUE	0	0	1722.1	0	0	145.47	521.94	0	0	0	0	35.7122	12082.9	0	57.7485	0	0	0	0	0	1095.17	665.89	0	0	0	0	0	0	0	0	0	123.352	214.63	0	328.811	0	0	0	0	0	0	6128.77	1464.73
212	212	139.12	139.117	N/A		TRUE	0	0	0	0	0	0	0	0	0	0	0	0	0	0	0	0	0	0	0	0	0	0	0	0	0	0	0	0	0	30.6275	10.0368	0	0	0	0	0	0	0	0	0	0	0	0
213	213	139.88	139.883	N/A	(Monoisotopic)	TRUE	0	0	0	0	0	0	0	350.496	0	0	22.9096	0	0	0	0	0	178.021	0	0	0	0	0	383.594	0	49.9102	0	0	0	0	0	0	0	0	0	0	0	0	21.5108	0	0	0	23872.8	3035.58
214	214	139.89	139.894	N/A	(Monoisotopic)	TRUE	0	91.561	694.78	406.079	3239.33	842.868	499.888	0	201.882	301.745	0	213.127	0	395.296	74.2251	301.587	0	0	510.241	0	10587.8	7410.74	0	0	0	78.2074	98.3853	0	0	0	0	0	217.894	374.48	0	340.707	305.09	0	0	0	0	0	0
215	215	139.91	139.907	N/A	(Isotope)	TRUE	0	0	0	0	0	0	0	0	0	0	0	0	0	0	0	0	0	0	0	0	0	0	0	37.2	0	0	0	0	0	0	0	0	0	0	0	0	0	0	0	0	0	0	0
216	216	140	139.996	N/A		TRUE	0	0	0	0	0	5426.55	0	0	0	15159.7	46045.5	0	0	4066.23	0	590.388	0	0	0	0	0	0	0	0	0	1355.26	0	0	0	0	0	0	669.667	0	0	0	0	952.278	0	0	0	0	0
217	217	140.01	140.008	N/A		TRUE	34720.6	96133	34343.2	97787.8	3035.11	0	22605.9	56959.3	33468.1	0	0	8975.75	95102.1	0	507.858	0	1054.07	0	54534.7	49591.4	886.257	3087.73	60041.1	45642.7	139756	0	379.8	53043.8	317791	2090.31	3269.95	4534.09	0	16791.4	114562	4400.63	9709.75	0	4253.8	2154.89	6612.54	85212.2	72475.2
218	218	140.87	140.87	N/A		TRUE	0	0	209.62	0	0	31.2642	0	1697.54	757.904	0	0	0	0	0	11.2302	59.6625	149.593	0	0	0	0	0	0	0	0	0	0	220.196	36.8037	0	0	0	82.4444	646.419	0	0	0	0	0	125.802	0	0	0
219	219	140.9	140.899	N/A		TRUE	0	0	0	0	738.842	0	128.135	0	0	0	0	0	0	0	0	0	0	0	0	0	0	0	199.906	48.3297	0	0	0	0	0	0	0	21.2612	0	0	0	0	0	0	0	0	0	5934.12	0
220	220	140.92	140.916	N/A	(Isotope)	TRUE	0	0	0	0	0	114.189	0	0	0	868.026	285.439	0	0	0	0	0	0	0	0	0	7672.48	5271.7	0	0	0	0	0	0	0	0	33.7426	0	0	40.9374	0	21.4143	19.999	0	0	0	10.4745	0	393.719
221	221	140.98	140.983	N/A	(Isotope)	TRUE	0	0	0	0	0	265.663	0	0	0	417.583	187.715	106.51	7188.6	0	0	85.725	0	0	620.851	163.617	300.894	575.935	0	0	0	0	0	59.1961	0	417.314	97.4044	249.746	0	0	1406.34	0	0	0	0	0	19.5474	0	0
222	222	141	141	N/A	(Isotope)	TRUE	697.709	1679.21	1294.54	4628.13	362.667	0	657.768	2529.38	647.618	0	0	0	0	0	0	0	56.5052	0	0	0	0	0	1025.99	230.697	2808.63	0	0	0	0	0	0	0	0	62.6531	0	23.7286	62.6288	0	0	40.6838	0	2699.22	707.787
223	223	141.01	141.012	N/A	(Monoisotopic)	TRUE	0	0	0	0	0	0	0	0	0	0	0	0	0	0	1.1497	0	0	0	0	0	0	0	0	0	0	0	0	0	2512.91	0	0	0	0	0	0	0	0	0	0	0	0	0	0
224	224	141.04	141.036	N/A	(Isotope)	TRUE	0	0	0	0	0	0	0	0	0	0	0	0	0	0	0	0	0	0	0	0	0	0	0	0	0	0	67.3533	1816.27	0	0	0	0	0	0	0	0	0	0	0	0	0	0	0
225	225	141.07	141.07	N/A		TRUE	772.5	1184.39	2866	4866.47	201.028	273.453	901.691	3617.72	1498.85	408.87	0	92.2024	8098.51	152.338	57.9043	262.512	309.985	0	1109.72	1797.41	793.796	570.23	647.258	793.2	5048.24	0	0	0	3095.07	0	131.059	236.798	0	372.594	2806.7	367.029	797.307	50.7037	0	0	40.9332	7791.32	2562.77
226	226	141.87	141.868	N/A	(Monoisotopic)	TRUE	233.665	0	4265.58	3410.97	0	0	0	1824.3	130.267	16759.9	10287.9	2128.55	1273.28	368.969	60.0191	12884.8	10782.9	12672.8	4614.76	234.832	0	0	1038.54	0	7915.07	575.597	0	297.884	24.6916	610.02	313.926	585.798	637.003	2266.13	73.8737	0	0	0	0	179.461	32.8368	303570	0
227	227	141.89	141.893	N/A	(Isotope)	TRUE	0	0	0	0	0	133.189	0	0	0	0	0	0	0	0	0	0	0	0	0	0	2772.89	1734	0	38.5297	0	0	280.4	0	0	0	0	0	0	0	0	0	96.4607	0	0	0	0	0	149.128
228	228	142.02	142.015	N/A		TRUE	0	1289.89	1468.12	675.947	353.142	471.2	1127.53	0	0	619.448	2871.19	968.666	0	585.01	228.313	364.975	210.747	0	962.39	227.268	3928.06	1564.85	0	0	3083.07	732.047	285.034	0	981.274	0	0	0	52.4997	1199.19	0	451.557	806.867	0	461.283	149.537	234.358	3135.87	3759.01
229	229	142.03	142.034	N/A	(Isotope)	TRUE	0	0	0	0	0	0	0	0	488.592	0	0	0	2729.79	0	0	0	0	0	0	0	0	0	0	88.1892	0	0	0	457.137	0	0	0	0	0	0	2399.5	0	0	0	0	0	0	0	0
230	230	142.87	142.872	N/A	(Isotope)	TRUE	0	0	0	0	0	0	0	626.37	337.411	0	0	7.4927	0	0	0	0	105.366	0	17.841	0	0	0	0	0	0	26.371	0	155.005	0	0	0	0	122.778	242.483	0	0	0	0	13.4628	0	0	5651.8	329.451
231	231	142.91	142.908	N/A	(Isotope)	TRUE	0	0	0	0	2146.64	53.3585	0	0	0	0	0	0	0	0	0	0	0	0	0	0	1963.1	1113.28	0	0	21.6836	0	0	0	0	0	9.7794	10.3955	0	0	0	0	0	0	0	0	0	0	0
232	232	143	143	N/A	(Monoisotopic)	TRUE	0	0	0	0	2175.75	0	0	0	0	14696.8	58462.4	3862.11	0	1049.47	76.7009	0	1541.82	101736	0	0	2529.43	2358.17	0	21403.5	0	0	564.573	0	0	0	164.651	379.666	530.259	3782.61	0	1441.03	5268.85	99.6296	2610.72	180.647	0	0	45838.5
233	233	143.01	143.011	N/A	(Monoisotopic)	TRUE	0	14586.8	0	0	0	0	8545.53	0	7484.23	0	0	0	0	0	0	487.413	0	0	19707.3	14917.8	0	0	0	0	0	1886.06	0	0	51702.4	0	0	0	0	0	0	0	0	0	0	0	787.285	32312.6	0
234	234	143.02	143.023	N/A	(Monoisotopic)	TRUE	12565.9	0	11288.8	33948	0	0	0	8090.52	0	0	0	0	21719.2	0	0	0	0	0	0	0	0	0	13737.1	0	40697.9	0	0	0	0	787.643	0	0	0	0	67761	0	0	0	0	0	0	0	0
235	235	143.04	143.041	N/A	(Monoisotopic)	TRUE	0	0	0	0	0	15256.3	0	0	0	0	0	0	0	0	0	0	0	0	0	0	0	0	0	0	0	0	0	28466.4	0	0	0	0	0	0	0	0	0	0	0	0	0	0	0
236	236	143.05	143.054	N/A	(Monoisotopic)	TRUE	0	0	0	0	0	0	0	0	0	0	0	0	0	0	130.427	0	0	0	0	0	0	0	0	0	0	0	0	0	0	0	0	0	0	0	0	0	0	0	0	0	0	0	0
237	237	143.07	143.07	N/A	(Monoisotopic)	TRUE	0	0	0	0	0	0	0	0	0	0	0	0	0	5158.39	0	0	0	0	0	0	0	0	0	0	0	0	0	0	0	0	0	0	0	0	0	0	0	0	0	0	0	0	0
238	238	143.08	143.083	N/A	(Monoisotopic)	TRUE	0	0	0	0	0	0	0	0	0	0	30984.4	0	54909	0	0	0	0	0	0	0	0	0	0	16312.8	11721.2	0	0	0	0	0	0	0	0	0	0	0	0	0	0	0	0	0	0
239	239	143.11	143.11	N/A	(Monoisotopic)	TRUE	0	0	0	0	0	16984.3	0	0	0	0	0	0	0	0	3.5623	0	0	0	0	0	0	0	0	0	0	0	0	58885.6	0	0	0	0	0	0	0	0	0	0	0	0	0	0	0
240	240	144	144.002	N/A	(Isotope)	TRUE	0	0	0	0	0	0	0	0	0	0	0	0	0	0	0	0	0	4528.1	0	0	0	0	0	0	30.957	0	0	0	0	0	0	0	0	0	0	0	0	0	0	0	0	0	0
241	241	144.03	144.025	N/A	(Isotope)	TRUE	0	0	0	0	0	0	0	0	0	0	4778.15	206.605	0	0	0	0	0	0	0	0	0	0	0	0	0	0	0	0	0	0	0	0	869.024	0	0	0	0	73.5946	0	0	0	0	0
242	242	144.04	144.045	N/A	(Isotope)	TRUE	4265.36	0	8493.88	1003.47	467.25	483.734	1265.24	5369.44	1875.89	3563.46	0	0	0	2281.15	92.8298	4155.71	1976.21	0	2245.87	829.691	1397.36	649.584	5298.72	5590.98	0	1052.27	410.853	0	0	170.584	255.12	2339.93	0	1570.8	0	2173.84	1478.58	0	731.422	358.374	355.722	19159.3	20794
243	243	144.06	144.058	N/A	(Isotope)	TRUE	0	1440.42	0	0	0	0	0	0	0	0	0	0	9632.54	0	0	0	0	0	0	0	0	0	0	0	1566.77	0	0	4782.81	1561.07	0	0	0	0	0	0	0	0	0	0	0	0	0	0
244	244	144.07	144.072	N/A	(Isotope)	TRUE	0	0	0	0	0	0	0	0	0	0	0	0	0	0	0	0	0	0	0	0	0	0	0	0	0	0	0	0	0	0	0	0	0	0	5020.92	0	0	0	0	0	0	0	0
245	245	144.11	144.11	N/A	(Monoisotopic)	TRUE	538.608	924.135	730.2	2416.55	0	249.358	66.7876	559.469	173.202	78.7827	28.4442	69.0878	1810.95	0	44.7771	212.275	210.938	0	822.744	231.075	144.154	246.156	51.7835	10.2879	193.311	196.238	157.087	317.968	142.028	27.9804	0	35.7015	41.9974	168.25	0	58.3581	83.1747	0	57.3187	0	14.7007	10492.3	89.5122
246	246	144.88	144.885	N/A	(Monoisotopic)	TRUE	0	0	0	0	0	0	0	0	0	0	0	0	0	0	0	0	0	0	0	0	403.044	426.691	0	0	0	0	0	0	0	0	0	0	0	0	0	0	0	0	0	0	0	3676.52	0
247	247	144.96	144.958	N/A	(Isotope)	TRUE	122.929	78.6389	0	59.0263	0	0	202.232	1260.44	545.848	225.109	70.8412	0	97.4519	0	37.5263	0	135.021	0	44.7077	0	0	0	0	0	152.926	0	90.5947	0	69.7944	54.1226	53.7363	9.7808	42.8025	225.329	49.9811	0	0	0	0	0	30.2415	0	0
248	248	144.97	144.969	N/A	(Isotope)	TRUE	0	0	0	0	0	0	0	0	0	0	0	0	0	0	0	240	0	0	0	0	729.837	612.419	0	204.588	0	0	0	463.072	0	0	0	0	0	0	0	0	111.73	0	0	30.2139	0	5135.01	0
249	249	144.99	144.989	N/A		TRUE	0	0	0	0	0	115.321	0	0	0	0	0	0	0	0	0	0	0	0	0	0	0	0	840.13	0	0	0	0	0	0	0	0	0	0	0	0	158.582	0	0	0	0	0	0	0
250	250	145.01	145.01	N/A		TRUE	0	331.917	91.88	0	0	0	235.537	0	0	0	0	490.58	438.296	1278.45	40.1867	0	0	0	0	39.1975	0	0	0	0	1409.12	0	0	0	0	0	120.11	132.179	0	956.553	612.623	0	0	0	277.668	0	135.372	0	0
251	251	145.06	145.063	N/A		TRUE	39799.6	126254	72233.9	83704.7	10070.9	8896.03	0	118333	38536.7	32537.2	217084	0	90670.1	12156.6	1414	7401.2	6876.75	22895.5	95827.3	129240	15049.9	15589.2	69701.1	38958.4	140414	18594.5	8087.49	340608	98807.4	6672	8821.26	14696	0	52736.8	93340.1	13799.1	30168.6	6078.69	15493.3	9664.2	2979.1	145899	129346
252	252	145.86	145.862	N/A		TRUE	0	0	39.7	0	963.556	0	26.61	2672.32	1220.52	294.496	33.7448	21.361	0	0	14.5781	2039.22	1561.59	0	124.349	28.7937	0	0	369.06	0	0	115.468	58.9121	0	33.5327	0	0	0	187.291	1365.6	0	82.3658	32.6711	26.037	24.834	32.2206	25.0511	26058.5	749.372
253	253	146.04	146.045	N/A	(Monoisotopic)	TRUE	307633	823908	339788	716330	36169.7	99028.3	156313	555125	365774	95284.1	275349	56622.7	971859	33975.8	13712.1	11466.9	9973.2	64869.2	679249	502978	19018.3	34034.8	609141	238818	1.13953e+06	73845.1	22197.8	512841	1.04293e+06	15486	16430.1	27235.7	22249.6	216434	1.58608e+06	37560.7	80500.5	17180	38143.8	29052.6	84883.3	619979	609923
254	254	146.89	146.887	N/A	(Monoisotopic)	TRUE	0	0	0	0	0	0	0	55.5221	49.4465	0	0	0	0	0	0	0	0	0	0	77.2593	0	5304.17	0	0	28.5391	0	0	0	0	0	0	0	0	0	0	0	0	0	13.5338	0	0	0	0
255	255	146.9	146.905	N/A		TRUE	0	0	0	0	176.778	52.7736	39.0116	0	0	1882.61	364.145	25.9098	0	81.5925	13.8268	0	0	0	22.8256	0	8905.57	0	0	0	0	293.805	100.093	0	0	27.549	0	0	988.839	982.864	0	61.1769	38.683	0	0	72.4427	43.9589	0	24.4207
256	256	146.97	146.97	N/A		TRUE	0	0	223016	140744	0	0	22745.9	237441	176561	0	0	42193.6	0	23665.5	21638.7	177446	140083	80682.3	143304	0	457302	475612	0	0	8318.68	37706.2	27987.8	0	0	0	0	0	0	0	2519.75	0	0	45803.9	62706.4	57316.5	29437.6	357715	0
257	257	146.98	146.982	N/A		TRUE	13435.9	12126.1	0	0	51661.3	16855	0	0	0	81925	74087.4	0	3569.81	0	0	0	0	0	0	11540.8	0	0	161901	121563	0	0	0	19992.7	25753.2	5423.16	5097.4	12854.8	25500.7	32565.5	0	23768	25774.4	0	0	0	0	0	133261
258	258	147.04	147.045	N/A	(Isotope)	TRUE	20592.5	53933.3	30682.8	49988.5	1787.94	3507.72	8072.17	39805.1	28639.7	4776	18583.1	2236.95	66458.4	912.952	212.59	605.112	490.954	3942	44660.1	30448.5	2975.64	2567.67	33326.8	9841.16	72107.8	3646.71	183.693	41543.4	73265.9	312.726	253.434	655.261	403.333	10713.8	95012.8	839.629	4426.72	390.759	0	593.022	3493.2	59472.2	43167.1
259	259	147.86	147.86	N/A		TRUE	0	0	0	0	0	0	0	1228.82	665.21	0	9.5665	0	0	0	0	530.212	475.443	0	0	0	0	0	0	0	0	0	0	0	178.467	0	9.5515	10.9552	0	281.282	0	0	8.7048	30.4815	0	0	0	177.319	121.235
260	260	147.98	147.982	N/A	(Monoisotopic)	TRUE	0	0	0	0	0	0	0	695.065	388.227	998.388	846.638	12.1293	0	0	0	316.35	375.876	0	192.497	0	1723.97	2088.9	1362.23	456.232	0	0	0	0	0	0	0	85.7971	93.4444	0	0	0	102.425	24.6296	0	0	0	0	0
261	261	148	148.004	N/A	(Isotope)	TRUE	0	0	0	0	858.889	0	0	0	0	0	0	0	0	0	0	0	0	0	0	0	0	0	0	0	0	0	0	0	0	78.6903	0	0	0	0	0	0	0	0	0	0	0	0	0
262	262	148.02	148.023	N/A	(Isotope)	TRUE	0	0	0	0	0	0	0	0	0	0	0	0	0	771.704	32.6919	0	0	227.49	0	0	231.911	244.776	0	0	0	1430.22	608.862	6523.7	0	0	0	0	0	0	0	162.78	0	0	0	146.85	0	10300.3	0
263	263	148.04	148.041	N/A	(Isotope)	TRUE	2601.79	10464.5	5464.64	4969.74	0	84.3456	1553.69	6349.03	2165.18	93.8851	606.567	678.549	16432.8	0	0	185.675	0	0	4728.84	4256.52	0	0	2011.3	455.151	10852.9	0	0	0	5107.77	0	28.4324	0	51.1481	1887.79	17283.3	0	87.0479	0	126.058	0	145.378	0	8383.33
264	264	148.91	148.906	N/A		TRUE	0	0	0	0	0	0	0	0	0	335.248	35.6489	13.639	0	0	0	0	0	0	0	0	1842.88	629.422	0	0	0	86.1171	58.0393	0	0	0	0	0	115.778	176.974	0	0	0	0	0	46.2789	11.0073	0	0
265	265	148.98	148.982	N/A	(Monoisotopic)	TRUE	0	0	21823.3	0	0	3694.32	0	23141.6	15560.1	0	0	0	0	0	0	0	0	0	0	0	0	0	0	0	0	0	0	0	0	0	0	0	8142.89	0	0	7586.61	8492.82	0	0	6468.09	0	0	0
266	266	148.99	148.993	N/A	(Monoisotopic)	TRUE	0	0	0	0	31123.2	0	0	0	0	43175.5	36318.7	0	0	0	0	19701.2	15772.1	22529.8	21342.7	0	55056.8	55005.8	56255.6	38823.1	0	0	0	0	0	1798.92	2699.04	4697.6	0	12369.2	0	0	0	0	0	0	2507.84	117282	58078.6
267	267	149.01	149.006	N/A	(Monoisotopic)	TRUE	0	0	0	0	0	0	0	0	0	0	0	0	0	0	0	0	0	0	0	11720.2	0	0	0	0	6556.09	0	0	0	0	0	0	0	0	0	0	0	0	6490.41	9745.05	0	0	0	0
268	268	149.02	149.021	N/A	(Monoisotopic)	TRUE	14183.2	14795.9	0	26544.2	0	0	0	0	0	0	0	6545.76	21027.5	7274.13	130.807	0	0	0	0	0	0	0	0	0	0	12855.5	10434.2	24259	21752.9	0	0	0	0	0	16539.2	0	0	0	0	0	0	0	0
269	269	149.03	149.032	N/A	(Monoisotopic)	TRUE	0	0	5367.3	0	0	6812.67	7574.81	0	0	0	0	0	0	0	0	0	0	0	0	0	0	0	0	0	0	0	0	0	0	0	0	0	0	0	0	0	0	0	0	0	0	0	0
270	270	149.05	149.048	N/A		TRUE	0	0	0	0	0	0	0	0	0	0	0	0	0	0	0	0	0	0	0	0	0	0	0	0	0	0	0	0	0	0	0	0	0	0	0	0	0	0	0	0	0	0	0
271	271	149.06	149.059	N/A	(Isotope)	TRUE	0	0	0	0	64.8532	0	0	4834.71	2569.8	2061.65	1311.96	0	0	0	0	798.837	0	593.4	0	0	1089.42	726.277	0	0	3130.43	0	0	0	0	154.804	479.125	853.328	594.148	1726.14	0	336.486	551.699	252.537	474.576	282.993	299.088	10721.3	0
272	272	149.08	149.08	N/A	(Isotope)	TRUE	0	0	0	0	0	0	0	0	0	0	0	0	0	0	0	0	0	0	0	2805.73	0	0	0	0	0	0	0	0	0	0	0	0	0	0	0	0	0	0	0	0	0	0	0
273	273	149.1	149.097	N/A	(Isotope)	TRUE	0	0	0	0	0	52.6038	39.5753	0	0	0	0	0	0	0	0	0	0	0	175.692	0	0	0	0	0	0	0	0	38.6863	0	0	0	0	0	0	0	0	0	0	0	0	0	0	0
274	274	149.11	149.109	N/A		TRUE	0	0	286.88	0	0	0	0	0	0	0	0	0	827.056	0	0	0	7.1598	0	0	0	0	0	0	89.3838	1979.54	0	0	0	546.449	0	0	0	0	0	0	0	0	0	0	0	0	0	1338.01
275	275	150.01	150.008	N/A	(Isotope)	TRUE	1320.36	0	0	0	1286.47	0	0	5026.13	0	0	0	0	2032.09	0	125.427	1305.59	547.979	0	2112.42	3482.37	1364.2	1081.32	0	2303.56	2666.16	0	0	2638.85	0	158.507	141.993	369.539	0	3020.91	0	357.014	663.217	0	0	0	172.964	31297.9	0
276	276	150.02	150.025	N/A	(Isotope)	TRUE	0	2925.53	4317.22	5422.11	0	625.698	3720.8	0	6647.56	2569.44	2362.48	0	0	1033.37	0	0	0	2105.8	0	0	0	0	2861.95	0	0	2620.15	1256.66	0	5630.58	0	0	0	1814.85	0	4163.38	0	0	168.796	540.453	167.897	0	0	0
277	277	150.04	150.038	N/A	(Isotope)	TRUE	0	0	0	0	0	0	0	0	0	0	0	2295	0	0	0	0	0	0	0	0	0	0	0	0	0	0	0	0	0	0	0	0	0	0	0	0	0	0	0	0	0	0	16228.2
278	278	150.89	150.886	N/A		TRUE	0	0	5983.36	0	1327.47	257.463	0	587.957	77.4166	13879.5	872.476	0	0	0	0	423.7	490.32	1854.1	0	0	1099.81	1972.45	10351.4	3120.6	0	0	0	2323.18	36.1869	0	0	0	0	0	0	0	136.446	0	0	205.84	0	13647.2	53.5244
279	279	150.92	150.92	N/A	(Isotope)	TRUE	0	0	0	225.684	0	0	110.293	0	0	0	0	84.1439	316.037	258.229	36.039	0	0	0	0	0	0	0	0	0	0	1055.89	644.6	0	0	244.98	111.89	66.6119	54.1097	0	0	0	0	0	4.4437	0	29.7299	0	0
280	280	151.03	151.026	N/A	(Monoisotopic)	TRUE	27962.7	37968.1	27895.3	122562	41390.9	0	431759	0	41319.5	47532.6	112918	58407.3	588020	14567	24150.3	18223.2	45018.9	25711.7	47855.5	249518	77654	98299.4	31146.9	279002	109728	17966.6	31560.3	0	91826.9	0	26042.3	64278	0	123035	28779.1	19526.5	46338.4	4538.69	43544.2	43051.6	131828	0	416621
281	281	151.09	151.09	N/A		TRUE	0	344.805	0	450	0	0	82.7606	344.885	0	0	0	0	2589.57	0	0	0	0	0	199.462	0	0	0	0	0	0	0	0	169.392	963.084	0	0	0	0	23.6049	0	0	0	0	0	19.2059	0	164.971	0
282	282	151.1	151.104	N/A	(Isotope)	TRUE	0	0	494.96	0	0	0	0	0	241.663	0	0	0	0	0	8.0031	0	0	0	0	626.988	0	0	100.211	96.3838	1045.17	0	0	0	0	0	0	48.8358	0	0	0	0	837.367	0	0	0	0	0	442.927
283	283	152.01	152.01	N/A	(Isotope)	TRUE	0	0	0	0	1609.76	791.346	0	13932.6	5596.09	4971.89	7740.44	0	0	0	0	0	0	0	0	0	0	0	18116.4	0	0	0	0	0	0	149.294	0	0	0	0	0	1204.41	2683	135.074	0	0	0	0	0
284	284	152.03	152.028	N/A	(Monoisotopic)	TRUE	25824.8	34024.2	45167.7	52419.2	0	0	36619.7	0	0	0	0	21284.5	66463.9	24944.9	821.952	25560.7	22911.8	2325.28	31800.2	34784.2	8792.51	6034.64	0	17224.5	23790	11154.3	4529.93	20821.2	27226.8	0	261.787	2175.37	196.74	12087.8	20255	0	0	0	2363	1337.03	6902.66	223597	31314.6
285	285	152.88	152.883	N/A	(Monoisotopic)	TRUE	0	0	5018.4	0	605.401	255.377	0	513.616	0	13887.1	737.105	0	58.1111	0	0	505.587	458.985	1828.9	346.426	0	2339.64	3195.5	8283.55	3603.89	0	64.0806	9.42	2089.1	640.149	0	25.8971	58.5373	0	104.193	0	252.143	120.554	0	0	323.529	11.3212	13309.7	81.4268
286	286	153	152.997	N/A		TRUE	0	0	0	2805.45	0	0	0	0	0	0	0	0	4862.52	0	0	0	0	0	0	0	0	0	0	0	0	0	0	0	7666.93	0	0	0	0	0	4737	0	0	0	0	0	0	0	0
287	287	153.02	153.023	N/A	(Isotope)	TRUE	1430.93	4657.31	3466.74	0	3765.83	2028.83	3172.26	8720.76	5066.67	5088.87	3572.84	903.763	0	0	0	888.163	866.892	0	5694.99	1551.66	5793.02	5113.37	5331.39	3773.82	13137.9	1175.56	675.28	4025.67	0	0	810.846	0	1290.96	2458.57	0	703.514	0	0	689.016	765.956	786.161	24638	9653.17
288	288	153.04	153.041	N/A		TRUE	0	0	0	0	0	0	0	0	0	0	0	0	0	415.735	0	0	0	1681.9	0	0	0	0	0	0	0	0	0	0	0	310.314	0	0	0	0	0	0	800.651	57.8704	0	0	0	0	0
289	289	153.06	153.061	N/A	(Isotope)	TRUE	0	0	0	0	0	0	0	0	0	0	0	0	11919.2	0	0	0	0	0	0	0	0	0	0	0	0	0	0	0	2894.57	0	0	0	0	0	2756.17	0	0	0	0	0	0	0	0
290	290	153.07	153.074	N/A		TRUE	0	0	0	3307.53	0	0	0	0	0	0	0	0	0	0	0	0	87.6495	0	0	0	0	0	0	0	0	0	0	0	0	0	0	0	0	0	0	0	0	0	69.3858	0	0	0	0
291	291	153.09	153.091	N/A		TRUE	0	462.5	1359.72	0	0	0	0	933.999	591.915	176.556	290.976	64.7	0	0	35.7415	200.7	0	0	448.826	2088.61	120.853	142.16	90.2422	315.708	1767.21	0	30.48	509.647	0	0	45.5074	167.369	0	164.252	0	159.729	401.759	0	0	27.8529	41.1241	3490.62	1100.23
292	292	153.87	153.869	N/A	(Isotope)	TRUE	0	72.1667	0	130.421	0	0	24.8687	0	0	187.309	0	0	360.704	0	7.2817	0	29.1289	0	0	0	41.6507	0	0	0	7.8008	55.1774	0	0	0	0	0	0	68.6296	0	0	0	0	0	0	0	0	1854.64	0
293	293	154.02	154.018	N/A	(Monoisotopic)	TRUE	0	0	0	0	3755.85	0	0	0	0	0	0	0	0	0	0	0	0	0	0	0	0	0	0	0	0	0	0	0	0	0	0	0	0	0	0	0	0	0	0	0	0	0	0
294	294	154.03	154.031	N/A	(Monoisotopic)	TRUE	0	0	0	0	0	0	0	0	0	0	0	0	0	0	0	3782.95	0	0	0	0	0	0	0	0	0	0	0	0	0	0	0	0	0	0	0	0	0	0	0	0	0	0	0
295	295	154.06	154.058	N/A	(Monoisotopic)	TRUE	11475.7	21345.8	28416.4	26629.6	0	7496.16	70468.7	18847.8	19390.3	18331.5	81783.9	40345.7	87802.2	4429.69	2677.1	0	12394.7	36178.9	30357.5	94810.7	0	5896	14005.4	45039.8	33868.1	0	3993.29	71881.3	75880.4	1792.63	3520.71	7095.28	0	26428.7	37902.9	9148.2	13596.9	1618.53	12268.8	4116.94	12959.7	0	69912.1
296	296	154.91	154.91	N/A		TRUE	0	0	0	0	0	0	0	0	0	0	0	147.095	0	0	7.935	0	1215.22	0	0	0	0	0	0	0	0	0	0	0	0	0	0	0	0	0	0	0	0	0	0	0	0	0	0
297	297	154.93	154.926	N/A	(Monoisotopic)	TRUE	1600.14	6350.61	18714.2	0	10464.4	0	0	15212.5	6598.28	13609.3	12613.1	0	3508.22	0	0	2866.11	0	6352.8	10944.4	1400.64	13883.6	21503.8	30680.8	14694.7	2184.31	482.484	91.5667	13963.9	8981.22	23.3137	191.537	725.881	534.519	2291.45	79.9811	1299.23	1988.8	0	0	2172.99	533.832	51217.5	14956.5
298	298	154.94	154.942	N/A	(Monoisotopic)	TRUE	0	0	0	0	0	2724.66	0	0	0	0	0	0	0	0	0	0	0	0	0	0	0	0	0	0	0	0	0	0	0	0	0	0	0	0	0	0	0	164.722	1363.6	0	0	0	0
299	299	154.96	154.956	N/A		TRUE	0	0	0	0	0	0	3057.77	0	0	0	0	0	0	0	0	0	0	0	0	0	0	0	0	0	0	0	0	0	0	0	0	0	0	0	0	0	0	0	0	0	0	0	0
300	300	154.98	154.976	N/A	(Isotope)	TRUE	0	0	0	4115.61	1734.94	0	0	0	0	0	0	414.678	0	0	0	0	0	0	0	0	0	0	0	0	0	0	0	0	0	0	0	0	0	0	0	0	0	0	0	0	0	0	0
301	301	154.99	154.99	N/A		TRUE	0	0	0	0	0	0	0	0	0	0	0	0	0	0	0	0	31.6546	0	167.138	102.667	0	0	0	0	2589.14	54.4516	0	0	791.234	0	0	0	0	0	3772.55	0	0	0	0	0	0	0	1137.79
302	302	155	155.002	N/A		TRUE	0	0	40.34	0	0	0	0	0	0	0	945.229	0	0	0	0	0	0	0	0	0	0	0	0	0	0	0	0	0	0	5325.06	190.353	4301.9	0	0	0	0	0	0	20.0675	0	0	0	0
303	303	155.01	155.015	N/A	(Isotope)	TRUE	0	0	0	0	0	0	0	0	0	556.106	0	0	0	0	0	109.85	0	0	0	0	0	951.602	825.195	1381.61	0	0	105.633	0	0	0	0	0	0	248.315	0	0	161.819	0	0	0	0	0	0
304	304	155.03	155.029	N/A		TRUE	0	0	0	0	0	0	0	0	0	0	0	0	0	0	0	0	0	0	0	0	0	0	0	0	0	0	0	0	0	0	0	0	626.318	0	0	0	0	0	0	0	0	6728.55	0
305	305	155.05	155.049	N/A	(Monoisotopic)	TRUE	0	6589.34	6559.12	0	959.194	605.226	6038.27	13664.3	0	0	0	0	18756.7	698.762	0	0	0	0	8131.35	28035.4	1533.42	0	0	0	62865.8	564.129	0	0	13293.6	0	0	0	0	0	142815	0	0	0	0	86.9632	4198.11	0	0
306	306	155.07	155.07	N/A		TRUE	3029.21	0	0	28155.2	0	0	0	0	5645.97	624.866	3983.39	1650.49	0	0	173.623	0	897.01	682.2	0	0	0	0	0	1382.52	0	0	193.757	7653.26	0	235.294	200.316	843.664	0	1821.6	0	0	0	51.4853	917.444	0	0	0	15921
307	307	155.09	155.088	N/A	(Monoisotopic)	TRUE	0	0	0	0	0	0	0	0	0	0	0	0	0	0	0	428.913	0	0	0	0	0	1118.53	888.742	0	0	0	0	0	0	0	0	0	0	0	0	539.407	1877.38	0	0	0	0	14370.6	0
308	308	155.11	155.107	N/A	(Monoisotopic)	TRUE	0	1275.42	3517.88	0	113.722	0	329.227	2073.42	0	0	0	0	9453.02	0	0	0	0	0	2161.63	4987.26	474.991	0	0	0	4312.33	30.7602	0	0	2005.24	0	0	0	0	0	2203.17	0	0	0	0	19.7647	25.2409	0	0
309	309	155.87	155.874	N/A	(Monoisotopic)	TRUE	0	0	590.32	0	941.021	38.3208	0	0	0	2176.02	182.742	12.4073	0	0	0	0	0	0	141.174	0	11183.5	5563.26	0	105.74	0	17.5467	21.74	0	0	0	0	0	102.687	73.5399	0	0	19.9528	0	4.2797	4.6833	12.3207	9217.22	0
310	310	156.03	156.03	N/A	(Isotope)	TRUE	0	737.222	0	0	0	114.382	0	501.717	207.783	179.992	492.198	75.6927	0	0	0	20.95	0	0	194.005	500.654	204.319	206.964	346.925	22.6504	0	0	0	0	1009.24	0	0	0	190.179	0	0	0	0	0	0	0	0	796.232	0
311	311	156.05	156.045	N/A	(Isotope)	TRUE	0	0	0	0	0	0	116.973	0	0	0	0	0	303.259	0	30.3747	0	66.7474	0	0	0	0	0	0	0	2051.56	98.2581	0	370.451	0	0	0	0	0	62.9182	5951.36	0	0	0	0	38.6176	62.7299	0	0
312	312	156.91	156.912	N/A	(Isotope)	TRUE	0	0	0	0	839.583	137.486	0	0	0	0	0	65.5512	0	84.1818	0	266.1	167.773	0	0	26.775	1471.1	0	0	0	0	472.486	281.564	0	0	0	0	30.0738	0	0	0	0	0	0	65.8794	0	0	0	0
313	313	156.92	156.925	N/A	(Isotope)	TRUE	0	1566.28	3628.72	0	0	0	157.702	2168.11	1028.61	1863.49	2350.84	0	586	0	0	0	0	465.7	1965.99	0	0	0	6359.04	2255.46	455.013	0	0	3182.64	1204.22	0	58.3971	0	150.104	464.165	0	195.9	226.426	0	0	116.787	12.1679	8866.8	1792.49
314	314	156.94	156.938	N/A	(Isotope)	TRUE	0	0	0	76.0263	0	0	0	0	0	0	0	0	0	0	0	0	0	0	0	0	0	0	0	0	0	0	0	0	0	0	0	0	0	0	0	0	0	0	0	0	0	0	0
315	315	156.95	156.955	N/A	(Monoisotopic)	TRUE	0	0	0	0	0	93.7438	0	0	0	0	0	0	0	0	0	0	0	0	0	0	0	14614.9	0	0	0	0	0	0	0	0	0	0	0	0	0	0	0	0	0	0	0	0	0
316	316	157.01	157.013	N/A		TRUE	0	0	18004.7	10164.2	22857.7	0	0	36994	32014.2	17662.1	18739.2	7377.25	0	5733.74	250.607	12463.5	9363.74	0	13923.3	3948.88	0	22881.7	35256.5	28551.2	0	8060.34	7496.25	10902.1	5674.52	10331.9	9596.77	11165.3	18732.6	17020.2	0	2206.59	2010.64	13297.6	17800.3	8553.17	7342.47	104135	0
317	317	157.03	157.03	N/A		TRUE	5367.45	5978.47	0	0	0	0	928.297	0	0	0	0	0	6522.17	0	0	0	0	2457.37	0	0	0	0	0	0	8254.84	0	0	0	0	0	0	0	0	0	4846.34	0	0	0	0	0	0	0	0
318	318	157.04	157.044	N/A	(Monoisotopic)	TRUE	0	0	0	0	0	115.434	0	0	0	0	0	0	0	0	0	0	0	0	0	0	0	0	0	0	0	0	0	0	0	0	0	0	0	0	0	0	0	0	0	0	0	0	1476.81
319	319	157.09	157.086	N/A	(Monoisotopic)	TRUE	0	0	0	0	0	0	0	0	0	0	0	0	0	4298.29	183.938	0	0	0	0	0	0	0	0	0	0	0	0	0	0	0	0	0	0	0	0	0	0	0	0	0	0	0	0
320	320	157.87	157.87	N/A	(Monoisotopic)	TRUE	0	0	152.9	0	465.75	0	0	0	0	1077.7	112.66	0	0	0	0	0	0	0	43.6205	0	4020.84	2037.63	0	0	0	0	10.0933	31.8039	0	0	6.3594	0	0	0	0	0	0	0	0	0	0	10619.4	384.915
321	321	158.02	158.016	N/A	(Monoisotopic)	TRUE	0	4690.11	0	0	0	0	0	0	0	0	0	0	0	0	0	0	0	0	0	0	0	0	0	0	0	0	0	0	0	0	0	0	0	0	10637.4	0	0	1946.59	0	0	0	0	0
322	322	158.05	158.045	N/A	(Isotope)	TRUE	0	0	0	0	0	0	0	0	0	20793.4	23265.7	0	0	0	0	0	0	0	0	0	0	0	0	0	0	0	0	0	0	1279.78	0	4013.68	0	0	0	1064.56	1666.08	0	0	4670.07	4864.83	0	0
323	323	158.1	158.104	N/A	(Isotope)	TRUE	0	0	0	0	0	0	0	2446.53	1124.69	0	378.13	0	0	0	0	0	0	0	0	0	0	0	229.633	0	727.571	0	0	562.023	449.361	0	0	0	0	0	0	0	0	0	0	0	9.6423	0	0
324	324	158.12	158.119	N/A	(Monoisotopic)	TRUE	1546.45	1369.29	2830.36	6555	81.9127	0	292.745	0	0	381.134	0	99.2	4624.99	0	71.826	427.462	314.108	88.5678	1620.41	1714.45	666.434	510.738	0	0	0	299.97	0	0	0	143.569	97.8309	195.164	66.8182	389.931	1280.38	648.486	390.012	26.2222	59.4373	46.2206	0	16000.2	3994.7
325	325	158.85	158.846	N/A	(Monoisotopic)	TRUE	0	0	0	0	0	0	9.0695	784.752	177.719	6979.92	761.886	0	0	0	0	1630.1	707.335	1177	13.8256	0	5766.64	5960.24	1690.22	0	0	0	0	0	0	0	0	0	0	80.6605	0	22.6571	0	0	44.0225	0	38.0876	116367	0
326	326	158.91	158.906	N/A	(Isotope)	TRUE	0	0	105.98	61.4211	0	98.7274	0	0	9.1742	203.909	136.152	19.1317	0	0	0	39.7125	26.6804	0	0	0	180.305	165.077	104.375	0	0	0	0	0	0	57.4902	9.6912	0	60.9259	36.3534	0	0	7.3735	0	0	0	0	121.464	0
327	327	158.93	158.925	N/A	(Monoisotopic)	TRUE	0	335.111	0	0	0	0	56.7126	0	0	0	0	0	1174.37	0	0	0	0	0	55.4154	349.062	0	0	0	0	402.316	0	0	0	1679.54	0	0	0	0	0	0	0	0	0	0	0	0	0	0
328	328	158.98	158.977	N/A	(Monoisotopic)	TRUE	0	0	0	0	0	0	0	0	0	13.3957	0	12.1268	0	0	0	0	25.4175	0	0	0	38.3717	65.9286	0	0	0	0	19.0333	0	0	0	0	0	0	15.9583	0	0	0	0	0	20.625	0	1961.87	0
329	329	159.02	159.016	N/A	(Monoisotopic)	TRUE	0	12176.1	0	0	0	0	0	0	0	0	0	0	0	0	0	0	0	0	0	0	0	0	0	0	0	0	0	10127.1	0	0	0	0	0	0	36995.1	0	0	0	0	0	0	0	0
330	330	159.03	159.033	N/A	(Monoisotopic)	TRUE	6048.5	0	18021.3	0	105853	9965.32	29494.9	108469	78553.6	176021	187483	46897.8	25424.4	46551.5	0	45590.3	41232.9	97606.9	21347.7	0	152029	129523	107888	99234.9	0	62320.5	52064.7	0	16589.8	40888.2	36665.9	60159.6	117156	89087.7	0	37974.1	41346.4	46386.4	52391.4	63641.9	62076.1	142524	83891.2
331	331	159.05	159.049	N/A	(Monoisotopic)	TRUE	0	0	0	17631.7	0	0	0	0	0	0	0	0	0	0	396.485	0	0	0	0	26623.3	0	0	0	0	32439.5	0	0	0	0	0	0	0	0	0	0	0	0	0	0	0	0	0	0
332	332	159.07	159.07	N/A		TRUE	0	2804.14	0	0	0	0	0	0	0	0	0	0	0	0	0	0	0	0	0	0	0	0	0	0	0	0	0	0	0	0	0	0	0	0	13431.4	0	0	0	0	0	0	0	0
333	333	159.08	159.082	N/A		TRUE	467.786	0	2384.22	0	0	0	0	7658.26	0	0	0	0	0	0	0	0	749.438	0	3150.46	0	0	0	700.282	0	0	0	0	2436.16	0	0	521.787	0	0	1705.58	0	711.129	0	0	326.23	0	0	0	0
334	334	159.1	159.1	N/A	(Isotope)	TRUE	0	0	0	0	317.555	561.132	0	0	648.639	210.008	985.808	281.805	3498.67	312.307	76.5315	1014.91	0	209.7	0	1125.78	1150.76	874.402	0	0	0	865.113	480.207	0	0	238.373	0	1088.03	302.038	0	0	0	0	112.151	0	133.055	319.705	12442.5	380.924
335	335	159.85	159.848	N/A		TRUE	0	0	0	0	0	0	0	30123.1	24081.4	0	0	0	0	0	0	11931.2	8989.11	0	0	199.42	0	0	3907.23	527.081	0	0	0	959.863	154.047	0	9.4632	0	4899.3	12846	0	0	59.7386	5845.59	7477.16	0	0	0	9705.98
336	336	159.87	159.87	N/A		TRUE	0	0	0	0	1281.19	0	0	0	0	0	0	0	0	0	0	0	0	0	0	0	0	0	0	0	0	0	0	0	0	0	0	11.4179	0	0	0	39.9229	0	0	0	0	463.263	46597.1	0
337	337	159.88	159.884	N/A		TRUE	1384.31	0	17436.1	15425.8	0	47254.5	39028.8	0	0	1291.64	65.8644	3464.22	0	465.293	11.8954	0	0	0	15860.8	0	91767	73516.8	0	0	0	11780.1	9893.9	0	0	0	0	0	0	0	389.573	0	0	0	0	0	0	0	0
338	338	160.01	160.008	N/A	(Isotope)	TRUE	0	85.4167	0	172.605	0	0	0	0	0	0	0	0	154.185	0	0	0	0	0	130.118	730.037	0	0	152.664	0	0	0	0	82.5294	196.477	0	0	0	0	0	104.66	0	0	0	0	0	0	0	0
339	339	160.04	160.039	N/A		TRUE	0	0	0	0	0	0	0	0	0	0	0	0	0	0	0	0	0	0	0	0	0	0	0	0	0	0	0	0	0	0	0	0	0	0	0	0	0	0	0	0	0	0	0
340	340	160.06	160.065	N/A		TRUE	14507.4	14167.8	74329.7	14445.8	30286.7	1963.02	5683.66	57866.5	80779.5	47858.2	68921.9	2223.43	54310.4	4022.85	306.141	14516.5	26728.8	54485.7	47422.6	32326.5	47983.2	25673.6	61331.4	95102.2	20961.5	1169.98	1022.08	19932.1	66113.4	1275.02	2364.53	8734.83	6127.52	12338.3	18560	9448.39	10655.3	1220.2	2855.69	5375.81	6117.92	173941	143135
341	341	160.9	160.898	N/A	(Isotope)	TRUE	0	0	0	76.1579	0	0	0	14.8142	0	0	0	0	0	0	0	0	0	0	0	0	0	0	0	0	0	0	0	0	32.4112	0	9.4412	0	0	0	0	0	0	0	0	0	0	0	0
342	342	160.95	160.955	N/A	(Monoisotopic)	TRUE	0	298.195	0	337.105	0	134.308	353.8	0	0	0	0	0	328.648	0	16.1207	0	0	0	58.5282	252.247	0	0	0	180.524	0	0	0	299.922	65.1776	28.6863	0	0	0	90.5602	0	0	0	0	0	0	0	4215.62	0
343	343	160.97	160.972	N/A	(Monoisotopic)	TRUE	0	0	0	0	0	0	0	904.575	0	0	0	0	0	0	0	188.588	0	0	0	0	0	0	0	0	0	0	0	0	0	0	0	35.6045	0	0	0	0	0	0	0	0	0	0	1242.95
344	344	161	161.001	N/A	(Monoisotopic)	TRUE	310.143	0	466	0	47.0833	0	0	0	0	0	0	0	0	93	0	0	0	0	0	0	415.94	528.52	0	0	0	0	0	0	0	0	0	0	284.111	0	0	0	0	0	0	0	0	0	0
345	345	161.03	161.03	N/A	(Monoisotopic)	TRUE	0	0	0	0	0	0	0	0	0	0	0	0	0	0	0	0	0	0	0	0	0	0	0	0	0	0	0	0	0	0	0	0	0	0	0	0	0	0	0	0	0	0	0
346	346	161.85	161.848	N/A	(Monoisotopic)	TRUE	0	0	0	0	0	0	0	29045.3	23892.9	3380.91	175.359	0	0	0	13.2846	12637.1	8801.67	775	0	234.593	0	0	0	1209.46	0	0	0	1062	0	0	0	11.2985	5323.29	12156	0	0	0	5583.48	6312.23	1267.46	286.584	70993.9	21019.1
347	347	161.86	161.863	N/A	(Monoisotopic)	TRUE	0	0	0	0	0	0	0	0	0	0	0	0	0	0	0	0	0	0	0	0	0	0	10828.4	0	0	0	0	0	158.598	0	0	0	0	0	0	0	0	0	0	0	0	0	0
348	348	161.88	161.881	N/A		TRUE	1842.68	0	7963.72	6413.63	80335.4	29188.7	23279.2	0	0	0	0	1103.85	0	47.9368	0	0	0	0	6718.28	0	59701.5	48739.5	0	0	85.1194	6003.74	4691.09	0	0	0	0	0	0	0	228.615	1500.2	986.289	0	0	0	0	0	0
349	349	161.95	161.952	N/A		TRUE	0	0	0	0	0	0	0	0	0	0	0	0	18090.6	0	12.6099	0	0	668.5	3549.37	5183.91	247.496	0	0	0	0	0	0	0	0	0	0	0	881.407	2878.36	0	519.357	467.012	0	0	782.235	59.146	0	14064.8
350	350	161.96	161.964	N/A		TRUE	0	0	0	0	0	0	0	0	0	0	0	0	0	0	0	0	0	0	0	0	0	0	0	0	0	0	0	0	0	0	0	0	0	0	0	0	0	0	0	0	0	12223.9	0
351	351	161.99	161.994	N/A	(Monoisotopic)	TRUE	0	208.083	793.16	0	0	43.4528	0	845.181	137.302	146.894	540.37	19.7317	0	0	0	404.55	1634.8	0	0	0	0	378.227	339.469	507.616	0	0	0	811.843	250.14	0	0	0	0	0	0	0	0	0	52.3569	0	0	0	0
352	352	162.05	162.053	N/A	(Monoisotopic)	TRUE	0	0	0	1455.82	0	0	0	0	0	0	0	0	0	971.035	24.3887	0	0	0	0	0	0	0	0	0	0	186.33	154.225	0	0	0	0	0	0	0	0	0	0	56.3148	0	0	0	0	0
353	353	162.06	162.065	N/A	(Monoisotopic)	TRUE	2641.64	2660.87	14883.2	0	8862.1	679.067	759.65	11877	14960.7	8755.76	13117.5	126.485	6997.63	0	0	2277.05	4633.07	12854.9	7335.61	2609.96	11415	6301.35	11173.6	19033	2125.32	0	0	2843.89	10378	28.6863	141.912	1153.66	284.445	889.401	2100.28	1176.11	918.869	0	114.27	203.632	410.321	39925.4	30831.1
354	354	162.94	162.938	N/A	(Isotope)	TRUE	0	0	0	0	0	0	4722.22	0	0	0	0	914.622	0	66.1055	2869.04	0	0	0	0	0	0	0	0	0	748.059	0	147.34	0	0	850.569	716.75	709.918	0	0	0	0	0	0	0	0	0	0	0
355	355	162.95	162.948	N/A		TRUE	116.143	1260.14	2267.84	0	618.847	515.752	0	1827.7	4122.4	9057.65	19607.2	0	331.121	0	0	2832.15	2874.5	4103.8	1688.83	525.79	9313.55	11397.7	5479.86	5216.47	0	266.581	0	927.775	3402.98	0	0	0	432.221	775.876	113.318	342.143	589.38	131.388	718.771	225.809	804.387	6750.16	9585.9
356	356	162.97	162.965	N/A	(Isotope)	TRUE	0	0	0	527.316	0	0	0	0	0	0	0	0	0	0	0	0	0	0	0	0	0	0	0	0	0	0	0	0	0	0	0	0	0	0	0	0	0	0	0	0	0	0	0
357	357	163.03	163.032	N/A		TRUE	0	0	0	0	0	894.34	2903.23	0	0	4111.3	0	675.695	0	992.311	0	0	0	0	0	0	0	0	3966.45	0	2949.15	0	0	0	0	402.686	0	996.918	1708.11	0	0	496.371	0	0	340.218	353.619	0	0	0
358	358	163.05	163.045	N/A	(Isotope)	TRUE	2284.79	2036.83	10356.7	0	4223.83	0	0	0	0	0	3264.1	0	0	0	211.613	0	0	905.2	1044.1	0	7397.59	5818.44	0	3961.3	0	1386.05	0	0	0	0	0	0	0	3365.65	1333.57	0	0	0	0	0	419.73	22611.4	0
359	359	163.06	163.058	N/A	(Isotope)	TRUE	0	0	0	7236.21	0	0	0	0	0	0	0	0	10720.3	0	0	1626.95	2159.24	0	0	4962.31	0	0	0	0	0	0	1176.73	6637.06	4804.36	0	1135.33	0	0	0	0	0	1415.9	119.649	0	0	0	0	12026.9
360	360	163.08	163.079	N/A		TRUE	0	0	0	0	0	0	0	4238.86	2644.97	0	0	0	0	0	0	0	0	0	0	0	0	0	0	0	0	0	0	0	0	0	0	0	0	0	0	800.957	0	0	0	0	0	0	0
361	361	163.1	163.097	N/A		TRUE	0	0	0	0	0	0	1789.29	0	0	0	0	577.134	0	1174.73	0	0	0	0	0	0	0	0	0	0	9221.73	0	0	0	0	0	0	0	0	0	2100.98	0	0	0	0	0	0	0	0
362	362	163.11	163.111	N/A	(Monoisotopic)	TRUE	0	70.5556	1237	471.974	0	1162.06	0	0	0	8309.04	4909.81	0	2246.54	0	42.2848	134.2	0	477.8	7082.18	1304.46	1411.19	101.507	3744.19	3645.78	0	2511.47	732.38	808.039	1146.07	2722.41	2694.35	5190.87	2630.85	7754.13	0	0	317.566	386.481	1485.6	562.257	132.577	55189.4	21796.7
363	363	163.84	163.842	N/A	(Monoisotopic)	TRUE	0	0	0	0	0	0	0	8465.82	6363.83	1866.25	0	0	0	0	0	3695.25	1948.1	364.3	0	44.8272	0	0	3265.85	108.865	0	0	0	135.98	0	0	0	25.7388	455.926	2665.43	0	0	0	128.361	278.884	0	19.0803	46498.9	10168.4
364	364	163.86	163.859	N/A		TRUE	0	0	0	0	0	0	0	0	0	0	0	0	0	0	0	0	0	0	0	0	0	0	0	0	0	0	0	0	0	0	10.9338	0	0	0	0	0	0	0	0	0	0	0	0
365	365	163.88	163.876	N/A	(Monoisotopic)	TRUE	391.429	257.778	342.48	599.184	18583.9	4179.23	2517.89	0	0	0	0	56.0098	0	0	0	0	0	0	529.221	0	13930.1	11144.2	0	0	0	321.193	360.373	0	0	0	0	0	0	0	0	82.132	57.3881	0	0	0	0	0	0
366	366	163.9	163.896	N/A		TRUE	0	0	0	0	0	0	0	0	0	0	0	0	65.3333	0	18.3679	0	0	0	0	0	0	0	0	0	23.5313	0	0	0	185.935	0	0	44.0794	0	0	91.5689	0	0	0	0	942.302	0	0	0
367	367	163.95	163.948	N/A	(Monoisotopic)	TRUE	0	0	0	90.9211	91.209	24.1976	25.4892	50.1047	0	19.7999	0	0	9286.57	0	0	0	7.5515	0	1351.14	1242.06	263.805	260.224	0	0	0	0	20.7867	0	0	0	0	0	338.37	940.39	0	134.486	118.066	0	0	229.865	64.5036	4134.38	6374.04
368	368	164.02	164.016	N/A	(Isotope)	TRUE	0	0	4657.16	1283.89	0	0	0	0	0	0	0	0	2983.4	0	0	0	0	0	0	0	0	0	0	0	0	0	89.5533	0	0	0	0	0	0	0	0	0	0	0	0	0	0	0	3015.68
369	369	164.04	164.044	N/A		TRUE	0	0	0	0	315.119	0	0	0	0	1497.16	0	0	0	3394.14	0	0	0	0	0	0	1715.05	0	0	0	0	0	0	0	0	0	0	0	0	0	0	0	0	0	0	0	0	0	0
370	370	164.05	164.055	N/A	(Isotope)	TRUE	0	0	0	0	0	0	0	0	0	0	0	0	0	0	0	0	0	0	0	0	0	1346.98	3399.59	0	0	1213.65	0	0	0	233.601	0	0	871.111	0	0	0	0	0	0	0	0	20899.9	0
371	371	164.07	164.069	N/A	(Monoisotopic)	TRUE	8432.36	19350.3	23251.2	14405.1	0	2096.46	25151.6	15207.1	8197.4	0	3067.62	4836.01	81607.3	0	1191.76	2164.79	3041.06	2284.1	19027.3	79565.6	0	0	0	7877.37	32622.9	0	728.584	31316.8	21604.8	0	1234.73	2969.23	0	15172.4	37848.3	2156.47	2251.96	162.63	3439.46	468.478	2478.69	0	49598.3
372	372	164.08	164.081	N/A	(Isotope)	TRUE	0	0	0	0	0	0	0	0	0	0	0	0	0	0	0	0	0	0	0	0	0	0	0	0	0	0	0	0	0	0	0	0	0	0	0	0	0	0	0	0	0	0	0
373	373	164.12	164.115	N/A	(Isotope)	TRUE	0	0	0	0	0	0	0	0	28.4438	129.171	56.1489	0	0	0	0	0	0	0	0	0	0	11.0422	0	0	0	0	0	0	0	0	0	0	0	0	0	0	0	0	0	0	0	4155.17	0
374	374	164.93	164.928	N/A	(Isotope)	TRUE	0	0	0	0	0	0	0	0	0	0	0	0	0	0	0	0	178.567	0	0	0	2083.56	0	0	0	0	0	0	0	0	0	0	0	0	0	0	0	0	0	0	0	0	0	0
375	375	164.94	164.942	N/A	(Isotope)	TRUE	0	0	0	0	575.444	0	0	0	0	0	0	0	0	0	0	218.8	0	0	0	0	0	2065.19	0	0	0	0	0	0	0	0	0	0	0	0	0	0	0	0	0	0	0	19756.3	0
376	376	164.96	164.955	N/A		TRUE	1041.86	6659.83	11956.3	6011.34	0	277.83	225.262	17591	6181.52	719.61	2280.48	335.137	15607.9	0	0	0	0	0	6436.58	3928.7	0	0	4479.48	3853.49	3816.19	0	0	6438.46	2356.71	851.706	785.184	1676.4	385.037	1497.42	1841.59	189.871	218.5	436.407	1097.16	769.791	766.968	0	7795.02
377	377	165.02	165.019	N/A		TRUE	0	0	0	0	0	0	0	0	0	0	0	0	0	0	0	0	0	0	0	0	0	0	0	0	0	0	0	0	0	0	0	0	0	0	0	0	0	0	0	0	0	0	0
378	378	165.04	165.043	N/A		TRUE	11138.6	16453.8	19996.2	37125.1	0	12100.4	26797.3	37756.6	26558.3	5251.57	2931.02	6017.26	41399.9	4306.77	216.347	10612.2	8699.16	0	18472.2	0	7104.57	6028.85	30203.5	26564.9	33676.6	1989.91	1481.6	13538.2	15751.7	5268.29	4563.49	10399.4	6270.07	15634.1	0	1776.44	0	2846.63	6296.53	753.141	2635.8	98007.5	0
379	379	165.06	165.055	N/A	(Isotope)	TRUE	0	0	0	0	13956.1	0	0	0	0	0	0	0	0	0	0	0	0	1196.1	0	32755.7	0	0	0	0	0	0	0	0	0	0	0	0	0	0	19655.2	0	4675.77	0	0	0	0	0	46092.4
380	380	165.1	165.095	N/A	(Isotope)	TRUE	0	0	0	0	0	38.6604	0	1360.89	472.375	0	0	0	0	0	0	0	54.5103	0	0	0	0	0	68.5043	0	0	0	0	0	969.047	0	0	0	0	0	0	0	0	36.537	0	25.3897	0	3548.13	0
381	381	165.11	165.111	N/A		TRUE	0	0	1045.12	1534.34	0	0	0	0	0	15.5325	61.2367	0	4618.52	0	16.1269	0	0	0	655.728	1004.22	0	0	0	212.986	2219.77	0	64.4267	0	0	0	56.6618	0	0	139.114	0	64.3286	346.115	0	33.5531	0	0	0	0
382	382	165.84	165.836	N/A	(Isotope)	TRUE	0	0	0	0	0	0	0	348.788	0	90.3659	5.9867	0	0	0	0	91.0875	0	0	0	0	182.003	0	205.256	13.4421	0	0	8.0333	0	0	0	0	0	0	0	0	0	0	0	24.2338	0	0	10393.5	0
383	383	165.89	165.894	N/A	(Monoisotopic)	TRUE	0	0	0	0	0	0	0	29.0708	0	0	0	0	0	0	10.988	0	0	0	0	0	0	0	0	0	0	0	0	0	0	0	0	22.209	57.3704	0	43.5094	0	0	0	0	979.493	0	0	0
384	384	165.97	165.971	N/A	(Isotope)	TRUE	0	0	0	0	0	0	0	0	0	0	0	0	0	0	28.322	0	0	0	0	76.5062	0	405.594	0	0	0	0	0	58	46.9533	0	0	0	0	0	88.8302	0	0	0	0	0	31.7956	64.7101	0
385	385	166.03	166.027	N/A	(Monoisotopic)	TRUE	23203.4	30048.4	42438.7	53068.2	83806	28677.6	56707.1	117237	82909.9	107852	84778.2	32845.6	50635.1	37134.4	0	37936.5	33794.4	41896.9	35348.3	42564.1	121507	103057	105091	94794.7	49667.8	45032.8	36318.2	60756.9	52265.4	32928.3	33299.6	46770.9	55015.7	68686.7	39437.8	29941	30480.5	24647.9	33049.7	29040.6	31427.6	212412	151401
386	386	166.05	166.049	N/A	(Monoisotopic)	TRUE	0	0	0	0	0	0	0	0	0	0	0	0	0	0	549.634	0	0	0	0	0	0	0	0	0	0	0	0	0	0	0	0	0	0	0	0	0	0	0	0	0	0	0	0
387	387	166.83	166.834	N/A		TRUE	0	0	0	0	477.167	0	0	4141.71	2498.65	0	192.536	3.7683	0	0	0	3560.69	2039.18	0	29.7333	0	15.9381	0	1779.53	0	19.9922	23.6452	0	0	0	0	0	0	161.868	636.534	0	0	39.1034	0	28.8553	9.7941	0	57235.4	382.433
388	388	166.85	166.855	N/A		TRUE	0	0	70.7	0	0	0	0	0	0	3262.17	0	0	0	0	0	0	0	0	0	0	0	0	0	0	0	0	0	0	0	0	0	0	0	0	0	0	0	0	0	0	0	0	0
389	389	166.99	166.993	N/A	(Monoisotopic)	TRUE	0	0	0	0	0	0	0	0	0	0	0	0	0	0	0	0	0	0	0	0	0	0	0	0	0	0	0	0	0	0	0	0	0	0	0	0	0	0	0	0	0	0	0
390	390	167.01	167.007	N/A	(Monoisotopic)	TRUE	0	0	0	0	0	0	0	0	0	0	0	0	0	0	0	0	0	0	0	0	0	0	0	0	0	0	0	0	0	0	0	0	0	0	0	0	0	0	0	0	0	0	0
391	391	167.02	167.019	N/A	(Monoisotopic)	TRUE	75181.9	134924	85107.8	161724	40864.5	20776.4	73059.9	139809	64150.9	117950	159021	38617.7	368587	18261.3	10732.1	16273	17982.2	32563	118235	181741	52200.8	62737.6	71200.8	81450.6	138271	10099.5	9653.73	147557	231368	13686.2	17986.6	38261.5	13284.6	60198.4	154749	36828.7	40693.8	9488.24	30845.6	34368.9	28205.6	145403	181842
392	392	167.07	167.069	N/A	(Isotope)	TRUE	1281.79	0	0	0	0	0	0	0	0	0	0	0	0	0	0	0	0	0	0	0	25.9558	0	0	0	0	0	0	802.373	0	0	0	0	0	0	0	0	0	0	0	0	0	0	0
393	393	167.09	167.089	N/A	(Isotope)	TRUE	0	0	0	0	0	0	0	0	0	0	0	0	11675	306.279	0	0	0	0	0	0	0	0	0	0	0	0	0	0	0	0	0	0	0	0	0	0	0	0	0	0	0	0	0
394	394	167.1	167.103	N/A	(Isotope)	TRUE	0	1602.72	4236.9	8275.63	0	0	1414.55	3078.8	2612.4	0	0	0	0	0	0	0	0	0	2299.48	18094.9	0	0	0	1128.69	22564.5	0	0	0	4867.46	0	0	0	0	0	3488.3	0	2145.24	0	424	0	0	0	8654.77
395	395	167.12	167.122	N/A		TRUE	0	0	0	0	0	173.42	0	0	0	71.3984	314.327	132.061	0	0	82.1323	0	569.675	0	0	0	0	0	340.17	0	0	141.456	168.577	1488.73	0	53.5294	0	515.56	0	653.52	0	406.481	0	51.9259	0	46.3631	0	6018.3	0
396	396	167.14	167.142	N/A		TRUE	0	0	0	0	0	0	0	0	0	0	0	0	1399.22	0	0	358.125	0	158.2	0	0	523.982	251.016	0	0	0	0	0	0	0	0	164.956	0	60.1111	0	0	0	0	0	0	0	62.7231	0	0
397	397	168.03	168.029	N/A	(Isotope)	TRUE	6462.07	28238	14057	15107.2	2252.86	1911.1	4114.83	22146.4	9106.33	9151.45	25344.6	5781.78	32429.6	5175.93	488.453	2384.4	2182.59	1695.36	15882.9	7648.17	3091.73	3761.11	14963.3	11064.9	20570.3	2071.38	1076.41	11461.1	27509.5	475.494	794.044	1892.05	59.1715	5661.41	25965.9	2266.83	3760.66	1765.06	3761.07	1707.95	2485.64	46779.8	22240.1
398	398	168.04	168.04	N/A	(Isotope)	TRUE	0	0	0	0	0	0	0	0	0	0	0	0	0	0	0	0	0	0	0	0	0	0	0	0	0	0	0	0	0	0	0	0	0	0	0	0	0	0	0	0	0	0	0
399	399	168.89	168.886	N/A	(Monoisotopic)	TRUE	69.4965	78.623	2549.24	2250.42	0	0	0	0	0	0	10.2261	135.227	53.7656	0	30.1084	17.6625	162.036	0	517.836	0	397.235	155.921	0	0	81.941	311.513	267.947	0	0	0	36.2775	0	108.251	187.867	38.307	44.4716	25.48	0	5.2026	0	0	19466.6	0
400	400	168.99	168.99	N/A		TRUE	401.629	0	0	3036.84	699.722	153.377	287.715	4.9931	0	813.224	0	0	0	0	0	0	0	189.1	0	340.383	453.885	1209.33	0	51.0054	860.247	285.29	135.798	0	1643.98	0	0	0	115.852	0	3605.99	0	0	0	0	0	25.3345	706.203	0
401	401	169.01	169.006	N/A	(Isotope)	TRUE	0	904.889	0	0	0	0	0	0	0	0	0	110.237	1467.52	0	0	0	0	0	0	0	0	0	0	0	0	0	0	0	0	0	50.0221	0	0	0	0	0	0	0	0	0	0	0	0
402	402	169.02	169.018	N/A	(Isotope)	TRUE	0	0	0	0	0	0	0	0	0	0	0	0	0	0	0	0	0	0	0	0	0	0	0	0	0	0	0	0	0	180.961	0	0	0	0	0	51.2571	0	0	52.2187	0	0	0	0
403	403	169.04	169.045	N/A		TRUE	0	0	566.32	1530.16	0	0	0	0	0	0	0	0	0	0	0	0	0	0	0	0	0	0	0	0	0	0	0	0	0	0	0	0	0	130.446	0	0	0	0	0	0	0	2036.3	0
404	404	169.06	169.057	N/A		TRUE	0	0	0	0	0	0	0	0	0	0	0	0	0	0	0	0	0	0	0	0	0	0	0	0	0	0	0	0	0	0	0	0	0	0	0	0	0	0	0	0	0	0	0
405	405	169.07	169.073	N/A	(Monoisotopic)	TRUE	0	0	0	0	0	0	0	0	0	526.511	0	0	0	0	0	0	0	0	0	0	0	927.035	0	0	0	0	0	0	0	0	0	0	0	0	0	0	0	0	0	0	0	0	0
406	406	169.09	169.088	N/A		TRUE	3544.41	3679.23	12815	0	1298.72	1363.04	2845.29	9846.68	6339.29	0	650.029	441.412	20304.1	949.163	284.06	2339.18	2090.51	215.3	4831.42	5695.2	1303.55	0	3258.37	2673.83	11403.5	1205.9	789.547	0	7342.2	316.039	709.478	2140.39	126.312	868.086	5918.08	928.398	4521.36	201.255	932.709	270.619	265.458	25669.3	12693.6
407	407	169.11	169.107	N/A		TRUE	0	0	0	14049.4	0	0	0	0	0	0	0	0	0	0	0	0	0	0	0	0	0	0	0	0	0	0	0	2836.69	0	0	0	0	0	0	0	0	0	0	0	0	0	0	0
408	408	169.83	169.833	N/A		TRUE	830.539	0	13241.2	2110.84	305.305	0	0	3126.19	210.014	460570	49930.5	6409.89	0	848.118	11.8272	70837.8	50038.1	14426	28683.8	970.968	329324	123509	664.269	16.9838	141.537	695.412	219.182	0	0	0	110.666	0	10803.6	24579.2	222.627	3946.28	1729.33	189.035	889.858	1620.54	0	517432	0
409	409	170.04	170.044	N/A	(Isotope)	TRUE	0	604.75	347.46	0	0	0	0	646.451	190.236	122.614	120.192	0	420.315	0	0	0	0	0	0	0	19.7965	0	0	137.141	906.586	44.9516	0	191.988	181.751	61.8431	0	0	0	63.1065	1605.06	0	0	0	0	0	14.1387	0	115.61
410	410	170.86	170.864	N/A	(Isotope)	TRUE	0	0	0	0	0	0	0	0	0	0	0	0	0	0	0	0	0	0	0	0	0	0	0	0	0	0	0	0	0	0	0	0	0	0	0	0	0	0	0	0	0	0	0
411	411	170.9	170.904	N/A	(Isotope)	TRUE	0	507.278	1023.36	0	0	0	155.672	0	953.306	0	3720.3	0	82.537	133.445	28.7312	0	0	0	0	0	0	0	0	0	0	0	0	0	756.131	0	0	0	0	0	0	0	153.65	0	0	0	47.2409	0	676.811
412	412	170.92	170.92	N/A	(Monoisotopic)	TRUE	0	0	0	0	0	0	0	0	0	0	0	0	0	0	0	0	0	0	0	0	0	0	0	1360.38	0	0	0	0	0	0	0	0	0	0	0	0	0	0	0	93.0691	0	0	0
413	413	170.93	170.93	N/A	(Monoisotopic)	TRUE	0	0	0	0	0	0	0	0	0	2211.79	0	0	0	0	0	0	0	0	0	0	0	0	1864.02	0	0	0	0	0	0	0	0	0	0	0	0	0	0	0	0	0	0	0	0
414	414	170.94	170.944	N/A	(Monoisotopic)	TRUE	0	0	0	0	582.984	33.717	0	935.841	0	0	0	0	0	0	0	116.4	0	240.4	0	0	573.554	706.438	0	0	0	0	9.84	0	0	0	0	11.4254	54.8245	87.914	0	23.2692	0	0	43.3633	0	0	4904.78	0
415	415	171.01	171.006	N/A	(Monoisotopic)	TRUE	62904	19118.2	64904.9	45045.9	693.444	5771.34	4026.84	63625.4	27056.6	1444.61	13965.2	0	5721.09	1069.45	56.7885	655.312	0	2247.4	59675.9	16665.1	0	1221.17	33320.4	3182.01	96756.8	2022.85	0	70435.1	22727.7	0	0	1537.75	0	3895.63	12238.1	2543.6	2190.25	3358.93	1408.63	2417.45	0	52276.2	33984.9
416	416	171.02	171.022	N/A	(Monoisotopic)	TRUE	0	0	0	0	0	0	0	0	0	0	0	0	0	0	0	0	0	0	0	0	0	0	0	0	0	0	0	0	0	419.373	711.243	0	1264.33	0	0	0	0	0	0	0	739.15	0	0
417	417	171.03	171.032	N/A	(Monoisotopic)	TRUE	0	0	0	0	0	0	0	0	0	0	0	289.329	0	0	0	0	0	0	0	0	818.606	0	0	0	0	0	277.127	0	0	0	0	0	0	0	0	0	0	0	0	0	0	0	0
418	418	171.07	171.066	N/A	(Monoisotopic)	TRUE	0	2463.69	1016.56	2623.76	0	0	1032.32	0	1687.65	194.114	247.769	0	4968.47	0	0	62.9	0	0	782.98	0	0	311.886	211.195	0	5857.76	0	0	1051.02	1978.25	0	0	203.254	0	0	0	0	612.391	0	64.2605	0	0	5232.17	2827.07
419	419	171.09	171.087	N/A		TRUE	0	0	0	0	0	0	0	0	0	0	0	0	0	0	0	0	0	0	0	0	0	0	0	0	0	0	0	0	0	0	0	0	0	0	0	0	0	11896.8	0	0	0	0	0
420	420	171.1	171.102	N/A	(Monoisotopic)	TRUE	0	0	0	0	0	0	0	0	0	0	0	0	0	9969.41	590.939	0	0	0	0	0	0	0	0	0	0	0	0	0	0	0	0	0	0	0	0	0	0	0	0	0	0	0	0
421	421	171.12	171.121	N/A	(Monoisotopic)	TRUE	85822.5	101673	167250	256215	39969.8	62186.8	88799.6	140115	87705.8	50956.1	50598.9	28920.5	337512	0	0	51505.7	46222	38332.8	176990	284459	77308.5	68498.8	79652.8	47809.9	214085	45117.2	0	154681	141712	27188.2	33714.4	43083.2	41546.8	70207.2	181315	57032.5	42141.1	0	27509.9	13925.2	17323.7	0	309807
422	422	171.13	171.133	N/A	(Monoisotopic)	TRUE	0	0	0	0	0	0	0	0	0	0	0	0	0	0	0	0	0	0	0	0	0	0	0	0	0	0	40365.5	0	0	0	0	0	0	0	0	0	0	12696.5	0	0	0	490396	0
423	423	171.83	171.831	N/A		TRUE	330.195	0	3962.02	294.553	87.3611	993.943	377.652	18431.9	11844.3	221522	24111.2	3346.52	0	2408.44	12.9414	45233.7	32608.9	7300.48	10670	185.197	181203	69958.9	1042.42	275.195	0	386.272	363.888	6955.61	2009.38	451.765	472.596	518.821	15742.1	32055	0	6920.43	5824.74	1559.26	1980.13	2346.78	298.613	279566	26771.7
424	424	171.89	171.889	N/A		TRUE	0	0	0	0	56.4603	33.1316	23.0436	954.248	487.23	61.3009	0	0	0	0	0	1907.58	1167.31	0	0	0	30.9943	32.7199	0	0	0	25.4839	0	0	0	0	0	0	0	86.9383	0	0	0	0	0	9.7941	0	872.652	33.0122
425	425	171.98	171.978	N/A	(Monoisotopic)	TRUE	0	0	0	3505.68	0	550.518	4218.43	0	0	0	0	1642.32	0	1729.09	272.243	1589.21	1735.21	87.6678	0	0	0	0	0	0	0	1231.15	839.069	0	0	0	37.0494	0	178.417	0	0	0	146.883	684.753	926.81	0	0	28902.1	0
426	426	171.99	171.99	N/A	(Isotope)	TRUE	1619.64	2364.39	2410.72	0	0	0	0	0	0	0	0	0	0	0	0	0	0	0	3283.86	2963.17	2643.73	0	0	0	2760.75	0	0	2178.79	0	91.7815	0	0	0	0	2213.46	0	0	0	0	0	0	0	24033.8
427	427	172	172.004	N/A	(Isotope)	TRUE	0	0	0	0	753.937	0	0	2449.37	0	0	0	0	5380.78	0	0	0	0	0	0	0	0	1563.39	0	0	0	0	0	0	3328.54	0	0	281.333	0	2746.36	0	708.109	0	0	0	0	615.75	0	0
428	428	172.04	172.038	N/A	(Monoisotopic)	TRUE	0	929.444	0	0	0	0	0	0	0	0	0	1218.72	0	0	0	0	0	13089.3	0	0	0	0	0	0	0	2182.82	1242.17	0	0	0	0	0	0	0	0	0	1917.31	975	1712.26	0	0	4783.29	0
429	429	172.06	172.058	N/A		TRUE	0	0	0	0	6006.69	39.434	0	3813.47	2684.94	20674	26395.2	0	0	9687.56	164.05	0	1827.38	0	0	0	3605.22	0	13764.4	20480	673.41	0	0	781.014	336.794	962.843	1021.9	0	4779.07	1057.91	9361.39	0	0	0	0	3808.36	3415.74	0	0
430	430	172.07	172.074	N/A	(Isotope)	TRUE	0	0	0	74.1316	0	0	0	0	0	0	0	0	0	0	0	6211.39	0	0	0	0	0	2647.88	0	0	0	0	0	0	0	0	0	3129.38	0	0	0	0	0	0	0	0	0	0	0
431	431	172.1	172.105	N/A	(Isotope)	TRUE	0	0	0	0	0	0	0	0	0	0	0	0	0	0	0	0	0	0	0	0	0	0	0	0	0	0	0	0	0	0	0	0	0	0	0	4102.8	0	0	0	0	0	0	0
432	432	172.12	172.117	N/A	(Isotope)	TRUE	0	0	10544.1	0	0	0	0	9228.33	4457.52	0	0	0	22042.4	0	0	0	0	0	0	16632	0	0	2366.79	555.481	13366.1	0	191.843	0	0	0	0	0	0	0	0	0	1545.8	0	0	0	0	0	20854.6
433	433	172.13	172.129	N/A	(Isotope)	TRUE	3298.34	3502.8	0	18994.6	0	0	3318.68	0	0	1581.07	1733.05	676.239	0	0	221.123	0	1943.46	0	12121	0	3223.86	0	0	0	0	352.992	0	10499.5	5520.14	783.823	1029.47	0	1588	3377.77	10461.3	0	0	129.426	521.145	0	155.146	44838.8	0
434	434	172.14	172.141	N/A	(Isotope)	TRUE	0	0	0	0	1104.81	2997.79	0	0	0	0	0	0	0	239.444	0	1170.95	0	679.6	0	0	0	1814.35	0	0	0	0	0	0	0	0	0	840.276	0	0	0	0	0	0	0	108.25	0	0	0
435	435	172.89	172.886	N/A	(Isotope)	TRUE	0	180.528	68.46	214.263	0	0	0	588.488	196.562	0	0	14.9927	0	0	0	40.675	103.242	0	56.7641	0	278.205	314.356	137.82	0	0	45.9792	67.6828	6.9389	0	0	0	0	0	302.384	0	0	0	0	52.9637	0	0	0	0
436	436	173.01	173.006	N/A		TRUE	11263.2	13379	0	20453.2	0	10225.8	0	0	0	80828.8	82901.7	0	12161	0	13.8446	5814.61	0	88591.1	17430.7	12203.6	0	0	0	0	31294.3	0	0	14916.7	30314.2	0	0	0	0	0	28006.9	0	0	0	0	0	0	95136.2	61053.8
437	437	173.02	173.017	N/A	(Monoisotopic)	TRUE	0	0	0	0	0	0	10911.4	0	0	0	0	0	0	0	0	0	5330.74	0	0	0	0	0	0	0	0	0	0	0	0	0	0	0	0	30314.4	0	8602.06	10378.3	0	0	0	0	0	0
438	438	173.03	173.031	N/A	(Monoisotopic)	TRUE	0	0	0	0	0	0	0	45960.5	0	0	0	23933.9	0	0	0	0	0	0	0	0	0	0	0	70686.7	0	28561	21110.7	0	0	0	0	0	0	0	0	0	0	22287.6	25208.4	0	0	0	0
439	439	173.05	173.049	N/A	(Monoisotopic)	TRUE	0	0	0	0	44639.3	0	0	0	33244	0	0	0	0	28386.9	0	0	0	0	0	0	64507.2	53402.1	53112.6	0	0	0	0	0	0	21701.1	15770.4	24143.9	51825.4	0	0	0	0	0	0	26688.5	25974.9	0	0
440	440	173.07	173.067	N/A	(Monoisotopic)	TRUE	0	0	0	0	0	16117.7	0	0	0	186782	95723	0	0	0	0	9651.84	7225.6	23423.1	0	0	0	0	0	0	0	0	0	0	0	0	0	0	0	16337.8	0	8359.9	10558.8	0	0	0	0	0	0
441	441	173.08	173.081	N/A	(Monoisotopic)	TRUE	0	0	0	0	0	0	38350.8	0	0	0	0	0	0	0	0	0	0	0	0	12615.9	0	0	0	0	0	0	0	0	7352.95	0	0	0	0	0	0	0	0	0	0	0	0	139687	29707.6
442	442	173.09	173.093	N/A		TRUE	0	13418.4	0	14159.4	0	0	0	10771	0	0	0	0	22418.1	0	235.818	0	0	0	5750.31	0	0	0	0	0	26504.9	0	0	0	0	0	0	0	0	0	32650.2	0	0	0	0	0	0	0	0
443	443	173.1	173.104	N/A	(Monoisotopic)	TRUE	2471.23	0	10368.7	0	639.417	0	0	0	0	0	0	0	0	77.251	0	0	0	0	0	0	0	0	2134.64	0	0	521.29	226.753	10501.7	0	0	467.404	0	0	0	0	0	0	406.907	1286.51	0	365.168	0	0
444	444	173.12	173.115	N/A	(Isotope)	TRUE	0	0	0	0	0	0	0	0	1039.67	0	0	74.1024	0	0	0	0	0	0	0	0	604.881	631.073	0	620.232	0	0	0	0	0	337.314	0	0	316.253	0	0	0	0	0	0	0	0	0	0
445	445	173.83	173.829	N/A		TRUE	0	56.4866	627.22	0	1114.61	545.245	143.583	1385.93	319.781	51154.1	6015.29	3317.81	40.1111	2154.44	43.4638	24107.2	17797.7	4855.94	2225.13	369.407	45168	31866.3	1477.54	54.573	0	63.9756	31.1693	1379.66	0	0	0	0	13508.5	25938.5	0	52.6714	77.5783	0	22.3553	0	0	124496	6124.59
446	446	174.01	174.012	N/A		TRUE	47137.5	0	58927.5	0	105754	37039.1	82404.1	140960	117278	140892	163577	0	48805.9	63602.4	137.187	73282.5	73744.4	66701.2	0	0	148131	143076	134549	121254	0	79953.1	64492.4	58584.8	0	42398.8	41276	55672.7	100061	100539	0	33367.1	31725.8	62532.3	76436.7	50406.3	47476.6	211959	152831
447	447	174.03	174.029	N/A		TRUE	0	65568.4	0	85576.4	0	0	0	0	0	0	0	76326.9	0	0	0	0	0	0	74240	94479.8	0	0	0	0	112062	0	0	0	173252	0	0	0	0	0	112480	0	0	0	0	0	0	0	0
448	448	174.04	174.04	N/A		TRUE	0	0	0	0	0	0	0	0	0	0	0	0	0	0	0	0	0	0	0	0	0	0	0	0	0	0	0	0	0	0	0	0	0	0	0	0	0	0	0	0	0	0	0
449	449	174.07	174.072	N/A	(Isotope)	TRUE	0	0	0	0	0	0	238.544	0	0	13398.1	4078.21	0	0	0	0	0	0	0	0	0	0	0	264.094	0	0	0	27.6733	0	0	33.6078	116.103	0	131.482	0	0	0	0	0	0	0	0	8991.52	0
450	450	174.09	174.088	N/A	(Isotope)	TRUE	0	0	332.68	570.421	0	0	0	543.54	275.517	0	0	0	886.093	0	14.8955	0	102.624	0	515.964	1987.3	0	0	0	375.14	416.633	0	0	459.333	1859.18	0	0	0	0	330.42	258.302	118.586	0	0	14.1736	0	0	0	500.439
451	451	174.96	174.956	N/A	(Isotope)	TRUE	263.864	188.462	0	54.5263	0	0	0	738.278	0	0	0	457.471	0	186.195	8.9142	162.037	297.407	0	164.436	0	813.956	488.207	0	0	0	202.588	231.626	0	29.3146	29.6078	0	0	0	8.2299	0	0	0	0	5.2894	0	0	26288.4	0
452	452	175.04	175.041	N/A	(Isotope)	TRUE	0	0	0	0	0	0	0	9126.19	0	0	0	0	0	0	0	0	0	0	0	0	0	0	0	0	0	0	0	0	0	0	0	0	0	0	0	0	0	0	0	0	0	0	0
453	453	175.08	175.078	N/A	(Isotope)	TRUE	0	0	1693.8	0	0	104.245	0	0	451.051	196.911	267.668	0	0	0	0	0	0	0	466.277	0	37.977	0	0	52.0108	0	0	0	306.11	965.308	0	0	26.403	0	266.843	0	0	0	0	0	0	0	4258	995.713
454	454	175.1	175.096	N/A	(Isotope)	TRUE	124.857	0	0	0	0	0	0	0	0	0	0	0	2660.19	0	0	17.8625	0	0	0	0	0	0	291.635	0	0	37.2742	18.8	0	0	0	0	0	0	0	0	107.414	0	0	63.0289	0	76.7007	0	0
455	455	175.11	175.109	N/A		TRUE	0	0	0	0	0	0	0	0	0	0	0	0	0	0	0	0	67.5155	0	0	211.346	0	0	0	0	0	0	0	0	0	25.9608	0	0	0	0	0	0	250.259	0	0	0	0	0	0
456	456	175.83	175.827	N/A	(Monoisotopic)	TRUE	0	0	92.4	0	5552.25	5.0655	38.5444	293.721	0	5003.64	266.204	297.032	0	898.047	0	7830.42	4945.35	293.209	228.113	93.4357	4644.13	3194.05	284.998	0	0	86.9066	115.943	406.053	69.9788	0	0	0	3130.18	8035.76	0	0	0	0	0	26.63	0	37208.5	0
457	457	176.03	176.029	N/A	(Monoisotopic)	TRUE	276.695	0	0	1876.39	1932.72	0	3933.56	5623.29	4216.36	0	19500.6	6111.9	0	5626.56	0	1415.45	1676.4	27891.2	1518.9	3782.09	3285.8	3511.51	8701.58	6650.74	5488.69	5075.39	3267.74	0	10509.2	145.847	0	0	0	999.926	12616.3	177.504	256.825	143.204	299.219	0	275.409	15118.4	7061.48
458	458	176.04	176.044	N/A	(Monoisotopic)	TRUE	0	3162.19	0	0	0	44.5849	0	0	0	4020.11	0	0	1499.19	0	0	0	0	0	0	0	0	0	0	0	0	0	0	0	0	0	81.0515	127.695	532.963	0	0	0	0	0	0	239.933	0	0	0
459	459	176.84	176.837	N/A	(Monoisotopic)	TRUE	0	0	0	0	3003.36	0	67.1197	0	0	0	0	0	0	0	0	0	0	0	0	244.062	0	0	0	0	0	490.247	126.727	0	0	25.2941	0	0	0	0	0	340.771	0	0	0	0	0	0	0
460	460	176.9	176.903	N/A	(Isotope)	TRUE	0	0	0	0	475.361	39.6663	0	0	0	294.714	0	0	0	0	7.4129	976.513	240.964	0	0	0	888.773	2146.37	577.445	124.47	0	0	0	0	0	28.1373	9.1544	0	0	149.523	0	0	0	130.982	120.2	63.7206	0	9036.41	0
461	461	176.92	176.916	N/A	(Monoisotopic)	TRUE	0	0	283.48	0	0	0	89.1486	2547.39	312.309	0	148.233	0	0	0	0	0	0	0	0	0	0	0	0	0	0	0	56.8842	0	0	0	0	73.4701	0	0	0	60.1286	0	0	0	0	54.7664	0	260.079
462	462	176.93	176.935	N/A		TRUE	182.357	1419.92	0	1463.89	0	0	0	0	0	0	0	38.278	7828.2	0	0	0	0	0	343.682	2437.64	0	0	0	0	4699.83	24.1452	0	197.078	5834.64	0	0	0	0	0	1838.68	0	73.9217	0	0	0	0	0	0
463	463	177.03	177.032	N/A	(Monoisotopic)	TRUE	0	637.167	0	0	8171.14	425.396	1430.28	10290.7	8470.13	17433.4	16443.5	0	0	0	0	3752.48	3290.41	9735.5	1137.5	772.333	8916.73	7216.05	12874.7	5516.52	0	0	0	0	0	0	999.485	1942.85	0	0	1224.52	1284.97	1136.51	0	0	1072.5	738.479	33302	9942.02
464	464	177.05	177.045	N/A	(Monoisotopic)	TRUE	0	0	2752.4	4373.18	0	0	0	0	0	0	0	0	2440.8	0	0	0	0	0	0	0	0	0	0	0	1330.31	0	0	0	1415.96	0	0	0	0	0	0	0	0	0	0	0	0	0	0
465	465	177.07	177.073	N/A	(Monoisotopic)	TRUE	0	0	0	0	0	0	0	0	0	0	0	0	0	0	0	0	0	0	0	0	0	0	0	0	0	0	0	6761.1	0	0	0	0	0	0	0	0	0	0	0	0	0	0	0
466	466	177.09	177.094	N/A		TRUE	5735.75	5670.31	4264.04	9712.16	182.754	1330.68	2594.89	3388.04	1780.52	1313.53	0	1243.02	0	2250.68	396.741	1764.38	1162.36	0	4875.5	10808.9	1973.06	1923.86	0	0	15650.8	771.857	967.026	0	5748.59	166.272	480.489	1547.47	0	516.166	11837.9	905.757	2043.87	319.333	935.235	141.585	290.285	26562.6	0
467	467	177.1	177.104	N/A	(Monoisotopic)	TRUE	0	0	0	0	0	0	0	0	0	0	0	0	15984.6	0	0	0	0	0	0	0	0	0	0	0	0	0	0	0	0	0	0	0	0	0	0	0	0	0	0	0	0	0	1001.51
468	468	177.12	177.115	N/A	(Monoisotopic)	TRUE	0	0	0	0	0	0	0	0	0	0	92.9115	0	0	0	0	0	0	0	0	0	0	0	0	290.576	0	0	0	0	0	0	0	0	0	0	0	0	0	0	0	0	0	0	0
469	469	177.83	177.828	N/A		TRUE	0	0	0	0	0	37.0943	0	221.655	54.8483	0	0	19.2463	0	0	0	100.7	0	0	0	0	0	0	0	0	0	0	8.8697	0	0	0	0	14.0522	0	60.0725	0	0	0	0	0	0	0	0	0
470	470	177.84	177.843	N/A	(Monoisotopic)	TRUE	0	0	66.74	0	0	0	0	0	0	1506.18	81.1941	0	0	0	0	0	45.4897	0	0	0	968.899	370.87	434.938	0	10.418	0	0	0	0	0	0	0	0	0	0	0	0	0	0	17.625	20.7883	31794	1186.71
471	471	177.91	177.906	N/A	(Monoisotopic)	TRUE	0	0	385.06	0	0	201.17	0	0	0	3441.58	109.447	0	0	0	0	902.675	465.949	0	10.4923	0	213.543	531.363	362.781	100.935	0	0	0	0	0	0	0	0	0	0	0	0	0	0	0	0	0	877.203	0
472	472	178.03	178.026	N/A	(Monoisotopic)	TRUE	0	0	0	184.026	0	0	0	0	118.067	2060.06	5484.11	0	0	0	0	0	0	0	400.528	0	0	0	2085.54	1329.54	0	0	0	465.529	0	0	0	0	0	0	0	579.786	990.434	0	0	0	0	0	0
473	473	178.05	178.049	N/A	(Isotope)	TRUE	246.929	370.1	1488.18	0	0	277.453	190.954	1180.5	0	0	0	82.0756	1365.37	1472.65	0	240.113	129.969	0	0	271.938	145.929	137.502	0	0	0	189.419	0	0	0	49.9412	0	206.776	0	151.532	161.076	0	0	22.7778	0	0	31.9418	5277.8	0
474	474	178.82	178.815	N/A		TRUE	0	0	74.78	0	0	0	73.3719	0	0	0	0	0	0	0	0	0	0	0	0	0	0	0	0	0	0	0	137.623	0	0	0	0	0	0	0	0	0	0	0	0	2193.61	233.279	0	0
475	475	178.83	178.825	N/A	(Isotope)	TRUE	0	0	0	0	519.694	0	0	4419.11	2503.73	2256.89	42.3537	53.0366	0	171.694	36.2355	2488.2	1643.82	221.314	149.339	23.7754	7870.34	5967.34	2864.85	231.07	0	185.111	0	135.973	0	0	0	0	1035.37	2614.17	0	126.876	90.4565	60.5741	122.015	0	0	26734.1	4643.05
476	476	178.89	178.886	N/A	(Monoisotopic)	TRUE	0	0	0	0	0	0	11.7066	0	0	0	0	0	0	0	8.4303	0	0	0	0	0	0	0	0	0	0	0	0	0	0	0	0	0	0	0	0	0	0	0	0	0	0	0	98.6585
477	477	178.92	178.919	N/A	(Monoisotopic)	TRUE	0	0	0	0	318.139	100.273	0	417.484	0	111.312	8.244	28.2415	109.87	0	0	233.588	176.443	220.191	0	0	327.331	0	257.011	20.3568	29.6055	0	30.2467	0	0	0	32.7941	0	0	207.994	0	19.7286	0	494.259	290.177	0	0	107894	0
478	478	178.99	178.991	N/A	(Isotope)	TRUE	0	0	31.54	0	139.263	0	0	1061.63	235.118	293.435	0	29.9122	0	0	0	324.663	67.8041	0	0	34.7654	592.283	0	223.992	0	0	0	0	0	38.3364	0	0	0	0	96.7593	0	23.8	0	0	62.4148	0	0	2369.57	383.787
479	479	179	179.002	N/A		TRUE	0	0	0	0	0	0	103.39	0	0	0	117.564	0	0	0	0	0	0	0	0	0	0	1916.29	0	0	86.2109	0	10.7133	173.353	0	83.0196	10.6471	34.0075	0	0	0	0	11.4341	52.7593	0	0	0	0	0
480	480	179.04	179.036	N/A		TRUE	0	0	0	0	0	0	0	0	0	0	0	0	0	0	144.761	0	0	0	0	0	0	0	0	0	0	0	0	0	0	0	0	0	0	0	0	0	0	0	0	0	0	0	0
481	481	179.06	179.055	N/A	(Monoisotopic)	TRUE	88646.9	39647.9	94570.5	152159	4315.1	93643.1	29144	45256.7	35009	14246.2	5975.93	6309.85	99600.2	12355.8	0	9907.61	5323.2	0	82971.6	43135.6	2261.29	2894.28	91522.7	37375.4	81520	10018.4	2087.35	163944	205474	10457.3	901.787	1298.13	6452.85	10057.8	76189.3	2741.13	0	3734.09	5575.57	2924.74	3472.47	86198.1	65521.6
482	482	179.09	179.088	N/A		TRUE	0	0	0	0	0	0	0	0	0	0	0	0	0	0	0	0	0	0	0	0	0	0	0	0	0	0	0	0	0	0	0	0	0	0	0	0	3672.12	0	0	0	0	0	0
483	483	179.11	179.107	N/A		TRUE	0	6262.03	1236.62	958.368	0	937.514	0	4183.28	4610.42	18.2276	164.952	1041.81	2508.52	1941.06	582.101	224.775	103.742	0	1194.1	11784.1	0	0	1595.66	2338.42	23398.4	1176.47	1636.37	408.274	974.42	1104.61	1730.2	6175.1	52.5054	1272.55	18689.1	448.343	0	63.2593	192.238	82.7059	167.453	40950.3	58057.3
484	484	179.84	179.842	N/A	(Isotope)	TRUE	0	0	0	0	427.167	0	0	61.982	12.8764	1482.63	43.081	11.8878	0	0	0	37.4375	9.8144	0	40.6513	0	0	0	516.281	0	0	0	0	0	121.682	0	8.5735	0	0	0	0	0	17.3675	0	0	0	0	30320.2	0
485	485	179.88	179.875	N/A	(Isotope)	TRUE	0	0	0	0	0	0	0	0	0	0	0	0	0	0	0	0	0	0	0	0	1708.37	0	0	45.8324	0	0	0	0	0	51.0784	0	0	0	0	0	0	0	0	0	0	0	0	0
486	486	179.89	179.887	N/A	(Isotope)	TRUE	0	0	0	0	0	0	21.7297	0	0	0	0	0	0	0	0	0	0	0	0	0	0	1705.03	0	0	0	0	0	0	0	0	19.1912	17.0672	0	0	0	0	17.8072	0	0	0	0	0	0
487	487	179.9	179.903	N/A		TRUE	0	52.75	135.82	0	396.695	0	0	307.832	70.0843	1821.82	49.7234	0	0	0	0	366.95	243.155	0	0	0	0	0	0	0	11.1602	0	0	40.4888	0	0	0	0	0	0	0	0	0	0	0	23.9118	0	0	0
488	488	180.04	180.042	N/A	(Isotope)	TRUE	0	0	0	0	25727.4	13320.3	0	47180	33709.5	32443.2	27601.7	17063.3	0	12532	0	15374.1	14599.3	12116.3	0	0	39203	33981.4	35437.2	37260.9	0	15486.5	13247.7	0	0	11507.4	13223.7	18524.3	18376.7	35327.2	0	11718.3	11007.3	8250.37	14956	9319.44	12545.1	83002.7	0
489	489	180.06	180.057	N/A	(Isotope)	TRUE	15875.7	25119.2	29971.3	36674.3	0	0	39940.3	0	0	0	0	0	84479	0	1241.78	0	0	0	20591.3	57485.4	0	0	0	0	38892.5	0	0	53217.6	38251.7	0	0	0	0	0	41370.2	0	0	0	0	0	0	0	78688.3
490	490	180.11	180.11	N/A	(Isotope)	TRUE	0	0	0	0	0	0	0	0	61.6124	16.2398	0	11.2854	0	0	4.0246	0	0	0	0	0	0	0	0	0	348.273	0	44.42	0	114.963	0	0	91.5149	0	20.4228	241.642	0	0	0	0	0	0	1695	2062.58
491	491	180.81	180.812	N/A		TRUE	0	0	0	0	0	0	0	0	0	0	0	3.9098	0	0	0	0	0	0	0	0	0	0	0	0	0	0	0	0	60.9346	0	0	0	0	0	0	0	0	0	15.1768	255.493	10.8759	0	0
492	492	180.86	180.86	N/A		TRUE	0	0	0	0	53.8056	55.1132	0	0	8.3582	0	0	0	0	0	0	18.075	0	0	0	0	0	0	96.9375	20.4432	0	0	0	0	0	26.6275	0	0	0	0	0	0	0	26.7533	0	0	0	4774.2	130.11
493	493	180.92	180.92	N/A	(Monoisotopic)	TRUE	0	0	113.04	0	160.611	0	0	1506.41	1132.5	0	0	0	0	0	0	379.7	328.371	0	78.0462	108.343	11045.9	9733.25	453	127.168	0	0	0	46.5882	219.458	0	22.3015	0	804.667	1533.68	0	0	0	48.7593	190.412	0	40.7956	34611.7	820.585
494	494	180.94	180.938	N/A		TRUE	0	0	0	303.632	0	517.34	498.78	0	0	100.557	239.511	148.659	0.5973	0	0	0	0	0	0	0	0	0	0	0	87.5195	0	0	0	0	0	0	0	0	0	0	0	0	0	0	0	0	0	0
495	495	180.97	180.974	N/A	(Isotope)	TRUE	322.214	0	0	0	360.746	0	0	0	0	0	0	0	0	0	0	0	0	0	0	0	0	347.636	0	0	0	0	0	0	0	0	0	0	0	15.1826	0	0	0	257.055	0	51.2794	0	5654.25	0
496	496	181.01	181.01	N/A		TRUE	0	0	0	609.868	0	471.132	0	3166.7	0	0	0	0	1200.74	0	0	0	189.309	0	76.441	50.1975	0	0	1589.43	0	112.804	0	0	0	0	507.647	0	483.448	0	0	0	0	0	0	0	0	141.203	0	312.045
497	497	181.03	181.031	N/A	(Isotope)	TRUE	0	0	7135.64	0	0	0	0	0	0	2503.32	664.226	0	0	951.877	0	0	0	0	0	0	1141.06	1124.58	0	0	0	402.355	127.453	0	0	0	0	0	0	0	0	1055.49	0	0	0	113.382	0	10284.8	0
498	498	181.05	181.051	N/A	(Isotope)	TRUE	0	0	0	0	974.028	0	1719.02	0	0	0	0	0	0	0	0	960.425	0	0	0	0	0	0	0	0	0	0	0	7997.92	0	0	0	0	583	0	0	0	0	0	0	0	0	0	0
499	499	181.06	181.064	N/A	(Isotope)	TRUE	460.952	3458.79	0	0	0	326.547	0	0	0	0	0	255.912	0	0	0	0	0	0	0	0	0	0	0	0	0	0	0	0	0	0	0	0	0	2774.7	2245.7	0	0	0	0	0	0	0	0
500	500	181.07	181.074	N/A	(Monoisotopic)	TRUE	0	0	0	8409	0	0	0	6978.6	3579.11	433.371	0	0	0	0	0	0	0	293.5	4565.78	8523.28	0	0	905.276	2639.63	8480.58	0	0	0	0	0	27.0515	503.755	0	0	0	0	0	1063.69	1134.91	0	0	0	6682.59
501	501	181.09	181.085	N/A	(Monoisotopic)	TRUE	0	0	4918.1	0	0	0	0	0	0	0	1246.34	0	22275.2	0	65.8142	0	551.845	0	0	0	0	114.76	0	0	0	24.7097	118.257	0	5551	0	0	0	0	0	0	247.914	3488.98	0	0	0	94.146	0	0
502	502	181.1	181.096	N/A		TRUE	0	0	0	0	0	0	0	0	0	0	0	0	0	0	0	0	0	0	0	0	0	0	0	0	0	0	0	0	0	0	0	0	0	0	0	0	0	0	0	65.2426	0	3366.94	0
503	503	181.84	181.84	N/A	(Isotope)	TRUE	0	0	0	0	0	0	0	19.3657	0	82.6463	23.4255	11.9707	0	0	0	15.5875	0	0	0	0	0	0	57.3359	0	0	26.6774	9.3667	0	0	0	0	0	0	0	0	0	0	0	0	0	0	6986.09	107.104
504	504	181.93	181.931	N/A		TRUE	0	0	0	0	0	0	0	0	0	0	0	1258.11	0	0	281.824	2477.38	2346.29	0	0	0	0	0	0	0	0	0	0	0	0	0	0	0	0	0	267.557	0	0	0	0	0	0	0	0
505	505	181.95	181.946	N/A	(Monoisotopic)	TRUE	0	0	0	1378.47	0	6128.02	5255.19	0	4547.51	0	0	0	227.796	0	0	0	0	0	0	0	18267.9	28908.2	0	0	0	1859.3	756.9	0	0	337.765	0	867.127	649.326	0	0	0	0	0	0	0	0	0	0
506	506	181.96	181.964	N/A	(Monoisotopic)	TRUE	1437.14	2813.92	8708.3	0	5428.67	0	0	14163	0	25433.2	13047.1	0	0	0	0	0	0	28378	11096.7	481.654	0	0	49561.5	26110.6	919.24	0	0	6430.24	1245.96	0	607.323	0	0	2115.28	0	2073.51	4581.29	122.463	442.341	4436.78	1252.9	46388.5	15984.7
507	507	181.98	181.979	N/A		TRUE	0	0	0	0	0	0	0	0	0	0	0	0	0	0	0	0	0	0	0	0	0	0	0	0	0	0	0	0	0	0	0	0	0	0	0	0	0	0	0	0	0	0	0
508	508	181.99	181.989	N/A		TRUE	0	0	0	0	0	0	0	0	0	0	0	0	0	0	16.0147	0	0	0	0	0	0	0	0	0	0	0	0	0	0	0	0	0	0	0	0	0	0	0	0	0	0	0	0
509	509	182	182.001	N/A		TRUE	0	0	0	0	0	1261.38	0	0	0	0	0	0	0	0	0	970.625	0	0	0	0	0	0	0	0	0	0	0	0	0	0	0	0	0	0	0	0	0	0	0	0	0	0	0
510	510	182.02	182.015	N/A		TRUE	0	0	3261.66	0	3800.58	0	3584.89	0	0	0	0	0	0	0	0	0	600.216	0	0	0	4791.52	3233.35	0	0	0	280.184	0	0	497.225	0	0	0	0	0	0	0	0	0	342.56	377.015	110.715	0	0
511	511	182.03	182.029	N/A	(Isotope)	TRUE	0	0	0	1355.71	0	0	0	3933.5	1738.33	1477.36	1492.28	129.685	776.293	0	0	0	0	0	0	0	0	0	2681.58	728.692	0	0	175.431	510.449	0	0	0	0	399.519	402.126	1184.98	466.8	0	51.2778	0	0	0	7552.39	0
512	512	182.04	182.044	N/A	(Monoisotopic)	TRUE	0	666.972	0	0	0	0	0	0	0	0	0	0	0	248.618	5.119	0	0	0	190.344	0	0	0	0	0	5938.01	0	0	0	0	21.5098	67.7721	166.985	0	0	0	0	0	0	0	0	0	0	1085.29
513	513	182.81	182.811	N/A		TRUE	0	0	0	0	0	0	23.9691	0	0	0	0	0	0	0	0	0	0	0	0	69.3704	0	59.81	0	0	0	0	0	0	0	0	0	0	0	0	0	19.8143	0	0	0	53.9416	0	0	0
514	514	182.93	182.927	N/A	(Isotope)	TRUE	0	0	58.34	69.4737	181.083	332.868	146.807	457.443	237.556	188.112	0	22.5293	0	0	0	7477.08	5100.47	0	94.4462	20.4066	11911.2	11588.5	0	0	0	172.548	133.198	0	0	0	0	0	193.926	229.657	0	18.0429	0	33.463	0	21.0147	0	518.696	0
515	515	183.03	183.027	N/A	(Isotope)	TRUE	0	0	0	0	0	0	0	0	0	2802.8	1083.25	0	0	0	0	0	0	0	0	0	0	0	0	0	0	0	0	0	0	0	0	0	0	0	0	0	0	0	0	0	0	0	0
516	516	183.04	183.037	N/A	(Isotope)	TRUE	0	0	0	0	0	0	0	0	0	0	0	0	0	0	0	0	0	0	0	0	0	0	0	0	0	0	0	0	0	0	0	0	0	0	0	0	0	0	0	0	0	0	0
517	517	183.06	183.064	N/A	(Monoisotopic)	TRUE	0	0	0	1321.37	0	0	0	1094.51	0	0	0	0	0	0	0	0	0	0	120.549	0	0	0	0	0	795.49	25.7581	0	0	0	0	0	0	0	0	305.189	0	0	0	0	0	0	0	0
518	518	183.09	183.085	N/A	(Monoisotopic)	TRUE	2447.36	0	0	0	0	0	0	0	0	0	0	0	0	0	0	0	0	0	0	0	0	0	0	0	0	0	0	0	0	0	0	0	0	0	0	0	0	91.4074	0	0	0	0	0
519	519	183.1	183.097	N/A	(Monoisotopic)	TRUE	0	0	0	0	0	0	0	0	0	0	0	0	0	446.322	0	0	0	1694.7	0	0	0	0	0	2945.15	0	0	0	0	0	0	0	0	313.852	0	0	0	0	0	877.447	142.427	217.555	0	0
520	520	183.11	183.109	N/A		TRUE	0	5253.64	12221.3	0	1105.55	1419.57	4219.99	6687.48	3973.37	1517.95	2667.45	239.476	37487.3	0	178.31	1255.06	1831.61	0	0	18983.3	5095.28	4120.47	2528.08	0	20177.4	0	464.453	5781.57	8469.32	216.431	466.936	1943.84	0	2274.61	0	0	3449.61	0	0	0	0	27083.2	23879.7
521	521	183.13	183.125	N/A		TRUE	0	0	0	19972.8	0	0	0	0	0	0	0	0	0	0	0	0	0	0	8548.54	0	0	0	0	0	0	353.065	0	0	0	0	0	0	0	0	8347	2195.74	0	0	0	0	0	0	0
522	522	183.97	183.966	N/A	(Monoisotopic)	TRUE	0	697	0	0	590.636	0	0	0	0	7349.49	0	0	0	0	0	0	0	7980.5	2323.96	0	0	0	13061.3	5953.32	0	0	0	1499.35	0	0	0	0	54.963	0	0	143.571	723.545	22.6296	0	531.309	0	0	2752.81
523	523	183.99	183.985	N/A	(Monoisotopic)	TRUE	0	0	2427.64	0	0	0	0	2561.27	688.489	0	4728.92	0	0	0	0	0	0	0	0	0	1958.64	0	0	0	0	0	0	0	0	0	0	0	0	0	225.351	0	0	0	0	0	0	26147.7	0
524	524	184.01	184.006	N/A	(Monoisotopic)	TRUE	174.5	0	0	380.605	0	273.486	865.573	0	0	0	0	1647.46	0	4042.68	159.454	2224.57	1311.11	0	0	153.987	0	696.203	0	0	560.133	1219.79	602.021	0	658.941	2286.67	1848.61	3107.19	0	899.633	0	0	0	1443.67	1975.54	0	388.536	0	0
525	525	184.1	184.098	N/A	(Isotope)	TRUE	0	0	722.78	0	51.6389	0	60.3784	0	88.9326	231.032	248.674	0	346.796	0	0	0	21.5722	0	0	121.852	178.958	75.202	252.789	0	0	0	27.76	42.0392	47.6822	0	0	0	61.6667	0	0	19.5571	0	0	0	0	0	704.333	0
526	526	184.88	184.876	N/A		TRUE	0	0	0	0	0	0	8.5907	0	0	0	0	7.8829	0	0	0	0	0	0	0	0	43.2566	0	14.7109	23.5892	0	0	0	0	0	0	0	0	0	0	0	0	0	0	0	0	39.2404	2642.38	0
527	527	184.92	184.923	N/A	(Monoisotopic)	TRUE	0	0	0	63.8158	55.6944	395.453	113.927	261.442	100.466	135.142	0	0	0	0	0	1947.15	1718.3	0	0	0	3112.76	2952.43	0	0	25.6486	23.9363	0	0	0	0	0	0	0	0	0	0	20.247	0	14.9168	0	0	0	0
528	528	184.99	184.985	N/A		TRUE	13142.6	2865.95	2835.4	11149.3	0	383.057	605.359	6342.65	0	0	0	0	4965.48	0	0	0	0	0	2537.15	10298.1	0	0	7450.47	0	5736.06	0	0	3159.33	6941.85	0	0	0	0	0	7007.26	247.7	0	0	0	0	0	0	0
529	529	185	184.997	N/A	(Isotope)	TRUE	0	0	0	0	0	0	0	0	0	0	0	0	0	0	0	0	0	0	0	0	0	0	0	954.249	0	0	0	0	0	0	0	0	0	0	0	0	250.283	0	0	0	0	1976.1	0
530	530	185.01	185.008	N/A	(Isotope)	TRUE	0	0	0	0	0	0	0	0	355.579	0	0	0	0	0	0	0	0	0	0	0	0	1070.66	0	0	0	0	0	0	0	0	106.875	0	0	0	0	0	0	0	0	369.044	223.839	0	940.403
531	531	185.02	185.022	N/A	(Isotope)	TRUE	0	0	0	0	326.917	0	0	0	0	1325.46	812.247	350.388	0	379.659	129.214	60.0875	113.237	200	0	0	546.154	0	0	0	0	192.694	208.287	0	0	167.549	0	184.373	1668.78	627.58	0	0	0	477.407	407.621	0	0	0	0
532	532	185.04	185.038	N/A		TRUE	0	0	0	0	0	0	0	0	0	0	0	0	0	0	0	0	0	0	0	0	0	0	0	0	0	0	0	0	0	0	0	0	0	0	0	0	0	0	0	0	0	0	0
533	533	185.05	185.048	N/A		TRUE	0	0	0	0	0	0	586.857	0	0	0	0	0	0	0	0	0	0	0	0	0	0	0	0	0	0	0	0	0	0	0	0	0	0	0	0	129.486	0	0	0	0	0	0	0
534	534	185.07	185.073	N/A	(Monoisotopic)	TRUE	363	2965.14	2207.48	5653.79	116.288	256.17	0	4289.69	1190.39	92.0988	253.394	0	8950.37	0	0	0	192.201	0	1283	1660.42	126.513	283.533	688.545	0	9539.99	0	0	2710.39	0	0	60.7941	0	55.8148	0	16107.6	0	0	54.7037	0	0	126.365	4612.2	0
535	535	185.1	185.099	N/A	(Monoisotopic)	TRUE	0	0	0	0	0	0	0	0	0	0	0	0	0	0	125.153	0	0	0	0	0	0	0	0	0	0	0	9.7933	0	0	0	0	0	0	0	0	0	0	0	0	0	0	0	0
536	536	185.12	185.118	N/A		TRUE	0	0	0	0	0	0	0	0	0	0	0	0	0	1461.64	0	0	0	0	0	0	0	0	0	4338.84	0	0	0	0	0	0	0	0	0	0	0	0	5808.7	0	0	0	0	0	0
537	537	185.14	185.137	N/A	(Monoisotopic)	TRUE	3758.48	5707.23	17915.4	30393.2	3100.33	3956.3	6357	17017.3	9693.82	4353.04	5859.04	1781.94	36957.2	0	0	4603.96	3849.93	0	12171.5	13979.4	7571.13	6373.53	5354.5	0	16159.7	3444.95	0	16501.4	13929	1699.65	2152.47	4380.28	0	6911.53	12346.8	2980.14	0	922.944	1960.27	454.993	849.365	59761.4	26037.9
538	538	185.15	185.151	N/A	(Monoisotopic)	TRUE	0	0	0	0	0	0	0	0	0	0	0	0	0	0	104.649	0	0	2812.2	0	0	0	0	0	0	0	0	3039.68	0	0	0	0	0	4823.59	0	0	0	0	0	0	0	0	0	0
539	539	185.87	185.871	N/A	(Monoisotopic)	TRUE	0	0	0	0	0	0	0	23.9469	0	0	27.6134	8.4537	0	0	11.5875	18.675	90.3557	0	0	0	0	0	203.094	0	0	0	0	0	0	0	0	0	0	31.0216	0	0	0	0	18.9637	0	0	31475.8	1250.84
540	540	185.89	185.887	N/A	(Monoisotopic)	TRUE	0	0	0	0	0	0	0	0	0	127.395	0	0	48.0556	0	0	0	0	0	0	0	0	723.584	0	0	0	0	0	0	0	0	42.8971	0	0	0	0	0	0	0	0	0	0	0	0
541	541	185.9	185.9	N/A	(Monoisotopic)	TRUE	0	0	0	0	1822.11	0	0	0	0	0	0	0	0	0	0	0	0	0	0	0	889.311	0	0	0	9.2188	0	0	0	0	0	0	0	0	0	0	0	9.4458	0	0	0	0	0	0
542	542	185.91	185.914	N/A		TRUE	0	0	0	0	0	0	25.2935	0	0	0	0	0	0	0	0	0	0	0	0	0	0	0	0	0	0	0	9.9467	0	0	0	0	0	0	13.287	0	0	0	0	0	0	0	0	0
543	543	185.99	185.992	N/A	(Monoisotopic)	TRUE	0	0	379.36	448.605	357.722	0	95.7046	1121.77	189.24	4278.17	397.003	11.4146	0	0	0	1357.39	3272.45	0	74.8974	0	351.574	508.42	631.528	158.882	19.207	0	0	129.157	164.589	0	0	0	0	68.0478	0	0	76.2048	0	57.1576	0	0	4727.64	716.415
544	544	186.01	186.013	N/A	(Monoisotopic)	TRUE	0	0	0	0	0	0	0	0	0	0	0	0	0	0	0	0	0	0	0	0	0	0	0	0	0	0	0	0	0	0	0	0	0	0	0	0	0	0	0	0	0	0	0
545	545	186.03	186.026	N/A	(Monoisotopic)	TRUE	0	0	0	0	0	0	0	0	0	0	0	0	0	0	0	0	0	0	0	0	0	0	0	0	0	0	0	0	0	0	0	0	0	0	0	0	0	0	0	0	0	0	0
546	546	186.12	186.115	N/A	(Isotope)	TRUE	460.357	674.389	416.78	0	0	318.107	202.663	454.54	810.848	0	0	5.0317	981.703	0	0	211.525	204.01	0	299.133	0	0	0	643.07	0	553.248	32.3387	0	2147	1858.5	0	0	0	0	0	1117.5	0	41.7229	0	0	0	0	0	485.604
547	547	186.13	186.131	N/A	(Isotope)	TRUE	0	0	0	663.711	0	0	0	0	0	0	0	0	0	0	0	0	0	0	0	0	66.5752	0	0	122.016	0	0	0	0	0	0	0	0	179.296	96.733	0	0	0	0	0	0	0	3078.49	0
548	548	186.86	186.864	N/A		TRUE	0	0	0	0	0	0	0	37034.6	31817.6	0	0	1152.3	0	0	87.0078	11119.5	10134.2	0	0	3634.12	0	12356.9	0	582.973	0	0	0	0	0	71.0588	22.2868	165.709	0	20462.6	0	0	0	7141.35	8589.24	1023.21	573.445	0	4690.24
549	549	186.88	186.882	N/A		TRUE	0	0	0	0	0	0	9336.51	0	0	0	0	0	0	0	0	0	0	0	4789.66	0	0	0	0	0	0	0	0	22690.5	10873.9	0	0	0	0	0	0	0	0	0	0	0	0	0	0
550	550	186.9	186.899	N/A		TRUE	0	0	4270.72	0	0	14354.4	0	0	0	0	1438.71	0	0	0	0	0	0	0	0	0	55083	0	0	0	3002.31	12853.5	10545.6	0	0	0	0	0	23986.4	0	0	0	0	0	0	0	0	0	0
551	551	186.91	186.912	N/A		TRUE	3958	2752.83	0	3765.16	27746.5	0	0	17461.5	11682.8	5586.35	0	4272.82	0	2654.09	139.762	7737.08	6971.21	3978	0	866.901	0	35350.6	22908.1	4649.02	0	0	0	0	0	0	0	0	0	24479.1	1441.92	1530.93	1832.06	6437.48	7909.15	3535.99	2702.46	95478.3	40917
552	552	186.93	186.927	N/A		TRUE	0	0	0	0	0	0	0	0	0	0	0	0	0	0	0	0	0	0	0	0	0	0	0	0	0	0	0	0	0	2345.71	4043.43	3817.29	0	0	0	0	0	0	0	0	0	0	0
553	553	186.95	186.955	N/A		TRUE	0	0	0	0	0	0	0	0	0	0	0	0	2006.07	0	0	0	0	0	0	0	0	0	0	0	0	0	0	0	0	0	0	0	0	0	0	0	0	0	0	0	0	0	0
554	554	186.98	186.977	N/A	(Monoisotopic)	TRUE	0	0	0	0	0	11.8347	0	15.4956	224.86	0	4440.02	26.4976	0	0	0	0	0	5436.9	0	0	1424.13	1267.92	69.9922	420.785	107.226	22.629	23.5267	0	1062.52	0	0	0	0	0	0	217.086	526.09	0	27.0174	0	31.5547	4189.12	0
555	555	187.01	187.011	N/A		TRUE	0	0	0	0	0	0	0	0	0	0	0	0	0	0	0	0	0	0	0	0	0	0	0	0	0	0	0	0	0	22459.1	0	0	0	0	0	0	0	0	0	0	0	0	0
556	556	187.03	187.031	N/A	(Monoisotopic)	TRUE	0	0	0	0	0	11322.6	0	0	0	0	0	0	0	0	0	0	0	0	0	0	0	0	0	0	0	0	0	0	0	0	0	0	0	0	0	0	0	0	0	0	0	0	0
557	557	187.09	187.088	N/A		TRUE	0	0	0	0	0	0	0	0	0	0	0	0	0	0	0	0	0	0	0	0	0	0	0	0	0	0	0	0	0	0	0	0	0	0	0	0	0	0	0	0	0	0	0
558	558	187.1	187.1	N/A		TRUE	4406.2	15514	40725.1	69489.5	0	1074.46	27659.8	35706.9	18832.6	0	0	1196.76	122928	2788.44	2030.8	7488.34	6441.68	5528.38	43050.2	89982.2	0	0	6308.36	3497.25	96995.8	3628.81	1615.03	15078.9	31355.5	2369.88	4044.9	6649.68	0	9921.81	79469.2	20056	12792.2	527.574	2777.65	0	0	57343	102528
559	559	187.92	187.916	N/A	(Isotope)	TRUE	0	0	0	111.184	84.2857	0	0	24.4159	0	26.6463	0	10.9488	0	0	0	0	14.7371	0	0	0	0	0	0	0	0	0	0	0	0	0	0	10.8657	0	40.5123	0	0	0	0	0	0	53.6642	388.449	0
560	560	188.02	188.024	N/A	(Monoisotopic)	TRUE	0	0	0	0	0	0	0	0	0	0	0	0	0	0	0	0	0	0	0	0	0	0	0	0	0	0	0	0	0	0	0	0	0	0	0	0	0	0	0	0	0	0	0
561	561	188.05	188.049	N/A		TRUE	33960.2	255666	135492	124574	143763	10381.7	116107	116075	210350	341528	908192	59441.4	486944	77468.7	7051.03	61231.7	84009.8	822746	246735	501734	251347	166178	244625	605214	203844	89699.9	76221.2	50730	563126	0	37424.4	75371.5	74796.5	152494	193443	183407	282669	0	57254.1	111816	136120	356302	1466804
562	562	188.06	188.061	N/A	(Monoisotopic)	TRUE	0	0	0	0	0	0	0	0	0	0	0	0	0	0	0	0	0	0	0	0	0	0	0	0	0	0	0	0	0	0	0	0	0	0	0	0	0	0	0	0	0	0	0
563	563	188.1	188.098	N/A	(Isotope)	TRUE	0	0	1163.38	2922.58	0	33.434	832.405	0	587.468	0	0	42.039	12583.3	0	20.5162	195.463	0	0	1307.29	7870.21	0	0	158.036	0	4494.58	98.7581	0	0	0	27.8431	39.5588	0	0	0	3142.34	1150.93	0	0	51.0354	0	0	0	0
564	564	188.86	188.861	N/A		TRUE	0	0	0	0	0	0	2588.07	24363.7	20190.1	0	5.3803	534.01	0	243.546	0	6961.95	6223.95	208	1620.85	2058.79	0	1316.16	2093.69	427.784	197.375	0	1508.51	0	4074.99	58.5882	10.6912	0	0	13665.1	0	94.1143	78.8855	4497.96	4989.19	427.25	153.467	0	2785.21
565	565	188.87	188.874	N/A		TRUE	0	0	520.48	0	0	0	0	0	0	0	0	0	0	0	0	0	0	0	0	0	1481.52	0	0	0	0	0	0	13449.8	0	0	0	0	0	0	0	0	0	0	0	0	0	0	0
566	566	188.89	188.893	N/A	(Monoisotopic)	TRUE	0	0	0	148.632	0	8705.34	0	0	0	0	0	0	0	0	0	0	0	0	0	0	0	0	0	0	0	0	0	0	0	0	0	0	14791.8	0	0	0	0	0	0	0	0	0	0
567	567	188.91	188.911	N/A	(Monoisotopic)	TRUE	0	229.676	0	0	14619.2	0	1220.01	0	9553.61	5049.4	1170.63	3198.64	0	3843.18	203.969	5992.46	5406.94	1039.8	752.051	563.975	0	464.172	15541.7	3810.54	414.984	9601.71	5937.97	0	2302.54	0	149.802	0	0	15511.7	0	1334.57	1277.17	4640.3	5343.61	2193.7	2081.64	78661.3	35563.4
568	568	188.92	188.924	N/A	(Monoisotopic)	TRUE	0	0	0	0	0	0	0	16014.1	0	0	0	0	246.148	0	0	0	0	0	0	0	0	0	0	0	0	0	0	0	0	422.902	0	0	0	0	79.9434	0	0	0	0	0	0	0	0
569	569	188.96	188.958	N/A	(Monoisotopic)	TRUE	0	0	235.68	104.71	0	0	0	0	0	0	0	0	0	0	0	0	0	408.2	0	0	0	0	0	0	0	0	0	0	0	0	0	0	0	0	0	0	0	0	0	0	0	0	0
570	570	188.97	188.97	N/A	(Monoisotopic)	TRUE	0	0	0	0	891.222	121.566	0	0	2504.16	0	0	515.863	0	593.435	28.6032	0	0	0	0	0	2429.73	2050.12	0	0	0	527.532	490.38	0	0	0	0	0	2605.78	2345.55	0	68.6143	0	0	0	0	0	18312.7	2776.57
571	571	188.98	188.982	N/A	(Monoisotopic)	TRUE	0	0	0	0	0	0	0	0	0	0	0	0	0	0	0	0	0	0	0	0	0	0	0	0	0	0	0	0	0	0	0	0	0	0	0	0	0	0	0	81.0903	0	0	0
572	572	189	188.999	N/A	(Isotope)	TRUE	0	0	0	0	0	0	0	0	0	0	0	0	0	0	0	0	0	0	0	0	0	0	0	0	0	0	0	0	0	0	0	0	0	0	0	0	0	0	0	0	0	0	0
573	573	189.02	189.019	N/A	(Isotope)	TRUE	0	0	0	0	0	0	0	0	0	0	0	0	0	0	0	0	0	0	0	0	0	0	0	0	0	0	0	0	0	0	0	0	0	0	0	0	0	0	0	0	0	0	0
574	574	189.05	189.054	N/A	(Monoisotopic)	TRUE	47135.7	116289	156013	112243	201727	30442.7	99448.3	260227	236111	800268	1.38358e+06	92407	162377	137828	5718.53	121446	157076	734928	275282	339045	392951	304728	353408	1.08667e+06	264824	133079	136623	99410.8	615447	45956.3	78493.5	152073	137597	218131	0	239700	361894	0	78038.1	166233	182703	688941	1.44974e+06
575	575	189.09	189.089	N/A	(Isotope)	TRUE	0	0	0	0	0	0	0	0	0	0	0	0	0	0	0	0	0	0	0	0	0	0	0	0	0	0	0	0	0	0	0	0	0	0	13760.6	0	0	0	0	0	0	0	0
576	576	189.1	189.101	N/A	(Monoisotopic)	TRUE	0	0	0	5649.71	0	0	0	0	0	0	0	0	0	0	0	0	0	0	0	0	0	0	0	0	0	0	0	0	0	0	0	0	0	0	0	0	0	0	0	0	0	0	0
577	577	189.11	189.112	N/A	(Isotope)	TRUE	2468.57	3016.72	24160.2	0	78.0556	1359.47	0	9497.96	3062.62	3304.72	20636	106.09	26801.4	2500.09	86.9505	331.975	320.407	0	5649.23	0	50.6991	0	8002.9	6601.97	0	1904.29	432.893	2608.67	11408.6	32.2549	21.1103	1875.14	377.296	1076.66	0	5524	15228.2	161.926	864.666	719.478	1009.57	8042.07	4101.06
578	578	189.13	189.126	N/A	(Isotope)	TRUE	0	0	0	0	0	0	0	0	0	0	0	0	0	0	0	0	0	0	0	2587.64	0	0	0	0	0	0	0	0	0	0	0	0	0	0	0	0	0	0	0	0	0	0	0
579	579	189.91	189.912	N/A	(Isotope)	TRUE	0	0	0	0	0	0	0	0	10.9723	0	0	16.3829	0	0	0	45.475	21.6907	0	0	0	207.294	146.988	0	0	0	50.8111	0	0	0	0	0	0	0	258.244	0	0	0	0	18.379	0	0	1980.8	0
580	580	189.98	189.978	N/A	(Monoisotopic)	TRUE	0	0	1664.36	121.263	406.25	176.528	1086.65	1349.15	2407.62	1171.17	0	448.046	119.759	0	36.5654	1440.24	1265.16	768.7	208.544	0	288.429	810.163	0	760.384	0	0	0	1934.76	322.505	242.059	246.221	0	0	238.066	88.6038	0	0	27.8333	431.299	0	580.547	0	1036.31
581	581	189.99	189.992	N/A		TRUE	0	1026.86	0	0	0	0	0	0	0	0	10648.3	0	0	0	0	0	0	0	0	99.7037	0	0	3168.41	0	0	0	0	0	0	0	0	430.425	0	0	0	299.664	0	0	0	0	0	7070.12	0
582	582	190	190.004	N/A		TRUE	0	0	0	0	0	0	0	0	0	0	0	0	0	0	0	0	0	0	0	0	0	0	0	0	165.34	0	0	0	0	0	0	0	0	0	0	0	0	0	0	264.904	0	0	0
583	583	190.02	190.021	N/A	(Isotope)	TRUE	0	0	0	0	0	0	0	0	0	0	0	0	0	0	0	0	0	0	0	0	0	0	0	0	0	0	0	0	0	0	0	0	0	0	0	0	0	0	0	0	0	0	0
584	584	190.04	190.043	N/A		TRUE	0	0	0	0	0	441.612	0	0	0	0	0	5110.62	0	7653.96	246.894	0	0	0	0	0	0	0	0	0	0	8294.89	8449.61	6249.86	0	0	0	0	7883.93	0	24887.8	0	0	0	0	0	0	0	0
585	585	190.06	190.059	N/A	(Isotope)	TRUE	2673.07	7411.94	9194.78	4422.29	10967.5	0	2834.31	19649.8	14427.5	53997	90774.5	0	12916.3	0	0	6113.71	8111.72	45355.8	14166.6	16400.2	23065.2	17281.3	15257.7	66226.7	14744.7	0	0	0	31292.1	1281.04	3084.9	7372.11	0	13839.7	0	13053.2	20815.2	728.741	2280.6	8309.86	8774.67	41427.3	93495.8
586	586	190.86	190.858	N/A	(Monoisotopic)	TRUE	0	0	0	0	0	37.3396	0	1822.16	802.136	0	0	0	168.272	71.3636	0	298.925	146.665	0	0	0	21.3498	230.906	0	0	0	30.6935	34.76	238.659	0	26.0588	10.4559	0	154.556	725.005	0	0	21.4157	65.1462	88.9215	0	0	1401.06	0
587	587	190.91	190.913	N/A	(Monoisotopic)	TRUE	0	0	0	0	0	865.283	0	0	2121.62	648.85	30.4681	594.417	0	1009.9	118.1	1153.78	1046.94	0	172.118	13.546	0	0	0	40.8108	40.1075	1727.99	988.384	644.636	325.431	0	0	0	4441.11	8635.66	0	0	0	194.296	115.756	0	32.0633	34483.3	10600.8
588	588	190.93	190.932	N/A	(Monoisotopic)	TRUE	0	0	0	0	0	0	160.641	2876.19	0	0	0	0	0	0	0	0	0	0	0	0	1094.76	703.406	0	0	0	0	0	0	0	0	20.5588	0	0	0	0	0	60.3072	0	0	453.025	0	0	0
589	589	191.02	191.02	N/A		TRUE	14826.9	31775.2	16432.3	27667.2	3810.55	11016.2	0	71866.3	11345.2	0	0	2880.3	9763.44	11387.9	71.1815	0	628.505	0	32795.3	9077.98	955.398	1494.01	26817.7	0	32218.7	13976.7	2156.8	56673.5	0	4607.96	0	0	6469.26	8999.58	0	2190.4	0	2133.48	1732.11	0	163.437	55783.7	0
590	590	191.03	191.031	N/A	(Isotope)	TRUE	0	0	0	0	0	0	0	0	0	29489.6	0	0	0	0	0	655.688	0	0	0	0	0	0	0	0	0	0	0	0	14194.9	0	1329.2	1049.9	0	0	0	0	0	0	0	2066.35	0	0	0
591	591	191.04	191.045	N/A	(Isotope)	TRUE	0	0	0	0	0	0	2480.67	0	0	0	24400.7	0	0	0	0	0	0	9401.5	0	0	0	0	0	19627.3	0	0	0	0	0	0	0	0	0	0	26179.5	0	3311.54	0	0	0	0	0	19397.6
592	592	191.06	191.058	N/A	(Isotope)	TRUE	0	0	0	0	0	0	0	0	0	0	0	0	0	0	0	0	0	0	0	0	0	0	0	0	0	0	0	0	0	0	0	0	0	0	0	0	0	0	0	0	0	0	0
593	593	191.08	191.083	N/A	(Isotope)	TRUE	0	0	0	5565.92	0	0	0	1542.62	0	0	0	0	0	0	0	0	2571.22	0	0	0	3421.17	2301.18	0	0	8674.19	0	0	0	0	144.262	0	0	0	0	0	0	0	0	0	0	0	0	0
594	594	191.12	191.117	N/A	(Monoisotopic)	TRUE	0	0	0	0	0	0	0	0	0	0	0	0	0	0	0	0	0	0	0	4212.51	0	0	0	0	0	0	0	0	0	0	0	0	0	0	0	0	0	179.583	0	55.3717	0	0	0
595	595	191.18	191.179	N/A		TRUE	0	165.972	456.18	6196.18	0	0	624.668	109.849	410.847	0	0	449.034	1826.17	0	8.9783	0	0	0	373.313	5425.15	0	0	0	270.892	7973.01	0	0	209.314	2080.88	0	0	0	0	273.614	3036.32	0	364.542	0	13.1833	10.0809	0	336.522	1668.38
596	596	191.86	191.857	N/A	(Monoisotopic)	TRUE	0	0	43.74	85.7895	104.667	0	14.1544	7753.9	4443.63	129.307	0	37.8146	0	0	11.3115	6405.99	5477.62	0	350.944	253.19	0	12.6494	103.594	52.5297	150.335	70.6691	124.789	25.6922	0	0	0	0	990.627	4342.13	0	87.8719	91.1812	78.9585	85.1742	59.9468	19.8464	18592.7	783.085
597	597	191.94	191.945	N/A	(Isotope)	TRUE	0	31.1663	246.42	0	55.7857	0	0	230.5	0	0	0	238.358	0	96.0676	0	0	232.479	0	127.226	0	189.628	249.259	0	0	0.1496	169.668	311.947	0	0	0	16.534	0	0	132.533	83.2671	0	0	0	0	0	0	3087.57	489.262
598	598	192	192.003	N/A	(Isotope)	TRUE	0	0	0	0	0	0	0	0	0	0	0	0	0	0	0	0	0	0	0	0	0	0	546.292	120.303	0	0	0	0	0	0	0	0	0	0	0	0	0	0	0	0	75.2391	2273.81	0
599	599	192.03	192.025	N/A	(Isotope)	TRUE	0	941.5	0	0	57.3889	157.811	0	4308.83	0	419.708	0	0	0	0	0	0	19.5258	0	641.292	0	0	139.344	0	0	821.756	0	0	1785.67	105.692	0	0	74.1418	0	0	0	0	0	0	0	0	0	0	0
600	600	192.04	192.036	N/A	(Isotope)	TRUE	397.214	0	0	397.237	0	0	223.301	0	332.797	0	153.895	57.7854	3378.87	0	22.4749	0	0	0	0	421.626	293.717	0	0	0	0	280.855	62.8133	0	0	0	10.75	0	22.1004	119.988	2463.04	0	0	27.4815	0	0	0	0	452.678
601	601	192.11	192.11	N/A		TRUE	178	0	0	0	0	0	13.1892	0	44.3135	44.1077	6.266	22.2488	102.815	0	0	0	0	0	56.4359	0	44.8841	14.9218	0	0	0	0	14.6533	0	0	0	0	0	0	0	0	0	17.2651	28.0926	8.7781	0	0	1780.45	1521.52
602	602	192.9	192.905	N/A	(Isotope)	TRUE	0	0	0	0	75.0661	0	0	0	0	0	0	0	0	0	0	125.775	126.845	0	0	0	3151.42	2485.57	0	0	57.1016	206.661	46.5267	0	44.9533	0	0	0	343.974	1119.71	0	0	7.9465	33.7228	0	0	0	5802.39	0
603	603	192.93	192.929	N/A		TRUE	0	0	0	0	0	0	0	0	0	0	0	0	0	0	0	0	0	0	0	0	0	0	0	0	0	0	0	0	0	0	0	0	0	0	0	0	0	0	0	380.39	32.5182	0	0
604	604	192.99	192.99	N/A	(Monoisotopic)	TRUE	0	0	1327.9	161.237	302.028	55.283	46.9421	2482.78	700.416	0	1002.06	0	0	0	0	91.2875	0	255.6	0	0	301.964	727.298	0	1265.89	0	0	0	0	0	0	0	95.5597	0	0	0	39.8429	85.4759	0	0	0	0	2050.64	496.323
605	605	193.01	193.01	N/A		TRUE	0	0	0	0	0	0	0	0	0	472.545	0	0	0	0	55.8681	0	0	0	231.872	0	0	0	0	0	0	0	0	0	0	0	0	0	213.823	0	0	0	0	0	0	133	0	0	0
606	606	193.03	193.029	N/A	(Monoisotopic)	TRUE	0	686.689	0	0	0	0	0	0	0	0	0	0	0	0	0	0	111.144	0	0	0	0	0	988.441	0	0	366.129	277.08	0	307.916	127.471	54.2059	0	0	182.588	0	0	0	67.7318	144.488	0	117.65	0	0
607	607	193.04	193.039	N/A		TRUE	0	0	209.34	1101.26	0	127.453	402.398	0	0	0	0	73.9268	709.056	0	0	0	0	0	0	66.2963	0	0	0	0	524.715	0	0	0	0	0	0	0	0	0	0	0	0	0	0	0	0	1001.64	0
608	608	193.06	193.061	N/A	(Isotope)	TRUE	0	0	0	0	373.417	0	0	3321.33	0	0	0	0	0	0	0	0	0	0	0	0	0	228.36	0	0	0	0	0	1099.31	0	0	0	0	0	0	0	0	0	0	0	0	0	0	0
609	609	193.09	193.089	N/A		TRUE	0	0	0	0	0	240.906	0	0	2283.44	183.744	0	98.2951	0	0	29.2434	369.725	342.49	0	0	0	0	0	234.857	0	0	224.818	122.547	0	0	237.333	80.6691	801.47	103.081	0	0	110.429	0	53.5498	0	23.2065	87.8704	0	0
610	610	193.1	193.103	N/A	(Monoisotopic)	TRUE	0	442.75	1404.06	3164.71	0	0	508.517	0	0	0	194.79	0	7884.09	246.6	0	0	0	0	763.692	0	0	0	0	0	0	0	0	0	0	0	0	0	0	462.517	2997.7	0	1030.37	0	335.163	0	0	8853.97	0
611	611	193.11	193.114	N/A	(Monoisotopic)	TRUE	0	0	0	0	0	0	0	303.035	0	0	0	0	0	0	0	0	0	0	0	3930.01	0	0	0	796.918	4010.92	0	0	0	2201.81	0	0	0	0	0	0	0	0	0	0	0	0	0	6976.09
612	612	193.82	193.819	N/A		TRUE	0	0	0	0	0	35.4717	19.8687	0	0	5336	515.262	0	0	0	0	0	0	0	0	0	5056.76	3786.57	0	0	0	0	0	0	0	0	0	0	0	0	0	0	0	0	0	0	0	24067	0
613	613	193.83	193.83	N/A	(Monoisotopic)	TRUE	0	0	0	0	0	0	0	0	0	0	0	0	0	0	0	0	0	930.266	0	0	0	0	298.375	0	0	0	0	0	0	0	0	0	0	0	0	0	0	0	0	0	0	0	474.866
614	614	193.84	193.841	N/A		TRUE	0	0	0	0	6243.31	0	0	0	0	0	0	0	0	0	0	0	0	0	0	0	0	0	0	0	0	0	0	0	112.178	0	0	0	0	0	0	0	0	0	0	0	0	0	0
615	615	193.85	193.854	N/A		TRUE	0	0	0	0	0	0	0	2852.47	1777.33	0	0	7.039	0	0	0	2219.86	1507.32	0	34.3538	42.9203	0	0	0	0	17.4292	0	20.7353	0	0	0	0	0	213.148	1059.39	0	18.9717	0	0	10.4373	0	9.2409	0	0
616	616	194.04	194.044	N/A		TRUE	0	0	0	0	2978.11	1152.53	6190.75	8447.41	4018.56	8569.75	4830.32	2132.25	0	4120.1	202.659	0	0	1387.4	0	0	0	0	6868.74	3861.13	0	5409.48	3634.74	0	0	0	0	0	6958.56	6647.39	1763.38	1133.64	792.609	0	2725.89	648.221	740.139	0	0
617	617	194.06	194.06	N/A		TRUE	1896.03	994.114	1229.7	1996.95	0	0	0	0	0	0	0	0	2258.48	0	0	1689.89	1471.47	0	1178.43	0	1887.25	1743.56	0	0	1819.28	0	0	3605.76	1195.72	715.863	659.971	935.709	0	0	0	0	0	0	0	0	0	18571	6232.8
618	618	194.86	194.855	N/A		TRUE	243.526	0	3508.66	2342.11	589.583	130.262	24.9923	0	21.1348	3231.98	91.3188	2004.69	0	249.758	26.2276	2918.05	3829.72	0	8292.8	0	25820.5	9908.9	0	0	61.2917	1500.52	705.947	0	0	189.373	216.368	226.388	2255.16	4257.31	205.814	292.036	101.078	840.444	1056.36	0	29.0584	35605.5	0
619	619	194.95	194.95	N/A		TRUE	0	596.723	0	57.7368	0	0	0	0	0	0	0	0	3296.91	0	0	0	0	0	0	0	0	0	0	0	1606.21	0	0	0	0	0	0	0	0	0	1172.79	0	0	0	0	0	13.077	0	0
620	620	195.03	195.033	N/A	(Monoisotopic)	TRUE	0	0	0	0	2686.67	1958.23	0	0	3082.41	14170.3	0	1706.55	0	0	0	0	1387.27	0	0	0	1345.12	2495.64	12841.3	3995.03	0	7196.79	3106.46	0	0	475.549	0	2661.69	0	0	0	0	0	2197.78	2709.02	975.485	0	0	0
621	621	195.05	195.048	N/A	(Monoisotopic)	TRUE	5721.07	9793.08	20934	18294.8	0	0	5532.2	16641.2	0	0	11294.9	0	71561.5	11846.4	135.152	3096.73	0	13041.2	8230.39	19459	0	0	0	0	10597.4	0	0	7222.22	51122.9	0	889.441	0	2748.04	5748.47	14717.5	3688.71	2161.72	0	0	0	5999.18	30292.8	12865.8
622	622	195.1	195.102	N/A	(Monoisotopic)	TRUE	0	0	0	0	0	0	0	0	0	53.3049	464.17	0	0	0	0	0	0	0	0	0	0	0	0	0	0	0	0	0	0	0	0	0	0	0	0	0	0	0	0	0	0	0	15500.1
623	623	195.12	195.116	N/A		TRUE	0	0	0	0	0	0	0	7969.52	6398.24	0	0	0	0	0	0	0	0	0	0	39645.1	0	0	0	2082.53	0	0	0	0	0	0	0	0	0	0	0	0	4883.74	0	0	0	0	0	0
624	624	195.13	195.127	N/A	(Monoisotopic)	TRUE	6438.75	10020.4	15075.7	35218.5	0	494.586	5432.86	0	0	0	0	0	32940	0	0	0	0	0	14878.3	0	0	0	656.528	0	28988.2	0	450.423	5424.39	15609.2	0	0	2202.28	0	1578.57	20457.1	946.453	0	0	1324.55	0	0	34771.7	0
625	625	195.14	195.138	N/A		TRUE	0	0	0	0	2237.73	0	0	0	0	0	0	3200.13	0	2269.47	541.391	4788.59	5279.43	394.654	0	0	3342.39	2221.41	0	0	0	684.705	0	0	0	184.945	343.762	0	0	0	0	0	0	59.6633	0	138.002	516.658	0	0
626	626	195.81	195.815	N/A		TRUE	0	0	0	0	0	0	0	3692.5	0	110566	24644.1	0	0	0	0	0	0	45796.1	0	0	0	0	0	0	121.559	0	0	0	0	0	68.375	0	0	0	0	1090.81	296.916	0	0	261.096	0	533740	0
627	627	195.83	195.833	N/A		TRUE	0	0	0	0	175378	759.348	202.274	0	917.146	0	0	0	0	0	0	0	0	0	0	0	0	0	0	0	0	0	0	2573.66	0	0	0	48.403	0	0	0	0	0	0	20.3859	0	0	0	114044
628	628	195.85	195.846	N/A	(Monoisotopic)	TRUE	393.035	117.93	19875.5	12213.2	0	0	0	0	0	0	0	25226.7	0	8073.35	0	32976.7	34071.5	0	35789.8	93.4938	442951	340035	78437.3	30418.9	0	2237.51	171.219	0	53.271	9.7647	0	0	27926.8	69982.1	5.5675	0	0	0	0	0	29.7372	0	0
629	629	195.9	195.905	N/A	(Monoisotopic)	TRUE	278.466	0	4228.28	3602.74	0	0	0	0	0	0	0	46.261	0	50.9328	0	0	0	0	487.585	0	240.214	356.403	18.9609	0	0	337.265	261.987	1604.75	2173.19	94.3388	18.883	34.7761	0	0	31.7533	0	0	0	0	0	0	779.522	0
630	630	196.03	196.031	N/A	(Isotope)	TRUE	962.046	7828.84	2613.66	0	0	0	1526.62	0	0	0	0	0	0	2607.38	246.954	1118.66	826.433	0	1313.28	394.122	1840.19	1069.85	0	0	0	1131.47	742.286	1869.08	0	0	11.6691	70.9328	287.064	472.325	0	151.172	113.074	0	398.872	165.667	287.254	12190.3	1367.93
631	631	196.04	196.044	N/A	(Monoisotopic)	TRUE	0	0	0	3179.5	189.278	0	0	2696.65	880.644	492.817	0	0	5019.22	0	0	0	0	0	0	0	0	0	0	190.832	0	0	0	0	1781.55	0	0	0	0	0	0	0	0	0	0	0	0	0	0
632	632	196.05	196.055	N/A	(Isotope)	TRUE	0	0	0	0	0	0	0	0	0	0	0	0	0	0	0	0	0	343.339	0	0	0	0	1154.06	0	4982.76	0	0	0	0	59.7255	0	0	0	0	6300.63	0	0	0	0	0	0	0	0
633	633	196.07	196.072	N/A	(Monoisotopic)	TRUE	228.643	0	0	0	0	0	0	0	0	0	6143.38	41448.5	0	0	0	0	0	0	0	0	0	0	0	0	0	0	0	0	0	0	0	0	0	0	0	0	0	34.5185	0	0	0	0	0
634	634	196.14	196.14	N/A	(Isotope)	TRUE	0	86.2222	0	802.105	127.556	0	0	511.62	313.183	48.2408	30.065	28.7683	1202.26	0	4.8181	124.037	44.3918	0	171.087	0	61.6199	60.1551	211.58	0	792.072	29.4839	0	369.588	0	0	10.3427	107.995	0	94.5725	391.736	0	0	0	18.6656	0	0	863.884	389.813
635	635	196.81	196.812	N/A		TRUE	0	0	0	0	0	0	0	0	0	0	0	0	0	0	0	0	0	256.7	0	0	0	0	0	0	52.9688	0	0	0	0	0	0	0	0	0	0	0	8.2831	0	0	0	0	0	0
636	636	196.85	196.851	N/A	(Isotope)	TRUE	99.0984	0	3083.96	1646.53	0	48.5541	55.4672	0	0	3836.65	0	1612.71	0	341.261	20.0408	2776.32	3440.51	0	7222.04	32.2099	28291.4	11072.6	72.0078	175.076	0	955.501	877.066	0	0	132.157	0	85.5	1881.54	4441.49	251.022	54.7764	0	586.056	620.497	73.3959	38.7664	39595.4	0
637	637	196.92	196.917	N/A		TRUE	0	0	162.38	286.342	0	0	65.2355	106.717	73.0393	76.0488	36.3823	20.5146	64.6111	0	0	0	48.1598	0	77.9231	0	96.885	439.703	80.9219	27.2	45.2809	0	55.76	130.902	115.243	0	0	10.8657	230.074	0	105.83	0	9.7289	0	0	0	0	1484.01	302.982
638	638	197	197.003	N/A	(Monoisotopic)	TRUE	0	0	0	0	0	0	0	0	0	0	126.154	0	0	0	0	0	0	0	0	0	0	1949.71	0	0	0	0	0	0	0	0	217.64	0	117.63	0	0	0	0	33.7037	0	53.1765	0	0	0
639	639	197.08	197.077	N/A	(Isotope)	TRUE	0	0	0	0	0	0	0	0	0	0	0	2263.75	0	0	20.0306	0	0	0	0	324.296	0	0	0	0	0	0	0	0	0	0	0	0	0	0	0	0	0	0	0	0	0	0	0
640	640	197.11	197.106	N/A		TRUE	3165.21	0	0	0	0	0	0	0	0	0	0	0	0	0	0	0	0	0	0	0	0	0	0	0	0	0	0	0	0	134.451	0	0	0	0	0	0	0	0	0	0	38.0511	0	0
641	641	197.12	197.123	N/A	(Monoisotopic)	TRUE	0	5068.62	12428.4	27933.7	0	781.087	2426.5	5758.1	3070.23	797.825	2066.07	0	53688	257.169	0	1415.62	1271.43	257.2	9734.61	0	1232.61	792.523	1079.25	789.322	12930.7	398.161	329.953	5961.29	7823.14	0	432.842	1697.77	187.963	1210.4	9011.94	1497.01	4036.97	0	557.572	59.1618	0	19721.9	15408.5
642	642	197.14	197.137	N/A		TRUE	0	0	0	0	1294.17	0	0	0	0	0	0	92.2244	0	0	346.485	0	0	0	0	30244.5	0	0	0	0	0	0	0	0	0	0	0	0	0	0	0	0	0	190.093	0	0	0	0	0
643	643	197.81	197.812	N/A		TRUE	0	0	0	0	0	1267.66	188.521	5023.7	769.14	143151	32079.9	0	0	0	0	0	0	54871	0	0	0	0	0	0	89.6719	0	0	0	0	0	91.5221	0	0	0	0	1789.79	546.464	29.7407	56.0193	469.397	0	679899	0
644	644	197.83	197.829	N/A		TRUE	0	0	0	0	0	0	0	0	0	0	0	0	0	0	0	0	0	0	0	0	0	0	0	0	0	0	0	0	147.514	0	0	0	0	0	0	0	0	0	0	0	21.8905	0	144196
645	645	197.84	197.841	N/A		TRUE	0	0	26532.3	0	218229	0	0	0	0	0	0	0	0	0	0	40788.4	42832	0	0	0	564058	428645	101289	0	0	0	0	8700.44	0	0	0	0	0	0	0	0	0	0	0	0	0	0	0
646	646	197.85	197.852	N/A	(Monoisotopic)	TRUE	1112.49	0	0	16732.5	0	0	0	0	0	0	0	31027.7	0	8042.14	0	0	0	0	45845.7	0	0	0	0	37149.9	0	1435.56	86.1944	0	0	0	0	19.9328	35623.7	86226	102.642	0	0	0	0	0	0	0	0
647	647	197.91	197.906	N/A	(Monoisotopic)	TRUE	0	56.8056	1014.72	741.632	434.305	0	126.394	127.46	58.4213	0	0	18.9244	0.3617	13.604	69.0988	0	7.732	0	471.477	8.2397	3728.03	2694.64	0	0	10.6797	1.18	0	0	0	0	0	43.7761	0	64.9018	0	50.2892	8.2568	0	0	16.0221	0	0	0
648	648	197.94	197.939	N/A	(Monoisotopic)	TRUE	0	0	0	0	0	0	0	0	0	0	0	0	0	0	0	0	0	3048.42	0	0	0	0	0	0	0	0	0	0	0	0	0	0	0	0	49.566	0	0	0	0	0	0	0	0
649	649	197.95	197.951	N/A	(Monoisotopic)	TRUE	0	0	0	0	0	0	0	0	0	4085.45	0	0	0	0	0	0	0	0	0	0	0	0	0	0	0	0	0	0	0	0	0	0	0	0	0	0	0	0	0	0	156.496	0	0
650	650	197.96	197.964	N/A	(Isotope)	TRUE	308.571	2052.81	2704.72	232.342	1032.01	381.429	404.62	5601.48	2942.49	0	5761.62	371.473	0	575.688	36.6233	1385.74	1079.98	0	2415.71	307.519	1032.46	1559.13	10026.6	7857.38	808.563	508.145	548.087	2257.35	6101.21	668.451	582.368	545.269	276.924	1021.93	0	175.8	292.506	381	576.707	408.772	0	16270.2	3064.6
651	651	198.03	198.027	N/A	(Monoisotopic)	TRUE	0	0	0	0	0	0	1111.31	0	0	0	0	915.688	0	0	140.088	0	1257.11	0	0	0	1860.1	969.005	0	0	0	0	0	0	0	0	980.86	0	0	3010.57	0	0	0	603.611	0	0	86.446	0	0
652	652	198.04	198.039	N/A	(Monoisotopic)	TRUE	11858.4	3345.5	46163.5	2868.63	659.88	3260.42	0	17378.3	2916.61	9434.17	8349.82	0	20578.7	17430.1	0	4220.79	0	0	6915.89	786.001	0	0	14042.8	5986.01	4505.94	8581.09	1848.76	4985.02	612.14	1789.18	0	5639.26	6546.44	0	3276.84	8629.62	2772.3	0	2806.03	1412.5	0	46421.4	12884.2
653	653	198.81	198.809	N/A	(Monoisotopic)	TRUE	0	0	0	0	0	0	0	0	0	0	0	0	0	0	0	0	0	209.4	0	0	0	0	0	0	0	0	0	0	0	0	0	0	0	0	0	0	0	26.4444	0	0	0	0	0
654	654	198.83	198.826	N/A	(Monoisotopic)	TRUE	0	0	0	0	842.5	0	0	0	0	2847.85	69.7699	0	0	0	0	0	0	0	0	0	0	0	0	0	0	0	0	0	0	0	0	0	0	0	0	0	0	0	0	0	0	14164.6	0
655	655	198.85	198.849	N/A	(Monoisotopic)	TRUE	122.422	0	495.98	68.6053	0	96.8113	50.3668	150.009	82.0337	0	0	346.451	0	461.598	44.4393	298.875	678.603	0	778.559	287.321	11561.2	5076.41	1653.63	369.4	81.5625	663.316	325.799	258.344	187.867	32.9216	16	31.806	1583.6	3785.91	0	213	119.878	0	29.5884	0.071	18.4646	0	1254.56
656	656	198.91	198.913	N/A	(Monoisotopic)	TRUE	164.143	4205.44	1688.28	1659.32	0	153.023	64.4948	6407.88	3216.02	0	889.545	283.256	14894.9	0	33.1953	4418.8	4214.31	0	2889.93	4249.24	23102.5	23046.2	420.195	525.254	5923.71	217.935	207.057	1695.14	3158.12	23.3333	24.1838	0	350.092	2065.91	2020.28	119.314	443.358	0	154.961	0	0	0	3162.25
657	657	198.92	198.924	N/A	(Isotope)	TRUE	0	0	0	0	112.472	0	0	0	0	93.6695	0	0	0	0	0	0	0	0	0	0	0	0	0	0	0	0	0	0	0	0	0	171.343	0	0	0	0	0	0	0	165.213	472.759	2894.14	0
658	658	199	199.001	N/A	(Monoisotopic)	TRUE	9067.14	30719.3	0	57106.5	438.378	988.572	1332.09	0	946.828	0	0	224.476	22630.4	0	24.7416	0	0	0	0	1829.91	343.494	692.977	0	0	6941.96	0	212.987	0	0	143.667	54.4265	160.56	0	0	95871.5	0	0	246.426	633.37	0	32.0657	0	1884.37
659	659	199.02	199.025	N/A	(Isotope)	TRUE	0	0	4122.48	0	0	0	0	4103.31	0	0	721.161	0	0	0	0	174.238	677.845	1060.52	1134.35	0	0	0	8113.71	0	0	0	0	5719.01	0	0	0	0	894.731	0	0	222.786	0	0	0	0	0	8222.8	0
660	660	199.04	199.041	N/A	(Isotope)	TRUE	0	0	0	0	0	0	0	0	0	3169.87	0	0	0	608.232	0	0	0	0	0	0	0	0	0	0	0	0	0	0	0	0	0	0	0	0	0	0	80.1555	0	0	0	0	0	0
661	661	199.06	199.062	N/A	(Monoisotopic)	TRUE	0	0	0	0	0	0	0	0	0	0	0	3.5561	0	0	0	0	0	0	0	0	0	0	0	0	0	0	0	0	0	0	0	0	0	0	0	0	0	0	0	0	0	0	0
662	662	199.08	199.08	N/A	(Isotope)	TRUE	3761.71	0	0	0	0	515.151	845.17	0	0	0	0	0	0	0	37.7614	0	0	0	0	0	0	293.425	0	0	0	0	0	0	0	86.9216	0	0	121.259	0	0	0	0	23.3148	0	0	11.219	0	0
663	663	199.09	199.094	N/A		TRUE	0	2498.06	0	12009.1	0	0	0	3504.04	1818.1	0	1373.93	0	17039.2	88.7107	0	131.812	0	245.1	0	4105.54	231.299	0	984.523	385.108	0	0	0	0	0	0	92.4632	340.015	0	0	7162.08	0	0	0	0	0	0	10423.8	3370.16
664	664	199.11	199.115	N/A	(Monoisotopic)	TRUE	0	0	0	0	0	0	0	0	0	0	0	1147.46	0	0	0	0	0	0	0	0	0	0	0	0	0	0	0	7996.86	0	0	0	0	0	0	0	0	0	0	0	0	0	0	0
665	665	199.13	199.13	N/A	(Monoisotopic)	TRUE	0	0	0	0	1340.92	0	0	0	0	0	0	0	0	0	0	0	0	0	0	0	0	0	0	0	32551.8	957.323	437.373	0	18413.8	0	0	0	0	5708.26	0	0	5214.21	390.463	1141.4	170.654	0	0	0
666	666	199.14	199.141	N/A	(Monoisotopic)	TRUE	0	0	0	0	0	0	0	0	0	0	0	0	110254	0	637.583	0	0	0	0	0	0	0	0	0	0	0	0	0	0	0	0	0	0	0	0	7479.08	0	0	0	0	289.474	0	0
667	667	199.16	199.161	N/A	(Monoisotopic)	TRUE	9180.09	25484.3	76539.7	132245	0	18047.5	26941.4	48994.9	30202.6	15480.8	15688.2	9820.08	0	791.546	0	16435.1	17122.8	5837.1	73433.6	192037	25038.4	22911.7	21874.3	8614.38	0	0	0	7056.32	0	8331.49	9954.24	11724.7	3658.04	0	46333.1	0	0	0	0	0	0	210936	117053
668	668	199.81	199.809	N/A		TRUE	0	0	0	0	0	116.887	0	1222.66	112.168	67634.8	14433.2	0	0	0	0	0	0	25509.5	0	0	0	0	0	0	0	0	0	0	0	0	16.8897	11.597	0	0	0	448.986	89.4759	0	0	0	9.7226	325244	0
669	669	199.83	199.827	N/A		TRUE	0	0	0	0	110320	0	0	0	0	0	0	0	0	0	0	0	0	0	0	0	0	0	0	0	149.684	0	0	1015.45	0	0	0	0	0	0	0	0	0	0	0	0	0	0	67115.1
670	670	199.84	199.841	N/A		TRUE	25.8946	0	9172.96	0	0	0	163.819	0	0	0	0	0	0	0	0	19966.2	20960.1	0	20805	0	289039	216353	44597.6	0	0	0	0	0	0	0	0	0	0	0	0	0	0	0	0	0	0	0	0
671	671	199.86	199.856	N/A		TRUE	0	0.1812	0	4685.68	0	116.472	0	0	0	0	4.8351	15972.7	0	4699.89	0	0	0	0	0	0	0	0	0	16052	0	669.52	0	0	4021.57	0	0	0	17608.1	44289.6	134.298	0	0	32.2222	187.656	0	0	0	0
672	672	199.9	199.902	N/A	(Isotope)	TRUE	0	0	0	163.29	0	0	0	0	0	0	0	0	0	0	0	0	0	0	0	0	1256.08	702.795	62.8906	0	34.6946	0	0	0	0	0	0	0	0	2.7176	0	0	0	0	0	0	10.1533	0	0
673	673	199.95	199.946	N/A	(Isotope)	TRUE	0	0	0	0	0	0	0	0	0	284.382	372.747	0	0	0	5.976	0	8.4897	0	0	0	0	0	0	0	0	26.5645	10.0333	0	0	0	0	0	0	0	0	0	12.2108	0	14.5048	0	0	0	0
674	674	199.97	199.972	N/A	(Monoisotopic)	TRUE	0	104.556	0	0	0	0	0	0	0	0	0	0	0	0	0	0	0	0	309.61	0	0	0	1552.31	1137.5	81.3516	0	0	158.235	0	0	0	0	0	0	0	0	0	0	0	0	0	4165.67	473.366
675	675	200.02	200.022	N/A	(Monoisotopic)	TRUE	9367.57	0	0	16821.9	0	8323.83	25751	43116.1	0	0	0	0	0	0	349.412	0	18707.8	0	0	0	0	0	0	0	20902.5	0	0	17352.5	0	0	0	0	0	0	21725.7	0	0	0	0	0	0	0	0
676	676	200.03	200.035	N/A	(Monoisotopic)	TRUE	0	19604.4	20393.9	0	40271.9	0	0	0	35337.1	67552.5	65920.8	20895.3	38016.6	18222.3	0	21322.1	0	42555.1	22798.9	31563.7	58853.5	49983.4	47515.6	49034.9	0	25448.4	21255.3	0	31079.8	13215.7	13556.2	21044.4	48294	44924.8	0	18317.7	18623	18772.9	22815.1	22256.1	20943.9	97468.4	106605
677	677	200.05	200.05	N/A		TRUE	0	0	0	0	0	0	0	0	0	0	0	0	0	0	0	0	0	0	0	0	0	0	0	0	0	0	0	0	0	0	0	0	0	0	0	0	0	0	0	0	0	0	0
678	678	200.1	200.098	N/A	(Isotope)	TRUE	0	0	40.76	0	0	32.566	0	0	9.7962	991.626	569.696	13.8122	218.111	0	0	0	18.3969	0	0	105.222	0	83.0963	47.9486	93.2439	0	27.6613	0	0	0	0	0	0	0	0	0	20.6714	0	0	0	25.0956	8.8978	119.957	0
679	679	200.14	200.137	N/A	(Isotope)	TRUE	0	0	0	0	0	0	0	0	0	0	0	0	0	0	0	0	0	0	0	0	0	0	0	0	610.532	0	0	0	0	0	0	0	0	72.1721	0	0	0	0	0	0	0	0	808.61
680	680	200.16	200.156	N/A	(Isotope)	TRUE	0	0	0	0	0	0	0	0	549.787	0	0	0	7220.15	0	0	0	0	0	0	0	0	0	0	0	0	0	0	0	0	0	0	173.459	0	0	0	542.698	287.914	0	0	0	0	0	0
681	681	200.17	200.17	N/A	(Isotope)	TRUE	661.554	2764.33	4812.68	10100.1	167.917	309.009	318.059	2167	0	0	0	172.934	0	89.0605	95.3517	506.087	511.49	0	4051.77	9492.96	844.236	513.536	176.599	0	0	46.4287	23.3277	1222.8	532.449	0	95.1511	0	0	0	2552.38	0	0	29.6902	0	10.9044	60.5474	22211.2	0
682	682	200.81	200.806	N/A	(Monoisotopic)	TRUE	0	0	0	0	0	0	0	0	0	0	0	0	0	0	0	0	0	0	0	0	0	0	0	0	0	0	0	0	0	0	10.9044	0	0	0	0	0	0	0	0	0	0	0	0
683	683	200.83	200.828	N/A	(Monoisotopic)	TRUE	0	0	0	0	0	0	0	0	0	538.058	48.7631	0	66.537	0	0	0	0	0	0	0	0	0	0	0	0	0	0	0	0	0	0	0	0	0	0	0	0	0	23.548	0	0	3883.67	0
684	684	200.85	200.849	N/A	(Isotope)	TRUE	0	0	0	0	651.833	279.258	90.901	0	0	0	0	216.617	0	612.049	46.1981	230.875	361.031	0	0	0	1780.32	1327.89	957.984	117.632	0	362.638	142.389	160.168	4.4566	0	0	0	1045.55	2701.34	0	35.9852	11.7509	0	0	0	1.5865	0	92.6768
685	685	200.91	200.91	N/A	(Isotope)	TRUE	0	0	0	0	4.1534	17.7498	53.9094	420.38	0	49.2937	0	10.7024	0	0	0	697.725	792.33	0	0	0	6207.33	6711.18	0	46.8344	0	0	50.5	4.7193	0	0	0	10.403	56.1111	106.647	0	70.6857	8.9277	0	0	0	0	0	0
686	686	201.05	201.047	N/A	(Monoisotopic)	TRUE	28601.5	58195.8	102928	45793.1	40835.7	6589.34	28906.6	50058.1	67710.9	145428	182671	177783	93606.7	166222	660.137	162264	153516	156264	124876	120425	105202	77687.1	80797.1	110827	42444.2	108508	62896.6	27579	119537	8185.39	12842	28239.1	95873.7	65038.9	27238.5	48165.9	64517.8	15110.3	23187.2	44960.1	39595.1	526794	464400
687	687	201.1	201.1	N/A	(Isotope)	TRUE	0	0	0	0	2399.81	0	0	0	0	10190.7	10410.8	0	0	0	0	0	0	0	0	0	0	7719.81	2758.05	3382.59	0	0	0	0	0	0	0	0	0	0	0	0	0	0	0	569.522	0	0	0
688	688	201.11	201.112	N/A		TRUE	0	8522.07	15102.8	21580.9	0	5541.45	0	14235.6	2846.95	0	0	136.576	62075.8	1230.24	580.182	1657.84	3292.57	0	7499.05	4077.18	13984	0	0	0	0	600.129	1287.76	2938.72	4933.16	614.016	641.466	2613.84	1797.22	1702.32	34352.5	619.043	2198.53	0	367.997	0	1600.17	50637.3	13734
689	689	201.12	201.125	N/A		TRUE	0	0	0	0	0	0	21729.7	0	0	0	0	0	0	0	0	0	0	0	0	0	0	0	0	0	25496	0	0	0	0	0	0	0	0	0	0	0	0	51.6667	0	0	0	0	0
690	690	201.81	201.807	N/A		TRUE	0	0	0	0	0	0	0	15.1327	0	13806.5	1822.15	0	0	0	0	0	0	4554.3	0	0	0	0	0	0	0	0	0	0	0	0	0	12.791	0	0	0	0	0	0	5.1158	0	0	0	0
691	691	201.82	201.818	N/A		TRUE	0	0	0	0	0	41.2264	0	0	0	0	0	0	0	0	0	0	0	0	0	0	0	0	0	0	0	0	0	0	0	24.1765	0	0	0	0	0	0	0	0	0	0	0	78579.4	0
692	692	201.83	201.833	N/A		TRUE	0	0	0	0	0	0	0	0	0	0	0	0	0	0	0	0	0	0	0	0	0	0	0	0	0	0	0	0	0	0	0	0	0	0	0	0	0	0	0	21.7132	0	0	13643.5
693	693	201.84	201.844	N/A		TRUE	138.647	78.0851	1946.34	686.605	35566.1	0	0	0	0	0	0	5124.29	0	2690.73	0	5055.17	7061.2	0	5531.97	0	98458.3	74221.1	13070.1	3808.32	0	755.211	181.768	632.717	0	0	0	0	8635.73	19022.4	190.711	0	0	0	0	0	0	0	0
694	694	202.02	202.018	N/A		TRUE	0	0	0	0	3861.33	818.962	4338.2	0	4429.17	0	0	0	0	0	0	0	0	0	0	0	0	0	0	0	0	0	0	0	0	1208.29	1397.02	2305.23	0	0	0	0	0	1130.54	0	0	0	0	0
695	695	202.05	202.052	N/A		TRUE	0	0	0	0	0	0	0	0	0	0	0	0	0	0	0	0	0	0	0	0	0	0	0	0	58084.9	0	0	0	0	0	0	0	0	0	0	13199	17036.8	0	0	4219.52	11114.2	0	42478.2
696	696	202.11	202.107	N/A	(Isotope)	TRUE	480.714	9942.17	6326.8	4404.66	1020.56	363.358	11644.1	4530.96	3268.92	318.202	1706.08	868.485	27716.3	0	247.697	660.375	1372.02	4964.9	3802.59	11247.8	693.832	1605.79	832.117	934.827	12352.7	657.613	387.7	1914.02	5663.5	0	91.5441	863.119	68.4074	9424.91	25469.1	337.057	1309.31	0	644.605	538.726	1050.99	5349.13	14769.9
697	697	202.98	202.976	N/A	(Isotope)	TRUE	0	62.5	69.58	0	0	0	0	0	93.264	0	0	0	0	0	0	0	41.1959	0	0	0	0	0	0	0	0	0	0	0	0	0	0	0	0	0	0	0	0	0	0	0	0	0	0
698	698	203.05	203.054	N/A	(Monoisotopic)	TRUE	0	14184.6	0	0	0	0	0	7094.98	3355.54	0	0	0	55542.3	0	0	0	0	0	0	50115.4	0	0	0	0	0	0	0	0	0	0	0	3293.87	0	12624.8	0	2720.13	0	0	0	0	0	0	0
699	699	203.07	203.066	N/A	(Monoisotopic)	TRUE	0	0	0	0	0	0	0	0	0	0	0	0	0	0	0	0	0	0	0	0	0	0	0	4313.66	0	0	0	0	0	0	0	0	0	0	0	0	0	0	0	0	0	0	17180.7
700	700	203.08	203.082	N/A		TRUE	0	0	0	4898.63	0	0	16284.8	0	0	0	0	0	0	0	0	249.6	0	0	2392.41	0	0	447.683	0	0	0	0	92.2881	0	0	107.628	0	0	0	0	0	0	0	0	285.225	278.978	339.296	0	0
701	701	203.1	203.1	N/A	(Isotope)	TRUE	0	0	0	0	0	0	0	0	0	0	0	0	0	0	66.6783	0	0	0	0	0	0	0	0	0	13257	0	0	0	0	0	0	0	324.233	0	22445.6	0	0	50.4827	0	0	0	0	0
702	702	203.8	203.802	N/A	(Monoisotopic)	TRUE	0	0	0	0	0	0	0	0	0	0	0	0	0	0	0	0	0	0	0	0	0	0	74.8203	0	0	0	0	0	0	0	9.4485	22.9701	0	0	0	0	0	0	0	0	0	0	0
703	703	203.82	203.824	N/A		TRUE	0	0	0	0	0	0	0	0	0	291.091	0	0	0	0	0	0	0	0	0	0	0	276.754	0	0	0	0	0	0	0	0	0	0	0	0	0	0	0	0	17.8815	0	0	2622.22	0
704	704	203.85	203.845	N/A	(Monoisotopic)	TRUE	0	0	64.94	0	0	59.0889	0	29.2832	10.736	0	32.9067	85.5463	5.5319	67.6162	24.0475	0	230.557	0	111.81	0	625.552	0	0	0	0	353.969	141.738	400.822	0	0	0	0	626.895	1685.27	0	49.6229	0	15.5192	0	0	1.9782	0	0
705	705	204.02	204.02	N/A	(Monoisotopic)	TRUE	0	5297.75	12260.5	0	0	0	0	0	0	0	0	0	0	0	0	0	0	0	10365.6	0	0	0	0	0	0	0	0	12205.1	0	0	0	0	0	0	0	0	0	0	0	0	0	0	0
706	706	204.04	204.038	N/A	(Monoisotopic)	TRUE	2319	0	0	4142.66	47288.2	7381.02	17086.8	53948	37994.8	112588	85275.3	45438.4	4680.11	43273.7	198.586	35619.4	32287.3	44848.2	0	4133.17	29012.8	26755.2	81334.3	59721	7689.04	37366.7	27973.4	0	10556.7	22495.1	19606.3	29984.7	97688.4	68217.6	0	16655.7	16480.8	36643	41182.6	12368.7	11682.6	104839	19938.1
707	707	204.05	204.051	N/A	(Isotope)	TRUE	0	0	0	0	0	0	0	0	0	0	0	0	0	0	0	0	0	0	0	0	0	0	0	0	0	0	0	0	0	0	0	0	0	0	13120	0	0	0	0	0	0	0	0
708	708	204.79	204.791	N/A	(Isotope)	TRUE	0	0	0	0	0	0	0	0	0	0	0	0	0	0	0	39.25	0	0	0	0	0	6.0617	0	0	0	0	0	0	0	0	0	0	0	0	0	0	0	0	0	0	10.0219	0	0
709	709	204.93	204.925	N/A	(Monoisotopic)	TRUE	0	0	0	0	0	407.057	40.749	496.496	228.624	0	0	0	0	0	0	1657.2	712.371	0	0	0	0	0	0	0	58.1587	0	0	0	0	0	0	0	0	0	0	0	0	66.8727	0	0	19.3066	0	0
710	710	204.94	204.935	N/A	(Monoisotopic)	TRUE	0	0	878.46	0	1068.19	0	0	0	0	1971.66	332.152	0	0	0	7.4706	0	0	311.9	74.8359	0	672.161	1348.27	1902.2	729.886	0	144.791	31.2046	243.353	35.4486	0	20.6471	0	159.037	205.764	0	0	43.4036	0	71.2656	65.7426	0	2533.2	140.476
711	711	204.96	204.964	N/A	(Monoisotopic)	TRUE	0	0	0	0	0	0	0	0	0	0	0	0	0	0	0	0	0	0	0	0	0	0	0	0	0	0	0	0	0	0	0	0	0	0	0	0	0	0	0	0	0	0	0
712	712	204.98	204.981	N/A	(Monoisotopic)	TRUE	8668.99	3880.14	0	0	0	0	0	0	0	0	0	0	0	0	0	0	0	0	0	0	0	0	0	0	0	0	0	0	0	0	0	0	0	0	0	0	0	0	0	0	0	0	0
713	713	205.04	205.044	N/A	(Isotope)	TRUE	6368.14	0	0	0	17877.5	3505.75	0	59125.6	28126.9	39470.6	34529.5	29636.3	0	26627.1	62.9308	20955.6	19118.4	36974.2	0	0	21669.9	20324.8	46860	36363.3	0	23087.3	18197.1	19472.9	0	7791.25	7070.04	10196.2	71739.4	54099.2	0	7778.79	5191.94	11971.6	13086.1	9019.96	7617.23	78827.4	61532.4
714	714	205.06	205.057	N/A	(Monoisotopic)	TRUE	0	18479.6	17114.1	15446.5	0	0	8492.39	0	0	0	0	0	13530.8	0	0	0	0	0	20677.8	5614.1	0	0	0	0	31411	0	0	0	36376.1	0	0	0	0	0	59541.6	0	0	0	0	0	0	0	0
715	715	205.12	205.124	N/A	(Isotope)	TRUE	501.429	0	0	0	0	0	0	195.885	0	0	0	0	0	0	0	0	0	0	0	0	0	0	0	0	390.676	0	0	0	553.972	0	0	0	0	0	63.5283	0	0	0	0	0	0	0	0
716	716	205.14	205.139	N/A	(Isotope)	TRUE	0	0	0	0	0	0	0	0	190.191	0	0	0	2543.25	0	4.1916	49.7125	0	0	0	448.383	0	0	0	0	0	0	0	0	0	0	0	0	0	0	0	0	0	0	0	19.4118	0	0	0
717	717	205.16	205.155	N/A	(Isotope)	TRUE	0	0	1382.42	2413.05	0	0	0	0	0	0	0	0	0	0	0	0	0	0	0	0	226.178	195.228	0	0	0	65.7419	21.64	0	0	25.7905	20.0855	74.5094	0	0	0	206.281	192.356	0	0	0	11.5109	721.304	0
718	718	205.19	205.194	N/A		TRUE	0	74.0556	0	0	0	0	1128.66	0	13.9663	0	0	187.098	121.796	0	0	0	0	236	0	9299.78	0	0	0	104.622	3818.17	0	0	0	2072.15	0	0	0	0	0	0	0	0	0	70.5691	0	0	0	147.251
719	719	205.84	205.84	N/A		TRUE	0	0	0	0	0	0	9.3205	22.0354	0	0	0	0	0	0	0	0	0	0	0	0	0	34.487	0	43.427	0	0	0	0	0	0	0	0	0	0	0	0	0	51.2037	0	8.0662	0	7090.62	0
720	720	206.01	206.006	N/A	(Monoisotopic)	TRUE	0	1170.55	1312.8	216.658	472.016	391.264	0	2049.75	1078.59	1747.99	1133.37	0	64.0926	106.947	13.4496	223.113	151.711	181.5	653.39	0	843.47	701.634	4901.07	1393.09	0	0	0	655.608	83.8598	321.235	351.096	400.254	0	718.634	0	0	61.2651	0	0	31.7941	0	9788.07	0
721	721	206.02	206.021	N/A	(Monoisotopic)	TRUE	0	0	0	0	0	0	144.876	0	0	0	0	297.217	0	0	0	0	0	0	0	0	0	0	0	0	0	366.7	243.62	0	0	0	0	0	402.815	0	0	0	0	94.7222	142.174	0	0	0	0
722	722	206.03	206.034	N/A	(Monoisotopic)	TRUE	318.143	0	0	0	0	0	0	0	0	0	0	0	0	0	0	0	0	0	0	0	0	0	0	0	541.066	0	0	0	0	0	0	0	0	0	0	0	0	0	0	0	0	0	1351.99
723	723	206.06	206.056	N/A	(Isotope)	TRUE	0	0	378.02	0	0	0	0	828.534	0	0	0	0	319.093	0	0	0	25.0876	0	334.287	0	0	0	0	0	0	0	0	0	404.122	0	0	0	0	46.2824	690.654	66.1714	0	0	0	0	30.7737	888.116	0
724	724	206.79	206.789	N/A		TRUE	0	0	0	0	0	0	0	0	0	7.3984	0	0	0	0	0	0	0	0	0	229.951	0	0	0	0	0	0	0	0	0	0	33.0147	0	0	0	0	0	0	0	0	0	0	0	0
725	725	206.94	206.936	N/A	(Isotope)	TRUE	0	0	0	0	216.5	0	0	0	0	752.629	121.481	0	0	0	0	108	87.6804	0	0	0	205.943	770.934	0	0	0	82.7903	0	98.7675	0	0	0	0	0	16.2948	0	0	0	0	9.1282	0	0	0	0
726	726	206.97	206.969	N/A		TRUE	0	0	1200.02	0	0	0	0	2381.74	0	0	0	0	99.0926	0	0	0	0	0	0	247.42	0	0	0	0	0	0	0	0	0	0	43.5662	12.2687	0	0	0	0	0	0	0	10.3603	0	0	0
727	727	207.01	207.014	N/A	(Monoisotopic)	TRUE	0	774.333	0	0	0	396.698	0	0	567.977	0	0	0	0	0	60.2842	0	1667.53	0	234.431	0	0	0	0	0	0	0	0	164.197	0	64.1961	0	0	0	181.315	76.1132	150.043	0	25.4444	101.022	0	0	0	152.122
728	728	207.03	207.031	N/A		TRUE	0	0	0	0	419.805	0	0	0	0	0	2224.45	26.7439	633.685	896.34	0	431.137	0	210	0	48.7654	942.402	683.239	1068.38	437.53	534.32	0	28.9133	0	228.076	0	0	143.552	234.511	0	0	0	116.97	0	0	182.169	0	4751.55	0
729	729	207.04	207.044	N/A	(Monoisotopic)	TRUE	0	0	0	12835.6	0	0	376.861	1155.76	0	2305.46	0	0	0	0	0	0	0	0	0	0	0	0	0	0	0	181.081	0	0	0	0	18.3676	0	0	0	0	0	0	0	0	0	206.744	0	0
730	730	207.06	207.058	N/A	(Monoisotopic)	TRUE	16341	0	67675.6	0	0	0	0	0	0	0	0	0	0	0	0	0	0	0	0	0	0	0	0	0	0	0	0	0	0	0	0	0	0	0	0	0	0	0	0	0	0	0	0
731	731	207.08	207.077	N/A		TRUE	0	5025.44	0	0	0	0	0	0	0	0	0	0	0	0	0	0	0	0	0	0	0	0	0	0	0	0	0	0	0	0	0	0	0	0	0	0	0	0	0	0	0	0	0
732	732	207.1	207.105	N/A	(Monoisotopic)	TRUE	0	0	5542.18	0	437.445	3796.45	2204.82	4282.58	3429.62	9535.72	7044.1	486.229	12793.7	1663.73	156.564	481.637	602.5	270.9	8082.36	0	3264.92	583.027	6688.01	6238	0	3248.77	1247.57	1900.66	0	2297.75	2709.88	5954.01	3175.74	8186.52	6631.08	332.129	3215.92	738.833	2002.91	812.126	257.898	79610.1	39270.9
733	733	207.12	207.121	N/A	(Monoisotopic)	TRUE	1328.86	0	0	6196.82	0	0	0	0	0	0	0	0	0	0	0	0	0	0	0	14361.2	0	0	0	0	20359.7	0	0	0	5306.18	0	0	0	0	0	0	0	0	0	0	0	0	0	0
734	734	207.84	207.837	N/A	(Monoisotopic)	TRUE	0	0	0	0	0	0	0	0	0	0	0	0	0	0	0	0	0	0	0	0	0	0	0	0	0	0	0	0	0	0	0	11.4104	0	0	0	0	0	0	0	0	0	6936.17	0
735	735	207.94	207.94	N/A	(Monoisotopic)	TRUE	0	0	1261.88	816.447	0	0	186.927	606.321	70.776	1419.63	1130.34	911.544	211.944	261.688	139.26	524.212	1453.99	0	756.574	45.3991	0	0	0	0	222.807	566.849	433.797	2110.14	886.439	151.193	20.8843	48.2178	6437.68	9341.77	0	0	0	567.759	806.637	20.5526	0.6393	1411.62	0
736	736	208	208.001	N/A	(Isotope)	TRUE	0	0	542.68	0	0	180.924	0	1353.28	0	132.415	0	0	0	255.754	0	0	0	0	0	0	223.508	0	0	0	0	244.054	235.948	63.7059	0	24.1961	0	106.313	357.794	0	0	21.6	0	32.537	0	32.9289	0	372.696	0
737	737	208.03	208.028	N/A		TRUE	0	7353.45	0	5607.5	0	0	1203.91	0	1436.77	0	0	658.097	0	0	0	0	0	0	649.026	402.333	0	125.01	0	0	7468.94	0	0	0	0	0	0	0	0	0	23370.8	0	0	0	0	0	0	0	1545.08
738	738	208.07	208.067	N/A	(Isotope)	TRUE	0	0	4647.48	0	0	0	0	0	0	0	0	0	0	0	0	0	0	0	0	0	0	0	0	0	0	0	0	0	0	0	0	0	0	0	0	0	0	0	0	0	0	0	0
739	739	208.08	208.085	N/A	(Isotope)	TRUE	0	0	0	0	0	0	0	2849.67	0	916.451	537.574	0	1235.87	152.156	64.2663	288.312	0	0	0	0	780.363	488.906	1035.51	0	0	0	56.1333	492.882	0	303.18	0	0	311.185	0	0	274.571	0	0	0	0	0	0	0
740	740	208.1	208.097	N/A	(Isotope)	TRUE	298.143	190.167	0	562.974	147.861	75.2642	166.093	0	748.017	0	0	116.405	0	0	0	0	130.887	0	144.215	174.76	0	0	0	561.881	406.352	158.403	0	0	365.701	0	178.95	508.419	0	741.341	359.546	0	137.651	138.296	177.797	123.019	149.557	13891.4	1966.72
741	741	208.53	208.534	N/A		TRUE	0	0	0	0	0	0	0	0	0	0	0	80.3293	769.519	0	0	0	0	0	0	0	0	0	0	0	123.027	0	0	0	236.589	0	0	0	0	0	1349.34	0	0	0	0	0	0	0	0
742	742	208.79	208.786	N/A		TRUE	0	0	0	0	0	0	0	0	24.9607	0	0	0	0	0	0	0	0	0	0	0	0	0	0	0	0	0	0	0	0	0	0	0	0	10.9599	0	0	0	0	0	0	0	0	0
743	743	208.85	208.845	N/A		TRUE	0	0	2348.82	0	75.5198	33.3019	22.112	65.5044	0	7245.94	73.2844	0	0	0	11.9136	0	288.969	0	0	0	509.434	838.201	2133.42	455.503	0	0	0	373.902	0	0	10.6544	0	0	0	0	42.7571	8.5964	26.4074	0	50.8649	0	3850.03	0
744	744	208.95	208.949	N/A	(Monoisotopic)	TRUE	0	0	0	0	0	0	0	0	0	0	0	0	0	0	0	0	0	0	0	0	0	0	0	0	0	0	0	0	0	0	0	0	0	0	0	0	0	0	0	0	0	0	0
745	745	208.96	208.962	N/A		TRUE	0	0	0	0	0	4093.89	0	0	0	0	0	0	0	0	28.2385	1772.04	779.196	0	0	0	19356.9	0	0	0	0	0	0	0	0	0	0	0	0	0	0	0	0	0	0	0	0	0	0
746	746	208.98	208.982	N/A	(Monoisotopic)	TRUE	767	5433.89	4088.02	1009.26	14174.4	0	5623.35	18509.8	8349.07	27295.6	27298.8	853.966	4727.13	3227.23	0	0	0	44431.1	5843.79	2383.43	0	26476	14751.8	16632.4	2170.64	1070.18	591.773	2240.65	4424.39	1314.78	1536.48	4635.74	2579.37	4898.08	283.624	1722.01	2955.61	608.722	2049.76	6318.04	5068.42	26148.4	18760
747	747	209.05	209.049	N/A	(Monoisotopic)	TRUE	0	0	12837.5	1626.13	602.75	0	0	2359.18	1935.58	870.821	305.944	0	0	0	23.6784	0	108.593	0	145.22	0	515.976	0	1293.76	381.103	0	0	0	0	0	187.784	0	139.91	0	0	334.17	961.614	0	0	0	0	0	6394.7	0
748	748	209.07	209.069	N/A		TRUE	0	124.929	0	0	0	0	125.545	0	0	0	0	0	499.981	0	0	159.525	0	209.1	0	0	0	379.409	0	0	355.087	86.0161	0	668.902	0	0	62.1691	0	0	165.945	0	0	321.446	0	49.8939	0	0	0	257.543
749	749	209.12	209.12	N/A		TRUE	6107.29	4824.03	10545.2	13773.6	0	6291.06	1045.81	7283.46	5826.84	277.885	1055.76	182.566	37683	900.395	126.801	2089.88	1359.05	0	8637.07	9596.56	0	0	1527.63	2207.83	14025.1	586.193	612.287	0	9248.85	0	0	2111.02	0	769.725	6332.69	1207.01	6000.37	0	1028.15	56.1838	225.796	11689.3	16062.6
750	750	209.14	209.138	N/A		TRUE	0	0	0	0	0	0	0	0	0	0	0	0	0	0	0	0	0	0	0	0	297.446	171.889	0	0	0	0	0	3344.02	0	197.118	48.1103	0	0	0	0	0	0	58.7037	0	0	0	0	0
751	751	209.95	209.946	N/A	(Monoisotopic)	TRUE	2123.34	29.0097	33571	27400.6	0	788	376.26	3614.74	174.101	663.369	699.038	6207.09	0	0	522.343	33351.7	31402.8	0	16723.8	0	30585.6	10302.5	41.6953	0	164.922	1992.78	415.769	160.647	0	0	0	0	834.148	2204.12	0	60.5286	415.92	26.2963	2002.12	597.828	43.3857	2857.54	4251.03
752	752	210.04	210.039	N/A	(Isotope)	TRUE	0	0	482.56	70.1316	73.3333	114.485	255.23	588.277	136.124	111.114	68.9172	0	0	260.415	17.9046	0	42.3351	0	0	46.9259	216.257	276.423	298.203	137.735	0	30.9677	0	60.951	304.865	0	10.8603	8.1214	0	0	0	0	35.2417	0	15.791	0	0	753.87	0
753	753	210.06	210.061	N/A	(Monoisotopic)	TRUE	0	0	0	0	0	0	0	0	0	0	0	25.2366	0	0	0	110.513	0	0	10.9487	0	0	0	0	0	0	0	0	0	0	0	0	0	0	21.3765	174.019	72.872	0	0	0	0	0	0	0
754	754	210.12	210.122	N/A	(Isotope)	TRUE	0	83.5	0	189.605	0	86.1321	0	100.726	0	0	0	0	874.611	0	0	0	0	0	0	0	0	0	35.625	0	0	0	0	0	0	0	0	12.0149	0	0	59.0755	0	120.03	0	11.3312	0	0	0	0
755	755	210.84	210.842	N/A		TRUE	0	0	2042.96	61.3947	0	0	48.9344	52.8407	20.9215	9324.38	184.375	0	0	0	0	73.3875	332.546	0	175.99	0	1086.24	1334.69	3923.14	955.135	0	29.1935	0	445.02	30.514	0	0	0	0	0	0	52.8429	0	0	5.283	56.0074	0	7209.62	0
756	756	210.95	210.952	N/A	(Isotope)	TRUE	0	43.1111	1735.84	612.895	0	2447.68	2960.42	1849.12	662.713	0	0	282.832	0	0	85.0136	3122.09	2757.39	0	329.097	0	2814.12	0	0	0	7.1875	867.113	311.92	0	0	0	41.0882	0	59.7037	290.363	0	1.5407	0	337.315	1279.92	263.316	9.2482	0	784.86
757	757	210.97	210.968	N/A		TRUE	0	0	0	0	754.944	0	0	0	0	0	0	0	0	0	0	0	0	0	0	0	0	0	0	418.6	0	0	0	0	0	457.451	0	168.5	0	0	0	0	107.044	0	0	0	0	0	0
758	758	210.98	210.982	N/A		TRUE	0	0	0	0	0	0	0	0	0	648.906	1639.41	0	0	0	0	0	0	5891.3	0	0	0	1045.74	0	0	0	0	0	0	0	0	0	0	0	0	0	0	0	0	0	0	0	3764.94	0
759	759	211.01	211.005	N/A	(Monoisotopic)	TRUE	0	7213.93	0	23845.8	0	0	0	3335.6	600.52	0	0	0	31665.8	0	0	0	0	0	0	5542.59	0	0	0	0	13259.1	0	0	0	0	0	0	0	0	0	15555.6	0	0	0	0	0	0	0	1141.33
760	760	211.02	211.021	N/A	(Monoisotopic)	TRUE	0	0	0	0	0	0	2215.01	0	0	0	0	0	0	0	0	0	0	0	0	0	0	0	0	0	0	0	0	2141.47	4513.54	0	0	0	0	0	0	0	0	0	617.893	0	238.556	0	0
761	761	211.03	211.035	N/A	(Monoisotopic)	TRUE	1623.92	0	6686.68	0	234.214	0	0	0	0	50.9319	47.0957	5598.13	0	1461.55	1.8871	6202.85	5445.2	321.268	4128.68	0	1290.83	1088.46	0	88.2027	0	2638.75	955.37	0	0	3381.59	1542.72	2926.85	133.543	535.06	0	42.0748	0	63.1807	0	118.791	0	42503.6	0
762	762	211.13	211.132	N/A	(Monoisotopic)	TRUE	4623.21	8935.86	25085	48139.1	2775.5	3255.59	10053.6	22469.9	11150.8	1540.15	2568.06	912.593	57141.9	1445.66	799.878	7087.79	5077.12	1736.5	27407.8	61207.5	3717.94	2173.5	5170.89	3712.23	40909.8	1490.07	672.182	13258.1	19329.1	0	1167.94	2234.14	1188.89	6151.46	25055.8	7230.76	6858.34	0	1469.97	226.343	232.172	42029.2	65152.2
763	763	211.79	211.786	N/A	(Monoisotopic)	TRUE	0	0	0	0	0	0	0	0	0	11.2358	4.9415	4.2366	0	0	0	0	0	0	0	0	207.447	32.5054	0	0	0	0	0	0	0	0	0	0	0	5.3457	0	0	0	0	9.6881	0	0	0	0
764	764	211.88	211.881	N/A	(Monoisotopic)	TRUE	0	0	0	0	0	0	0	0	0	0	0	0	0	0	8.6006	0	0	0	13.3333	0	0	0	36.4531	0	0	0	0	36.0196	0	0	19.1765	0	0	5.3704	0	0	0	0	0	0	0	0	0
765	765	211.95	211.947	N/A	(Monoisotopic)	TRUE	303.214	0	2746.1	1132.13	0	92.6226	23.8721	565.586	0	0	0	245.532	40.9444	42.5111	92.481	3023.88	3330.76	0	398.308	0	3935.16	949.936	0	0	192.629	459.575	145.44	274.431	32.5981	0	0	0	0	92.8242	0	0	86.5613	0	373.431	135.666	0	0	658.583
766	766	211.97	211.971	N/A	(Isotope)	TRUE	0	0	0	0	67.6667	0	0	0	31.1798	0	0	0	0	0	0	0	0	0	0	0	0	0	186.43	0	0	0	0	0	0	0	0	0	0	0	0	0	0	0	0	0	0	1485.38	0
767	767	212.01	212.007	N/A	(Monoisotopic)	TRUE	0	0	0	0	0	0	0	0	0	0	0	0	211.482	0	0	0	0	0	0	95.9877	0	0	0	198.184	45.0939	0	0	559.434	0	0	61.7647	0	0	0	54.2075	0	0	26.8519	0	0	0	0	72.0549
768	768	212.06	212.061	N/A	(Isotope)	TRUE	0	0	0	0	0	0	0	0	0	0	0	0	0	0	0	0	0	0	154.508	135.765	0	0	0	0	408.988	0	0	0	443.557	0	0	0	0	0	3500.2	0	0	0	0	0	0	2409.09	229.89
769	769	212.07	212.072	N/A	(Monoisotopic)	TRUE	0	0	0	1605.89	0	0	0	0	0	0	0	0	1420.36	0	0	20.75	0	0	0	0	0	0	0	0	0	0	0	272.225	0	0	32.4779	0	0	0	0	0	0	0	0	0	9.4526	0	0
770	770	212.14	212.137	N/A	(Isotope)	TRUE	0	299.611	491.64	2471.66	0	0	53.6285	977.814	161.618	0	13.4083	0	1875.22	0	25.6793	147.188	77.9021	0	916.133	2668.52	86.6814	37.0519	57.1563	26.4054	975.609	48.7742	9.3933	0	174.406	0	21.6103	0	0	45.5046	240.472	499.771	319.048	0	21.1075	0	0	1023.36	2856.71
771	771	212.79	212.786	N/A	(Isotope)	TRUE	0	0	0	0	0	0	0	40.7876	0	0	0	0	0	0	0	0	0	0	0	0	0	0	0	0	0	0	0	0	0	0	0	0	0	0	0	0	0	0	0	7122.28	476.088	89.3188	0
772	772	212.84	212.835	N/A	(Monoisotopic)	TRUE	542.573	0	0	0	58.6111	9.1395	0	54.1272	0	3526.7	32.9651	102.368	0	0	21.2945	0	178.634	0	41.9897	0	11996.2	11251.5	0	384.378	33.1417	1351.48	906.222	184.02	0	0	0	0	287.239	423.738	0	119.591	0	29.6296	19.3119	0	0	0	0
773	773	212.85	212.852	N/A	(Monoisotopic)	TRUE	0	0	915.46	0	0	0	0	0	0	0	0	0	0	0	0	0	0	0	0	0	0	0	1232.64	0	0	0	0	0	0	0	0	0	0	0	0	0	0	0	0	0	0	2448.67	0
774	774	212.91	212.907	N/A		TRUE	0	0	0	0	0	279.132	76.7205	0	0	1751.83	152.189	7.7073	0	0	0	0	0	0	0	0	0	0	0	0	0	0	41.88	379.627	0	0	9.6838	0	0	0	0	0	0	0	0	0	0	0	0
775	775	213.02	213.017	N/A	(Monoisotopic)	TRUE	0	0	101.7	0	1389	702.207	342.209	4156.19	1305.55	4493.36	947.771	37.0951	38.5741	227.388	8.764	4861.71	4216.77	0	171.949	40.0988	1659.02	2283.87	540.125	0	0	86.1129	0	16025.6	210.047	120.882	133.64	199.06	0	0	0	0	0	148.741	132.891	0	0	6317.78	324.213
776	776	213.07	213.073	N/A	(Isotope)	TRUE	0	0	0	0	68.9722	0	0	794.578	0	0	0	0	1626.1	0	0	0	0	0	0	0	0	0	47.0313	0	0	51.2258	0	0	95.0748	54.6667	54.1244	0	0	0	582.402	0	0	0	0	18.3382	0	0	69.3841
777	777	213.09	213.094	N/A	(Monoisotopic)	TRUE	919.992	0	0	0	0	112.132	0	0	0	0	0	9.0756	0	0	0	59.05	0	0	0	0	135.981	52.9344	0	0	0	0	0	0	0	0	0	0	0	0	0	0	0	0	15.6109	0	0	0	0
778	778	213.11	213.108	N/A	(Monoisotopic)	TRUE	0	1275.36	3389.86	6982.95	0	0	881.575	0	1381.99	80.3577	391.506	0	0	0	4.3437	0	107.727	0	0	0	0	0	0	0	0	0	0	1589.71	0	0	0	241.125	0	0	0	405.571	1915.17	0	0	0	24.2847	3834.61	0
779	779	213.13	213.128	N/A		TRUE	0	0	0	0	0	0	0	6266.99	0	0	0	0	20817.6	0	0	0	0	0	2680.52	5136.06	0	0	0	0	8271	0	0	0	6819.61	0	0	0	0	0	10097.3	0	0	0	0	0	0	0	6640.44
780	780	213.15	213.152	N/A		TRUE	0	0	0	0	0	0	0	0	0	0	0	0	0	0	0	0	0	0	0	0	0	0	0	1049.12	0	0	0	0	0	0	0	0	0	0	0	0	0	0	0	0	0	0	0
781	781	213.16	213.165	N/A		TRUE	0	0	0	0	0	0	0	0	4439.46	0	0	0	0	0	0	0	0	0	0	0	5269.07	0	1815.69	0	0	343.894	0	0	0	0	0	0	0	0	0	0	1525.84	0	0	0	0	0	0
782	782	213.78	213.784	N/A	(Monoisotopic)	TRUE	0	0	0	0	75.0384	0	0	0	0	36.9106	0	0	0	0	0	0	0	0	0	0	609.072	381.925	0	0	0	0	0	0	0	0	0	0	0	0	0	0	25.5241	0	0	268.463	0	0	0
783	783	213.88	213.884	N/A	(Isotope)	TRUE	0	266	5641	3767.45	82.5278	0	0	3507.06	229.505	0	0	4016.17	1371.69	0	70.6269	3255.64	6213.2	529.5	10793.2	10469.2	0	0	2938.39	995.178	4331.28	164.883	0	9456.4	4052.87	174.097	0	39.5315	10088.9	21947.8	118.528	969.329	714.976	8973.33	8994.89	72.0099	0	20841.7	1431.08
784	784	213.9	213.901	N/A	(Monoisotopic)	TRUE	0	0	0	0	0	0	0	0	0	1243.08	0	0	0	0	0	0	0	0	0	0	1797.97	888.474	0	0	0	0	0	0	0	0	0	0	0	0	0	0	0	0	0	0	0	0	0
785	785	213.94	213.936	N/A		TRUE	0	0	0	56.3421	0	326.106	53.6047	0	0	0	0	308.537	0	0	65.6422	0	120.572	304.6	0	0	0	0	0	0	0	1192.68	954.001	925.765	837.528	0	0	0	1491.11	1873.73	0	58.5286	27.9759	0	0	0	0	0	0
786	786	213.95	213.951	N/A	(Monoisotopic)	TRUE	0	0	0	0	0	0	0	0	0	0	0	0	0	0	0	0	0	0	0	0	0	0	0	112.427	0	0	0	0	0	0	0	0	0	0	0	0	0	0	91.881	0	0	0	0
787	787	213.96	213.963	N/A	(Monoisotopic)	TRUE	0	0	0	0	2778.64	0	0	1877.8	1523.64	0	0	0	0	0	0	0	0	0	48.2718	41.5679	0	0	396.609	0	0	0	0	0	0	0	0	0	0	0	0	0	0	25.2963	0	77.6324	127.759	2449.36	240.415
788	788	213.98	213.976	N/A	(Isotope)	TRUE	0	0	0	0	0	0	0	0	0	0	0	0	0	0	0	117.6	0	0	0	0	1348.57	1206.7	0	0	0	0	0	0	0	0	0	0	0	0	0	0	0	0	0	0	0	0	0
789	789	214.04	214.036	N/A	(Monoisotopic)	TRUE	0	0	6754.56	0	0	0	0	11458.9	0	0	0	0	0	4205.87	0	590.312	680.082	0	0	0	0	0	15599.8	25246.9	0	857.274	584.933	0	0	474.863	0	0	0	0	0	3529.14	0	284.407	3069.65	0	0	20581.7	0
790	790	214.05	214.047	N/A	(Monoisotopic)	TRUE	4964.99	29042.1	0	28976.4	520.444	147.088	8956.98	0	53863.6	12747	30462.9	25501.1	63585.6	0	214.972	0	0	0	19096.3	16990.7	1267.31	1614.37	0	0	29064.7	0	0	5605.8	390146	0	306.426	1751.7	173	5784.07	58071.8	0	9166.69	0	0	1251.48	2963.06	0	39046.9
791	791	214.06	214.062	N/A	(Monoisotopic)	TRUE	0	0	0	0	0	0	0	0	0	0	0	0	0	0	0	0	0	0	0	0	0	0	0	0	0	0	0	0	0	0	0	0	0	0	0	0	0	0	0	0	0	0	0
792	792	214.07	214.074	N/A		TRUE	0	0	0	0	0	0	0	0	0	0	0	0	0	0	0	0	0	8129.7	0	0	0	0	0	0	0	0	0	0	0	0	0	0	0	0	0	0	0	0	0	0	0	0	0
793	793	214.11	214.109	N/A	(Isotope)	TRUE	0	0	0	164.237	0	0	0	0	0	0	11.4335	0	0	0	0	0	0	0	0	0	0	0	0	0	0	0	0	0	40.9159	0	0	0	0	0	1395.62	0	0	0	0	0	0	0	0
794	794	214.19	214.185	N/A	(Isotope)	TRUE	0	59.25	137.26	85.4474	0	0	0	223.885	0	0	0	19.1268	226.609	0	0	0	25.6495	0	44.6	113.698	0	0	0	0	0	35.0851	0	260.611	46.2619	0	10.4044	0	69.037	18.6667	175.605	0	20.568	0	5.8714	0	0	1548.14	22.948
795	795	214.78	214.783	N/A	(Isotope)	TRUE	0	0	0	0	0	0	0	9.8314	50.8426	7.0813	0	5.1171	0	0	0	0	26.1856	0	0	0	0	0	0	24.3676	0	0	9.6067	0	43.6636	0	0	0	86.4444	43.9676	0	0	0	0	0	15139.6	1393.94	547.362	0
796	796	214.83	214.828	N/A		TRUE	0	0	0	0	0	0	0	0	0	0	0	0	0	0	0	0	0	0	0	0	15919.4	13253.2	0	0	0	0	0	0	0	0	553.25	679.791	0	0	0	0	824.066	25.3704	33.7203	0	0	0	0
797	797	214.85	214.845	N/A		TRUE	0	0	0	0	0	0	0	0	0	0	0	0	0	352.93	44.4393	0	0	0	0	0	0	0	0	0	0	2517.24	2350.52	0	0	925.451	0	0	0	0	0	1409.14	0	0	0	0	0	0	0
798	798	214.86	214.859	N/A		TRUE	0	0	0	0	0	0	0	24.0274	0	0	0	356.712	0	0	0	0	0	0	0	206.222	0	0	0	51.1622	0	0	0	0	0	0	0	0	1817	1764.18	0	0	0	0	0	0	0	0	0
799	799	214.87	214.875	N/A	(Monoisotopic)	TRUE	0	25.4386	1913.62	1524.58	13969.8	3176.38	1743.47	0	1.3938	5452.79	3708.2	0	775.37	0	0	0	547.789	5449.4	324.026	0	418.675	273.525	0	0	3243.14	0	0	4860.25	1503.79	0	0	0	0	0	98.6009	0	0	0	0	0	0	0	0
800	800	214.89	214.887	N/A	(Monoisotopic)	TRUE	0	0	0	0	0	0	0	0	0	0	0	0	0	0	0	200.575	0	0	0	0	0	0	0	0	0	0	0	0	0	0	0	0	0	0	0	0	132.687	0	0	0	0	39126.9	1683.46
801	801	214.9	214.901	N/A	(Isotope)	TRUE	0	0	0	0	0	0	0	0	0	0	0	0	0	0	0	0	0	0	0	0	0	0	129.828	0	0	0	0	0	0	0	0	0	0	0	0	0	0	0	0	0	0	0	0
802	802	214.99	214.993	N/A		TRUE	0	0	0	0	0	0	129.004	0	411.921	0	1573.22	0	0	0	2.1314	150.838	222.031	212.4	0	0	305.204	359.32	0	0	0	0	0	0	0	0	97.4265	0	0	0	0	42.7143	10.2892	0	0	64.5551	0	0	0
803	803	215.04	215.037	N/A	(Monoisotopic)	TRUE	58549.8	33697.6	171882	39523.8	25222.6	39730.1	0	146002	0	202594	0	16118.7	0	40192.1	0	6729.51	0	0	118674	0	0	24787	295326	108933	38296.4	45583.9	8932.59	175572	266299	1400.37	0	0	33462.4	39545.6	5029.78	28010.9	0	14507	14957	0	0	364209	157545
804	804	215.05	215.054	N/A	(Monoisotopic)	TRUE	0	0	0	0	0	0	7032.49	0	45897.7	0	78200.7	0	91315.4	0	0	0	3910.73	83551.1	0	0	26427.3	0	0	0	0	0	0	0	0	0	1539.52	0	0	0	0	0	16076.3	0	0	18390.4	11970.4	0	0
805	805	215.07	215.069	N/A	(Monoisotopic)	TRUE	0	0	0	0	0	0	0	0	0	0	0	0	0	0	85.9718	0	0	0	0	39744.2	0	0	0	0	0	0	0	0	0	0	0	5469.38	0	0	0	0	0	0	0	0	0	0	0
806	806	215.09	215.092	N/A	(Isotope)	TRUE	0	0	0	0	0	0	0	0	0	0	0	0	0	0	0	0	0	0	0	0	0	0	0	0	0	0	0	0	0	0	0	0	0	0	0	0	0	0	0	0	0	0	0
807	807	215.11	215.105	N/A	(Monoisotopic)	TRUE	2523.36	0	0	0	0	0	0	5166.35	0	801.862	1314.6	0	0	0	0	0	0	0	0	0	99.4336	233.886	0	0	0	0	0	0	0	0	0	0	0	0	25151.7	0	0	0	0	94.1103	0	0	0
808	808	215.13	215.128	N/A	(Isotope)	TRUE	0	2311.11	5708.44	13409.1	0	175.887	3076.05	0	3166.77	0	0	0	33125.8	0	146.207	0	245.928	0	3608.84	16502.7	0	0	151.984	0	17577.9	0	66.4507	0	4975.83	0	269.406	445.323	0	1147.46	0	2276.11	1931.81	0	91.7062	0	0	7619.83	12448.2
809	809	215.15	215.145	N/A	(Monoisotopic)	TRUE	0	0	0	0	0	0	0	0	0	0	0	0	0	0	0	320.587	0	0	0	0	0	0	0	331.481	0	108.897	0	1034.13	0	0	0	0	0	0	0	0	0	51.473	0	0	0	0	0
810	810	215.16	215.164	N/A	(Monoisotopic)	TRUE	239.929	0	0	0	53.3889	0	0	347.08	0	0	0	184.237	0	0	0	0	0	0	0	0	0	0	0	0	0	0	0	0	0	0	0	0	0	0	0	0	0	0	0	0	0	0	0
811	811	215.78	215.782	N/A	(Monoisotopic)	TRUE	0	0	0	0	0	0	0	0	0	10.3415	0	0	0	0	0	0	0	0	0	0	391.673	124.004	0	0	0	0	0	0	0	0	11.2206	0	0	0	0	0	0	0	0	67.5735	0	0	0
812	812	215.84	215.842	N/A	(Isotope)	TRUE	0	0	0	0	0	0	0	0	0	0	0	0	0	0	0	0	0	0	0	0	0	0	0	0	0	0	0	0	0	0	0	0	0	0	0	0	0	0	0	0	0	0	0
813	813	215.88	215.884	N/A		TRUE	0	0	455.44	505.789	0	53.2264	0	1060.55	93.9855	0	0	331.866	76.8889	0	0	324.175	926.129	0	828	260.38	0	628.712	227.125	0	0	0	0	3655.48	1557.78	62.4902	7.7203	0	2330.61	6446.46	0	0	71.4578	0	0	0	0	12048.6	0
814	814	215.99	215.992	N/A	(Isotope)	TRUE	1350.93	0	143.38	94.2105	131.415	1003.11	444.209	0	1058.16	5117.75	2845.62	1818.46	0	0	0	207.938	381.206	290.9	0	48.1111	567.128	403.158	3106.82	2707.76	0	0	0	0	70.6822	338.902	148.243	243.022	4590.44	3181.72	372.604	0	87.6747	1351.65	1587.91	157.007	70.4161	730.913	59.2195
815	815	216	216.005	N/A	(Isotope)	TRUE	0	1934.97	0	0	0	0	0	0	0	0	0	0	0	0	0	0	0	0	0	0	0	0	0	0	0	0	0	1169.06	0	0	0	0	0	0	0	90.4286	0	0	0	0	0	0	0
816	816	216.04	216.043	N/A	(Monoisotopic)	TRUE	3914.11	0	17390.6	6737.08	88419.6	0	0	24501	0	0	0	89118.1	0	111371	0	25050.2	31297.3	0	17156.7	0	69791.4	59887.4	0	0	0	74094.5	46102.8	0	0	0	0	0	0	0	33759.7	0	0	0	0	61188.3	59444.6	93614.8	0
817	817	216.06	216.061	N/A	(Monoisotopic)	TRUE	0	5231.92	0	0	0	765.906	0	0	7877.57	47495.7	80801.3	0	13277.3	0	0	0	0	44285.9	0	23179.8	0	0	21285.3	33827.1	0	0	0	17809.2	17244.3	4713.04	4129.43	7603.02	25473	33562.2	0	12866	17475.1	10861.7	14921.4	0	0	0	36921.8
818	818	216.08	216.077	N/A	(Isotope)	TRUE	0	0	0	0	0	0	5019.41	0	0	0	0	0	0	0	22.4796	0	0	0	0	0	0	0	0	0	20570.9	0	0	0	0	0	0	0	0	0	0	0	0	0	0	0	0	0	0
819	819	216.12	216.122	N/A		TRUE	0	0	0	0	0	0	0	0	0	0	0	0	0	0	0	0	0	0	0	0	0	16.3961	0	0	0	0	0	0	140.374	0	0	0	0	0	30060	0	0	0	10.1768	0	0	0	0
820	820	216.13	216.134	N/A		TRUE	0	7088.4	3142.54	12973.6	0	0	11617.3	6178.08	0	0	0	0	2971.19	0	25.6327	201.3	39.7577	0	9953.74	331.506	0	0	0	0	24579.2	523.419	479.287	448.51	0	0	316.816	0	124.333	1812.45	0	0	28.8795	0	0	212.154	308.197	693.826	919.619
821	821	216.78	216.781	N/A	(Isotope)	TRUE	0	0	0	0	0	124.509	0	27.8286	0	0	0	20.3098	0	0	0	0	0	0	0	0	1870.81	0	46.9844	17.1676	0	0	0	0	0	0	0	0	0	0	0	0	0	0	4.4182	13931.4	1088.74	0	0
822	822	216.81	216.812	N/A		TRUE	0	0	0	0	0	0	15.4247	0	0	100.418	0	0	0	0	0	0	0	0	0	0	0	4004	0	0	0	0	0	0	125.159	0	0	0	0	147.634	0	0	0	0	0	0	0	0	45.8598
823	823	216.83	216.831	N/A		TRUE	0	0	0	0	415.917	0	0	0	0	0	0	6.0951	0	0	0	0	0	0	0	0	3251.11	0	0	0	73.8164	131.403	188.06	0	0	0	0	0	0	0	0	117.897	40.9567	0	0	9.9265	9.7657	0	0
824	824	216.88	216.883	N/A		TRUE	0	0	13150.4	0	20682.4	34360.7	33167.8	35789	25194.2	0	0	2327.63	0	0	0	11966.6	13555.6	0	16463.5	0	0	0	4316.7	0	0	9234.48	7291.99	19651.4	0	0	0	0	9982.48	21615.1	0	5734.79	5435.84	1164.96	1869.48	0	0	15264	0
825	825	216.9	216.904	N/A		TRUE	0	0	0	11437.9	0	0	0	0	0	566.126	0	0	0	0	0	0	0	0	0	0	4378.62	9518.67	0	1462.24	22702.7	0	0	0	13367.2	3167.9	1645.48	3494.34	0	0	0	0	0	0	0	1443.45	1349.06	0	7773.77
826	826	216.92	216.925	N/A		TRUE	210.786	7726.08	0	0	0	0	0	0	0	0	1638.27	0	37070.4	0	0	0	0	0	0	9863.3	0	0	0	0	0	0	0	0	0	0	0	0	0	0	6726.43	0	0	0	0	0	0	0	0
827	827	216.99	216.992	N/A	(Isotope)	TRUE	0	0	0	0	0	0	0	0	0	0	0	0	0	0	0	0	0	0	0	0	0	0	0	0	0	0	0	0	0	0	0	0	132.037	0	0	0	0	0	0	0	0	0	0
828	828	217.01	217.012	N/A		TRUE	0	0	0	0	0	0	0	0	0	0	0	0	0	0	0	0	0	0	0	0	0	0	0	0	0	0	0	0	0	0	0	0	0	0	0	0	0	0	0	0	0	0	0
829	829	217.05	217.048	N/A		TRUE	0	0	0	0	26966.6	0	0	0	0	0	0	0	0	0	0	0	0	29899.3	0	14847.1	30895.2	27796.1	0	0	0	0	0	0	0	8022.92	6555.96	9203.66	37340	32193.3	0	0	0	15721.1	17542.9	19969.3	17082.7	0	0
830	830	217.06	217.063	N/A	(Isotope)	TRUE	0	0	0	0	0	0	11808.1	0	0	0	0	0	0	0	0	0	0	0	0	0	0	0	0	0	0	0	0	0	0	0	0	0	0	0	0	0	0	0	0	0	0	0	0
831	831	217.09	217.091	N/A	(Monoisotopic)	TRUE	2470.93	11251	0	0	0	0	0	8369.52	0	2435.59	0	106.893	0	0	0	0	198.124	0	0	0	0	0	0	1017.02	0	0	0	5465.86	0	0	0	0	0	0	0	0	1340.51	0	0	0	0	0	5013.97
832	832	217.1	217.103	N/A	(Monoisotopic)	TRUE	0	0	9564.88	25723.9	0	660.326	0	0	2917.66	0	14438.4	0	18136	537.727	0	175.537	0	0	7184.91	0	64.3097	0	2067.87	0	62980.5	837.613	0	0	15391	56.7843	0	536.351	137.148	0	90336.8	463.131	0	119.704	411.36	72.1838	563.204	5467.15	0
833	833	217.12	217.119	N/A	(Monoisotopic)	TRUE	0	0	0	0	0	0	15006	0	0	0	0	0	0	0	291.406	0	0	0	0	2013.23	0	9.9123	0	0	0	0	173.507	0	0	0	0	0	0	803.011	0	0	0	0	0	0	0	0	0
834	834	217.78	217.779	N/A	(Isotope)	TRUE	0	0	0	0	0	0	0	14.3982	0	0	0	0	0	0	0	0	0	0	58.6205	0	34.4513	19.487	0	0	0	0	0	0	0	0	9.8456	13.8209	0	0	0	0	0	0	15.1383	74.6838	0	0	0
835	835	218.05	218.055	N/A	(Isotope)	TRUE	0	0	0	0	474.305	0	0	0	0	0	0	0	0	0	0	0	0	0	0	0	0	0	0	0	0	0	0	0	0	0	0	0	0	0	0	0	0	0	0	0	0	0	0
836	836	218.07	218.071	N/A	(Isotope)	TRUE	0	10007.8	0	0	0	0	9901.98	0	0	0	0	0	0	0	0	0	0	0	0	0	0	0	0	0	0	0	0	0	0	0	0	0	0	0	50232.5	0	0	0	0	0	0	0	0
837	837	218.08	218.081	N/A	(Monoisotopic)	TRUE	4859.21	0	0	0	0	243.226	0	4350.12	4094.04	0	0	0	27001.4	0	0	0	0	0	10151.9	0	0	0	0	0	25615.7	0	0	2483.49	0	0	0	0	0	4128	0	0	0	174.537	1198.58	0	627.35	7436.94	10577.8
838	838	218.1	218.098	N/A	(Monoisotopic)	TRUE	0	0	1650.6	0	0	0	0	0	0	1933.71	15988.7	3105.33	0	234.947	17.7939	19.6125	0	11164.3	0	5167.28	0	789.76	1996.58	3999.57	0	144.387	138.613	0	30308.8	0	11.1324	0	0	0	0	218.6	982.458	0	0	217.61	0	0	0
839	839	218.78	218.779	N/A	(Isotope)	TRUE	0	0	0	71.1579	0	0	0	0	0	0	0	0	0	0	0	17.525	0	0	0	0	262.317	0	23.9609	34.6378	0	0	0	0	0	0	0	0	0	0	0	0	0	0	0	5599.81	215.35	0	0
840	840	218.88	218.877	N/A		TRUE	0	31.1575	3580.36	2546.58	0	0	21.7336	3579.25	388.387	58.8659	0	632.91	0	0	2.0065	5559.54	7049.12	0	4778.79	40.0557	1264.49	0	520.977	0	0	222.82	118.731	0	0	116.98	135.603	141.731	4857.93	12138.5	43.8091	46.8619	0	314.852	402.646	0	5.8341	2269.71	0
841	841	218.89	218.89	N/A	(Monoisotopic)	TRUE	0	0	0	0	0	0	0	0	0	0	0	0	0	0	0	0	0	0	0	0	0	1661.84	0	63.0108	88.7867	0	0	0	0	0	0	0	0	0	0	0	0	0	0	52.0038	0	0	0
842	842	218.98	218.984	N/A		TRUE	0	0	0	0	1033.08	174.585	0	3063.3	1875.75	591.878	0	0	86.9074	0	0	0	0	0	0	0	4742.27	4338.45	2486.65	1659.69	0	0	0	0	28.2804	0	16.8603	54.9776	2943.15	3181.4	0	0	0	2309.02	2767.24	108.132	104.774	0	0
843	843	219	218.999	N/A		TRUE	0	1270.58	0	0	0	0	0	0	0	0	1716.95	0	0	0	0	0	0	0	0	0	0	0	0	0	0	0	0	0	0	0	0	0	0	0	82.6981	108.814	72.2651	0	0	0	0	0	0
844	844	219.03	219.028	N/A		TRUE	21381.7	0	57829.9	57706.7	0	0	322.645	0	0	63023.3	0	508316	0	632505	0	141626	149550	0	82782.6	0	11878.7	0	12320.1	0	1335.03	419156	248495	0	0	1266.49	0	1419	0	0	0	0	0	0	0	0	0	431061	233386
845	845	219.05	219.047	N/A		TRUE	0	0	0	0	1020.22	193.189	0	0	0	0	0	0	0	0	0	0	0	0	0	0	0	6255.09	0	5636.99	0	0	0	0	0	0	1037.88	0	0	969.827	0	0	0	1412.5	1016.07	1096.43	1540.8	0	0
846	846	219.07	219.066	N/A		TRUE	0	2539.42	0	0	0	0	0	3627.96	2232.03	0	12852.9	0	2814.81	0	0	0	0	14037.3	0	2192.36	0	0	0	0	0	0	0	1803.92	7380.57	0	0	0	391.704	0	0	829.829	1269.74	0	0	0	0	0	0
847	847	219.08	219.081	N/A	(Monoisotopic)	TRUE	0	0	0	0	0	0	1671.27	0	0	0	0	0	0	0	0	0	0	0	0	0	0	0	0	0	5373.28	0	0	0	0	0	0	0	0	0	12059.9	0	0	0	0	0	0	0	0
848	848	219.14	219.144	N/A		TRUE	0	0	831.98	0	61.1389	0	0	278.493	479.637	0	0	85.4585	6215.74	0	41.6873	95.475	250.902	0	740.472	4648.99	0	0	0	818.822	7897.88	0	0	0	2723.04	0	0	186.157	117.519	205.923	0	123.543	881.313	0	422.344	0	22.6788	0	2389.33
849	849	219.16	219.158	N/A		TRUE	0	828.806	0	3366.16	0	0	287.339	0	0	0	0	0	0	0	0	0	0	0	0	0	0	0	0	0	0	0	0	313.857	0	0	0	0	0	0	1194.87	0	0	0	0	0	0	1242.04	0
850	850	219.78	219.777	N/A		TRUE	0	0	0	0	0	0	0	0	0	8.5854	0	0	0	0	0	0	8.4485	0	0	0	0	5.724	0	0	0	30.3226	0	0	23.757	0	0	0	0	5.0802	0	0	0	0	5.0868	0	0	0	0
851	851	219.87	219.872	N/A		TRUE	0	0	0	0	105.75	0	43.846	45.5929	0	30.9552	0	0	0	0	25.2575	0	0	0	15.9333	0	1321.88	1412.23	95.3933	0	0	0	19.9939	0	0	0	0	0	0	0	0	65.8	38.068	0	0	0	0	0	0
852	852	219.94	219.939	N/A		TRUE	0	0	0	0	0	0	0	0	0	0	0	15.6537	3732.2	0	11.9055	0	0	0	0	0	0	0	0	0	0	0	0	0	0	0	0	0	0	0	0	0	25.7831	0	0	0	0	0	0
853	853	219.99	219.994	N/A	(Isotope)	TRUE	0	0	0	0	0	0	0	0	0	0	0	0	0	0	0	0	0	0	0	0	0	0	0	0	110.906	0	0	0	2472.01	0	0	0	0	0	0	0	0	0	0	0	0	0	0
854	854	220.01	220.009	N/A	(Monoisotopic)	TRUE	0	0	0	0	0	0	0	0	0	0	0	0	0	0	0	0	0	0	0	0	0	0	0	0	0	0	0	0	0	0	0	0	0	0	0	0	0	0	0	0	0	0	0
855	855	220.05	220.046	N/A	(Monoisotopic)	TRUE	0	0	0	0	0	0	0	0	0	0	0	0	0	0	0	0	0	0	0	0	0	0	0	0	507.361	0	0	0	0	0	0	0	0	0	2231.71	0	0	0	0	0	0	0	0
856	856	220.06	220.061	N/A	(Isotope)	TRUE	0	1530.62	0	0	0	0	0	0	0	0	0	0	2479.91	0	0	0	0	0	0	645.531	0	0	0	0	0	0	0	0	0	0	0	0	0	0	0	0	0	0	0	0	0	0	0
857	857	220.15	220.146	N/A	(Monoisotopic)	TRUE	17871.2	21961	6543.22	73918.3	52.3056	326.509	127.606	904.784	594.099	5.8918	0	0	53518.2	0	0	0	0	0	9795.25	981.681	0	56.7067	1811.74	106.398	15182.1	0	0	57774.9	10048	0	33.6886	0	0	1158.55	4823.42	245.214	77.8916	0	12.09	0	0	59085.1	441.877
858	858	220.77	220.772	N/A	(Monoisotopic)	TRUE	0	0	0	0	0	0	0	0	0	0	0	0	0	0	0	0	0	0	0	0	27.1593	8.1071	0	0	7.9688	0	0	0	0	0	0	0	66.2963	0	0	0	0	0	4.5338	822.941	0	0	0
859	859	220.86	220.857	N/A	(Monoisotopic)	TRUE	0	0	0	0	0	0	0	0	0	0	0	28.539	0	0	0	0	0	0	0	0	0	0	0	36.76	0	0	0	0	0	0	0	0	0	0	0	94.0527	0	0	0	0	0	1661.52	0
860	860	220.87	220.873	N/A		TRUE	0	0	558.16	144.053	307.222	0	0	1367.62	344.036	117.73	0	0	0	0	8.5728	490.95	1009.44	0	406.836	87.8992	234.397	0	0	0	98.7061	34.1965	107.919	0	0	0	0	0	232.142	1676.16	0	0	59.215	0	15.0161	18.052	0	0	0
861	861	221.03	221.026	N/A	(Monoisotopic)	TRUE	1937.56	0	2890.5	4177.89	26068.4	2426.74	8096.43	25375	17657	55874.6	50552	32885.1	0	34622.8	0	6321.38	7830.3	26045.5	4634.08	0	0	15281.8	51927.7	44665.1	1250.23	28851.8	16954.7	478.686	6665.21	13104.9	10787	0	0	34650.7	0	9386.24	9806.82	34423.4	34349.8	18520.6	20203.7	0	28751.6
862	862	221.04	221.038	N/A	(Monoisotopic)	TRUE	0	1518.64	0	0	0	0	0	0	0	0	0	0	0	0	0	0	0	0	0	0	18025.7	0	0	0	0	0	0	0	0	0	0	15245.3	15555.4	0	0	0	0	0	0	0	0	0	0
863	863	221.05	221.053	N/A	(Monoisotopic)	TRUE	0	0	0	0	0	0	0	0	0	0	0	0	13724.4	0	0	0	0	0	0	0	0	0	0	0	0	0	0	0	0	0	0	0	0	0	0	0	0	0	0	0	0	40335.8	0
864	864	221.08	221.078	N/A	(Monoisotopic)	TRUE	849.929	0	0	0	0	0	0	0	0	0	0	0	0	0	92.1674	353.525	0	0	2403.36	0	0	0	0	0	0	0	0	5812.76	0	978.078	1485.46	0	0	0	0	0	0	173.278	299.99	0	3057	0	0
865	865	221.1	221.096	N/A	(Monoisotopic)	TRUE	0	0	7494.6	0	0	0	2752.48	6086.03	0	0	0	0	0	0	0	0	0	0	0	0	0	0	0	0	0	0	0	0	0	0	0	0	0	0	16001.9	0	0	0	0	0	0	0	0
866	866	221.11	221.108	N/A	(Isotope)	TRUE	0	0	0	0	0	177.057	0	0	5569.29	558.407	0	0	0	0	0	0	0	0	0	13748	0	0	0	0	14061.8	0	0	0	0	0	0	0	0	0	0	0	3291.76	0	0	0	0	0	0
867	867	221.13	221.126	N/A	(Isotope)	TRUE	0	0	0	0	0	0	0	0	0	0	1736.48	0	36531.5	0	0	0	0	0	0	0	0	0	0	3875.5	0	0	0	0	9871.27	0	0	1044.85	0	0	0	672.252	0	0	1124.8	0	0	0	10872.3
868	868	221.14	221.138	N/A	(Isotope)	TRUE	3263.2	5227.15	0	29146.5	0	0	0	0	0	0	0	0	0	0	0	0	0	0	0	0	0	0	654.106	0	0	0	0	0	0	0	0	0	0	0	0	0	0	0	0	0	0	0	0
869	869	221.15	221.149	N/A	(Isotope)	TRUE	0	0	6560.42	0	144.226	189.752	2922.48	0	0	0	0	4309.43	0	2190.81	241.189	10861	11621	0	12414.9	0	6366.11	3654.97	0	0	0	1284.86	1192.72	8111.02	0	0	3.4321	0	240.176	3006.58	2827.77	0	0	179.407	0	135.617	392.642	23107.5	0
870	870	221.17	221.173	N/A		TRUE	0	0	0	0	0	0	0	0	0	0	0	0	0	0	0	0	0	0	0	1228.96	0	0	0	0	0	0	0	0	0	0	0	0	0	0	0	0	993.907	0	0	0	0	0	0
871	871	221.86	221.857	N/A		TRUE	0	0	0	0	0	0	0	0	0	0	0	0	0	0	0	0	0	0	0	0	0	0	35.25	0	0	0	0	0	0	0	0	0	0	0	0	0	0	0	0	0	0	17775.7	1257.39
872	872	221.87	221.874	N/A	(Monoisotopic)	TRUE	758.854	27.5109	10136.1	7723.63	641.639	391.375	9.61	0	0	1965.73	0	1143.87	0	573.049	0.9626	74.2125	424.933	0	7882.36	0	14133.9	7002.47	0	0	0	2587.79	1878.61	77.7398	51.8598	0	0	0	2.8259	587.806	495.763	77.3487	102.006	19.3432	23.5178	71.8369	20.2033	0	0
873	873	221.94	221.935	N/A		TRUE	0	0	0	0	0	0	0	0	0	0	0	0	1261.63	0	7.3065	0	0	0	39.5436	65.2222	0	0	0	0	0	0	0	0	0	0	0	0	0	49.9923	0	0	18.7349	0	0	0	0	0	46.2256
874	874	222.08	222.077	N/A	(Isotope)	TRUE	0	0	0	0	0	0	0	0	0	0	0	0	0	0	0	0	0	0	0	0	8674.4	0	0	0	0	0	0	0	0	0	0	0	0	0	0	0	0	0	0	0	0	0	0
875	875	222.1	222.098	N/A	(Isotope)	TRUE	0	3209.61	6029.64	5897.97	4618.56	0	0	13283.3	8924.44	14514.9	11973.9	3826.91	4219.58	5335.47	686.513	5741.85	4627.31	2983.34	4165.74	11466.7	0	7934.66	0	0	0	4563.98	3263.43	7524.77	0	3307.59	3936.93	7142.81	5823.59	12172.8	7190.17	3455.8	2664.37	2405.2	6280.64	2869.2	7515.19	39502.4	25693.2
876	876	222.11	222.112	N/A	(Isotope)	TRUE	4036.36	0	0	0	0	4831.13	10867.8	0	0	0	0	0	0	0	0	0	0	0	0	0	0	0	21016.4	18223.3	10059.5	0	0	0	8037.56	0	0	0	0	0	0	0	0	0	0	0	0	0	0
877	877	222.77	222.765	N/A	(Monoisotopic)	TRUE	0	0	0	0	0	0	12.6062	0	12.7303	0	0	0	0	0	0	0	0	0	0	0	0	0	0	0	0	0	9.92	0	0	0	0	0	0	0	0	0	0	0	0	10.6985	0	0	0
878	878	222.83	222.83	N/A	(Isotope)	TRUE	0	0	0	0	0	0	0	0	0	0	0	0	0	0	0	0	0	0	0	37.0494	4137.19	3096.62	0	25.0973	0	0	0	0	0	0	0	0	0	0	0	0	0	0	0	0	0	0	368.988
879	879	222.88	222.875	N/A		TRUE	879.756	34.8304	15942.6	11787	27269.4	36.2219	0	0	0	1084.5	0	13103.8	0	478.083	0	0	3756.01	0	14828.3	0	0	0	0	0	0	7634.78	1544.73	2150.32	323.645	0	0	14.9478	3670.23	14342.4	151.227	0	0	0	0	0	0	32137.1	0
880	880	222.89	222.891	N/A	(Monoisotopic)	TRUE	0	0	0	0	0	0	0	1653.61	1060.88	0	10.234	0	0	0	0	1207.83	0	255.3	0	0	13479.2	8861.34	1976.12	216.13	0	0	0	0	0	0	10.9632	0	0	0	0	19.8429	27.5602	178.259	172.498	64.0882	0	0	7957.7
881	881	223.01	223.006	N/A		TRUE	0	0	0	0	0	0	0	0	0	0	0	0	0	0	0	0	0	0	0	0	0	0	0	0	0	0	0	0	0	53.1176	0	0	0	0	0	0	0	46.2893	0	99.4779	0	0	0
882	882	223.04	223.045	N/A	(Monoisotopic)	TRUE	0	0	0	0	0	0	0	5576.76	0	1367.23	0	0	0	0	106.823	0	0	0	0	0	0	0	0	0	0	0	0	0	0	0	0	0	0	0	0	635.644	0	0	0	0	162.366	0	0
883	883	223.07	223.07	N/A	(Isotope)	TRUE	0	0	0	0	0	0	0	0	1287.04	0	2058.62	0	0	0	0	0	0	0	0	0	0	0	0	0	0	0	0	0	0	0	0	0	0	0	0	0	0	0	0	0	0	0	0
884	884	223.09	223.094	N/A	(Monoisotopic)	TRUE	0	175.528	0	1502.11	0	0	340.664	0	0	0	0	21.1805	2397.67	0	0	0	74.5928	0	401.733	197.864	0	0	0	0	663.731	73.6613	0	0	662	0	0	221.105	0	195.173	656.37	0	0	0	76.6352	65.0735	0	0	1484.48
885	885	223.13	223.134	N/A	(Monoisotopic)	TRUE	0	0	0	0	0	1211.94	0	5642.67	8857.4	916.878	3855.7	0	0	517.65	0	0	0	0	0	0	0	439.222	0	0	0	0	914.487	0	0	438.255	0	0	308.407	0	0	1047.09	10980.4	0	0	127.669	589.532	22991.7	0
886	886	223.16	223.157	N/A	(Monoisotopic)	TRUE	0	14165.2	14209.6	42789.1	0	0	7353.84	0	0	0	0	0	76818.8	0	657.359	3352.14	7120.85	0	21332.4	0	1661.28	0	3212.49	7479.79	0	615.887	0	0	29289	0	842.529	0	0	3571.52	18905.6	0	0	0	2178.79	0	0	0	60798
887	887	223.17	223.169	N/A	(Monoisotopic)	TRUE	8429.57	0	0	0	6959.79	0	0	0	0	0	0	5647.64	0	0	0	0	0	194.9	0	98707.9	0	0	0	0	0	0	0	0	0	0	0	0	0	0	0	0	0	198.599	0	0	0	0	0
888	888	223.85	223.851	N/A	(Isotope)	TRUE	0	0	0	0	85.2778	0	0	0	0	0	0	0	0	0	0	0	0	0	0	0	0	0	0	0	0	0	0	0	0	28.0392	15.1471	0	0	0	0	0	0	0	0	0	0	14722.7	767.805
889	889	223.87	223.872	N/A		TRUE	1408.18	0.3788	6140.42	3505.71	0	492.318	0	14.4071	0	1679.32	36.2234	498.976	0	375.63	58.7031	23.55	137.897	0	3906.67	0	9367.24	4751.55	0	0	35.2808	1884.72	843.495	0	0	0	0	0	121.968	497.41	494.729	88.8363	50.4888	8.8109	52.5602	41.5068	0	0	0
890	890	224.03	224.032	N/A		TRUE	1748.52	1184.92	1856.48	5353.84	576.986	303.146	771.088	1538.09	0	0	0	1876.41	3454.02	1121.97	211.82	2077.74	1603.76	0	2243.46	1668.41	1311.78	1282.08	0	0	2176.75	329.751	329.605	0	0	91.5267	186.544	462.943	160.82	1099.45	3139.26	436.654	0	0	597.94	89.5835	213.888	12013.7	0
891	891	224.06	224.055	N/A	(Monoisotopic)	TRUE	0	0	0	0	0	0	0	0	602.575	587.947	2889.53	0	0	0	0	0	0	0	0	0	0	0	1066.58	1331.84	0	0	0	19652.9	0	0	0	0	0	0	0	0	449.499	293.924	0	0	0	0	1772.57
892	892	224.14	224.14	N/A	(Isotope)	TRUE	0	0	0	0	0	0	0	126.946	174.123	0	6.7314	0	0	0	0	0	0	0	0	0	19.7965	0	0	0	301.866	0	0	0	608.346	0	0	54.7388	0	0	0	0	230.001	28	0	0	0	0	0
893	893	224.17	224.168	N/A	(Isotope)	TRUE	0	69.5833	0	1914.68	132.083	0	44.4942	0	0	0	0	74.8341	4736.04	0	14.5759	21.0125	120.139	350.9	235.738	7208.51	0	0	0	16.3568	0	0	0	0	0	0	10.2941	0	0	29.7824	449	0	0	0	0	0	0	45.9565	1744.81
894	894	224.56	224.563	N/A		TRUE	0	0	0	0	0	0	15.7876	0	0	0	0	0	0	0	0	0	0	0	11.7077	0	0	0	0	0	19.6211	39.371	10.9933	1446	81.1682	0	8.0735	0	0	5.9938	0	0	0	83.0741	0	0	0	0	0
895	895	224.76	224.763	N/A		TRUE	0	0	0	0	0	0	0	0	0	0	0	0	0	0	4.0577	0	0	0	0	0	0	9.7922	0	0	0	26.371	0	0	0	0	0	11.2164	0	0	0	0	0	0	0	0	0	0	0
896	896	224.8	224.805	N/A		TRUE	0	0	0	141.79	0	0	0	0	0	0	0	3.9707	0	0	0	0	0	0	0	0	0	0	0	0	0	0	0	39.5882	0	0	0	0	0	0	0	0	0	0	0	21.1471	0	0	0
897	897	224.82	224.82	N/A		TRUE	0	0	273.96	0	0	0	14.2896	0	0	4705.21	147.684	0	0	0	0	43.025	55.3505	0	22.9179	0	1577.45	1712.17	766.344	279.276	0	26.3387	23.0867	0	0	0	0	0	0	7.8318	0	29.5429	11.6446	0	0	0	0	13163.2	0
898	898	224.87	224.874	N/A	(Monoisotopic)	TRUE	1293.2	76.4015	13596.5	10962.8	25648.3	219.902	7.8912	0	0	948.281	5.8803	11508.7	0	786.84	0	0	3954.73	156.6	13038.1	0	40959.1	28466	0	0	0	6922.56	1645.28	3095.61	1368.49	0	0	0	4262.97	14495.4	376.43	0	0	0	0	0	0	0	0
899	899	224.89	224.888	N/A	(Monoisotopic)	TRUE	0	0	0	0	0	0	0	2658.32	1668.92	0	0	0	0	0	0	1795.19	0	0	0	0	0	0	2920.56	230.676	0	0	0	0	0	0	0	11.4701	0	0	0	18.8143	31.012	172.907	402.029	83.125	53.7518	30661.6	12903.3
900	900	224.96	224.961	N/A	(Monoisotopic)	TRUE	0	182.972	0	0	0	0	117.224	0	0	0	4563.38	247.895	170.278	150.409	0	0	0	579	40.1692	68.3951	0	369.292	0	0	0	0	0	0	374.897	0	0	24.9627	0	46.3796	0	0	54.3855	0	33.5169	0	447.54	134.435	0
901	901	224.98	224.978	N/A		TRUE	0	0	0	0	0	0	0	0	0	1036.52	0	0	0	0	0	0	0	0	0	0	0	0	0	0	0	0	0	0	0	0	0	0	0	0	0	58.3286	0	0	0	0	0	0	2224.42
902	902	224.99	224.989	N/A		TRUE	0	0	105.64	0	0	0	0	0	0	0	0	0	0	0	0	0	0	0	0	0	0	0	0	0	0	0	0	0	0	0	0	0	0	0	0	0	0	0	0	0	0	0	0
903	903	225	225.004	N/A		TRUE	0	0	0	0	0	0	0	3655.17	1617.35	0	0	0	0	0	0	0	0	0	0	0	0	0	0	0	0	0	0	0	0	0	0	0	440.185	0	0	0	0	0	0	0	0	0	0
904	904	225.03	225.028	N/A	(Monoisotopic)	TRUE	0	0	0	3501.45	0	2304.08	4075.64	0	0	0	0	0	2769.76	0	0	1858.94	1384.13	0	0	1014.49	8313.67	10663.5	8006.49	4762.71	0	1742.19	1960.97	0	0	0	3036.46	5749.33	0	0	0	0	879.819	936.315	2195.98	904.596	1430.61	30014.1	0
905	905	225.04	225.043	N/A		TRUE	1504.29	1981.94	3626.5	0	2731.83	0	0	0	0	4923.85	3847.99	2066.45	0	0	0	0	0	1893.7	1442.2	0	0	0	0	0	1917.54	0	0	0	1889.69	0	0	0	0	1519.31	5156.03	1110.57	0	0	0	0	0	0	6833.99
906	906	225.06	225.06	N/A		TRUE	0	0	0	0	0	0	0	9441.29	2108.02	0	0	0	0	0	0	0	0	0	0	0	0	0	0	0	0	0	0	5112.27	0	0	0	0	1440.26	0	0	0	0	0	0	0	0	0	0
907	907	225.08	225.084	N/A		TRUE	0	0	0	0	0	0	0	0	0	0	0	0	0	0	0	0	0	0	0	0	0	0	0	0	0	0	0	0	0	0	0	0	0	0	0	0	0	0	0	0	0	0	0
908	908	225.11	225.107	N/A	(Monoisotopic)	TRUE	210.54	985.582	0	3274.16	169.762	96.1837	7236.21	2305.64	1106.06	15.7414	255.408	423.129	6794.77	0	57.4797	161.95	282.155	175.683	2535.15	0	300.123	376.094	389.945	225.665	4684.02	626.149	0	0	1451.07	198.392	261.588	0	94.1967	322.39	5612.48	0	994.813	44.8432	297.441	0	76.0876	0	3296.88
909	909	225.14	225.135	N/A		TRUE	0	0	0	0	0	0	0	0	0	0	0	0	0	0	0	0	0	0	0	4824.64	0	0	0	0	0	0	0	0	0	0	0	0	0	0	0	0	0	0	0	0	0	12107.3	0
910	910	225.18	225.183	N/A	(Monoisotopic)	TRUE	6965.75	9218.4	0	43368.9	13189.6	2182.64	19978.3	0	14852.6	0	0	21789.1	143164	0	5124.56	3993.3	11240.9	811.5	59640.8	647617	2534.4	1502.29	2809.12	17158.8	20888.6	0	514.407	9348.53	56187.6	174.49	1731.74	0	916.481	5362.72	18033.2	1339.93	0	615.702	6092.11	0	2655.61	17013.1	53047.6
911	911	225.8	225.796	N/A	(Monoisotopic)	TRUE	0	0	50.5	0	0	153.103	0	0	11.3427	0	0	7.5244	0	82.3913	0	0	17.0979	0	129.985	0	1246.47	613.133	0	0	0	41.0864	26.6781	0	0	0	0	0	105.742	64.9734	0	57.8071	0	0	0	0	0	0	0
912	912	225.83	225.825	N/A	(Isotope)	TRUE	0	0	0	0	0	0	23.5285	0	0	0	0	0	0	0	0	0	0	0	0	168.049	0	0	0	0	0	0	0	0	0	0	0	0	0	0	0	0	0	0	0	0	0	4397.45	0
913	913	225.87	225.87	N/A	(Isotope)	TRUE	0	0	0	372.184	179.444	435.025	48.5605	0	0	340.007	10.8812	75.9781	0	277.373	25.574	0	18.8299	0	116.308	0	3007.82	1597.95	68.0234	0	0	779.184	329.248	0	317.273	0	0	21.9851	230.334	346.436	0	57.6714	11.3479	27.9444	0	26.6583	0	0	0
914	914	225.95	225.946	N/A	(Monoisotopic)	TRUE	0	0	0	0	0	0	209.849	0	1264.24	0	0	0	0	0	0	0	0	0	0	0	0	0	0	0	0	0	0	0	0	0	0	0	934.26	0	0	0	0	92.6481	152.704	0	0	0	0
915	915	225.97	225.973	N/A	(Isotope)	TRUE	0	0	0	0	0	0	0	5003.12	0	0	0	0	0	0	0	0	0	0	0	0	0	0	0	0	0	0	0	0	0	0	0	0	0	0	0	0	0	0	0	0	0	0	0
916	916	225.99	225.986	N/A	(Isotope)	TRUE	0	336.542	4932.38	0	1341.69	0	0	0	0	8847.76	5272.3	0	0	0	0	38.6625	10.4691	2229.2	2031.57	0	2983.27	2727.39	5722.9	5502.15	0	0	40.94	1737.84	0	40.7451	0	184.978	0	714.336	0	854.7	1058.7	0	0	850.368	120.175	17313	1348.7
917	917	226.19	226.189	N/A	(Isotope)	TRUE	0	160.583	229.66	1458.55	311.472	0	455.251	32.6726	351.949	0	0	1814.86	16061.4	0	119.952	26.1	365.546	0	6172.36	94542.7	0	0	0	265.092	218.836	0	24.6467	162.642	2711.62	0	0	56.5	62.963	51.2855	220.245	0	0	0	127.109	0	21.5328	183.507	5275.59
918	918	226.76	226.761	N/A		TRUE	0	0	0	0	0	0	0	0	0	0	0	0	0	0	0	0	0	0	0	0	0	0	0	0	0	0	0	0	0	0	0	0	0	0	0	0	0	0	0	0	0	0	0
919	919	226.8	226.802	N/A		TRUE	0	0	0	0	0	0	19.0811	0	0	0	0	0	0	0	0	0	0	0	32.4308	0	0	0	0	0	0	0	0	0	0	0	0	0	0	9.6348	0	0	0	0	0	20.0882	0	0	0
920	920	226.81	226.815	N/A		TRUE	0	0	396.16	0	0	0	0	0	0	6724.61	187.205	0	0	150.522	0	0	23.5773	0	0	0	0	917.101	617.781	638.713	0	0	0	89.549	51.2056	0	0	0	0	0	0	0	25.6747	0	0	0	0	4076.77	0
921	921	226.87	226.873	N/A	(Monoisotopic)	TRUE	205.605	35.3386	4131.4	2492.82	0	318.189	497.131	0	0	524.496	0	4216.41	0	979.294	0	0	927.675	0	4230.48	0	18811.9	11602	4108.12	612.719	0	3657.2	954.556	1892.78	1367.67	0	0	0	2552	7319.97	203.056	0	0	28.9444	0	0	0	0	0
922	922	226.89	226.886	N/A		TRUE	0	0	0	0	602.611	0	0	600.221	450.691	0	11.3989	0	0	0	0	332.238	0	0	0	0	0	0	0	0	0	0	0	0	0	29.2941	0	0	0	0	0	0	0	0	68.5466	21.9779	14.9562	13142.2	3289.19
923	923	226.94	226.944	N/A		TRUE	0	0	1120.86	0	0	0	0	0	0	0	0	4.0805	60.8519	759.809	0	0	0	0	0	0	0	0	16.3906	55.8541	0	0	0	0	0	0	10.7132	0	0	10.2762	0	18.3571	0	0	0	0	0	0	0
924	924	227	226.998	N/A	(Monoisotopic)	TRUE	269	124.917	0	208.21	2040.28	0	0	0	841.438	24020.9	28009.6	52.9829	0	0	0	0	0	77260.8	1863.9	0	2959.01	4115.06	3582.35	8536.79	1210.44	509.919	0	293.448	1592.39	0	0	0	0	0	161.924	0	1370.46	80.7037	134.82	0	0	14160.3	8738.02
925	925	227.01	227.013	N/A	(Monoisotopic)	TRUE	0	0	0	0	0	138.627	281.13	2380.05	0	0	0	0	0	0	0	0	0	0	0	0	0	0	0	0	0	0	0	0	0	0	48.9265	0	0	0	0	200.643	0	0	0	118.566	0	0	0
926	926	227.09	227.086	N/A	(Isotope)	TRUE	0	0	0	0	0	0	0	0	0	0	0	0	254.593	0	14.0155	0	0	0	0	0	0	0	0	0	0	24.6613	0	0	0	0	0	0	0	0	0	0	0	0	0	0	0	0	0
927	927	227.14	227.136	N/A	(Monoisotopic)	TRUE	2469.64	4055.92	11956.3	23210	679.722	0	4435.13	9752.69	4479.05	221.171	620.813	0	40561.1	242.409	90.5232	1020.74	0	0	8799.88	15578.3	1191.15	936.526	866.047	449.459	28070.7	412.145	147.367	3451.33	4310.82	0	70.0588	567.425	61.963	2160.9	41909.1	2082.11	2606.87	90.2603	240.924	79.9706	97.4964	17466.3	25036.2
928	928	227.15	227.15	N/A	(Monoisotopic)	TRUE	0	0	0	0	0	0	0	0	0	0	0	73.6488	0	0	0	0	0	0	0	0	0	0	0	0	0	0	0	0	0	62.3922	0	0	0	0	0	0	0	0	0	0	0	0	0
929	929	227.79	227.794	N/A	(Isotope)	TRUE	0	0	0	0	169.159	40.4414	22.2386	0	0	90.2525	13.6228	0	0	0	0	0	0	0	11.1795	0	1278.16	662.524	0	0	22.3936	0	0	0.1622	0	0	20.4498	0	0	0	0	0	0	0	0	0	0	0	0
930	930	227.95	227.948	N/A	(Isotope)	TRUE	0	0	0	0	73.4312	0	0	0	0	0	0	0	0	0	0	339.6	238.247	0	0	0	0	0	0	0	0	0	9.86	0	0	0	0	0	0	0	132.717	0	0	0	0	0	0	0	0
931	931	227.97	227.966	N/A	(Isotope)	TRUE	0	0	0	0	0	0	0	0	217.118	0	0	16.6878	0	0	0	0	0	0	0	0	431.678	399.497	0	0	0	0	0	0	0	0	0	0	0	190.856	0	0	0	32.6667	0	0	11.2555	0	36.7683
932	932	227.98	227.983	N/A	(Isotope)	TRUE	0	0	379.7	0	0	0	124.251	517.743	0	1529.61	803.395	0	0	0	0	0	0	0	54.5077	0	0	0	740.008	756.497	0	0	0	0	0	0	22.1985	0	0	0	0	66.6857	81.8494	0	38.9775	22.7059	0	3101.29	0
933	933	228	227.999	N/A	(Isotope)	TRUE	0	0	0	0	0	0	0	0	0	0	0	0	0	0	11.0891	0	0	3574.2	0	0	0	0	0	0	0	0	0	0	0	0	0	0	0	0	0	0	0	0	0	0	0	0	0
934	934	228.05	228.052	N/A	(Monoisotopic)	TRUE	40179.1	45358.6	50796.5	27519.4	10640.2	1888.08	26454.2	47075.1	34970.5	46455.6	221605	31134.2	40836.3	25330.1	3219.29	6381.8	8821.3	0	56797.6	14956.3	8670.62	7120.41	96511.8	131774	86767.5	10334.8	12127.7	16187.4	47417.9	3120.84	6896.95	18806.1	6830.44	54768.4	182681	25156.7	37846.4	22921.8	32184.2	18664.3	17221.6	79757.2	174828
935	935	228.08	228.079	N/A	(Monoisotopic)	TRUE	0	0	0	0	0	0	0	0	0	0	0	0	0	0	0	0	0	0	0	0	0	0	0	0	0	0	0	0	0	0	0	0	0	0	0	0	0	0	0	0	0	0	0
936	936	228.09	228.091	N/A		TRUE	0	0	0	0	0	0	0	0	0	0	0	0	0	0	0	0	0	209.5	0	0	0	0	0	0	0	0	0	0	0	0	0	0	0	0	0	0	0	0	0	0	0	0	0
937	937	228.15	228.148	N/A	(Isotope)	TRUE	0	0	0	0	0	0	0	0	0	0	0	0	1257.69	0	0	0	0	0	0	0	0	0	0	0	0	0	0	0	0	0	9.9118	0	0	0	0	0	0	0	0	0	10.562	0	0
938	938	228.2	228.204	N/A	(Monoisotopic)	TRUE	7505.91	14346.9	14961.5	30910.5	391.555	2450.89	10098.5	5197.64	3791.36	0	0	2228.43	41983.5	232.428	1622.02	3442.66	5875.05	0	27393.6	124902	655.539	547.509	506.593	442.53	13893.5	78.583	180.116	6206.78	32491.8	87.012	416.539	314.96	0	227.329	19969.2	1766.65	1160.46	578.926	1620.04	43.3067	190.706	22779.4	6156.7
939	939	228.8	228.799	N/A		TRUE	0	0	0	0	0	0	0	0	0	0	0	0	0	0	0	0	0	0	0	0	0	79.6494	0	0	0	0	0	0	0	0	0	0	0	0	0	0	0	0	0	0	0	0	0
940	940	228.81	228.814	N/A	(Monoisotopic)	TRUE	0	0	133.38	0	0	0	0	0	0	2430.78	31.6862	0	0	0	0	0	16.3557	0	12.2103	0	0	0	150.023	182.632	0	0	0	0	0	0	0	0	0	11.0015	0	0	0	0	0	0	0	491.159	0
941	941	228.86	228.856	N/A	(Monoisotopic)	TRUE	0	0	0	0	1105.61	0	0	0	0	0	0	0	0	0	0	0	0	0	0	0	4372.07	3053.4	0	0	0	0	0	0	0	0	0	0	0	0	0	0	0	0	0	0	0	0	0
942	942	228.87	228.868	N/A		TRUE	0	91.156	236.38	310.289	0	168.376	80.7494	0	0	893.398	71.5053	255.378	0	408.296	2.2047	0	0	239.2	161.246	0	0	0	0	0	330.387	1082.83	466.553	8967.29	5883.9	0	0	0	643.183	1199.54	0	0.7225	0.3287	0	0	0	0	0	0
943	943	228.89	228.886	N/A		TRUE	0	0	0	0	0	0	0	0	0	0	0	0	0	0	0	17.8125	73.2474	0	0	0	0	0	489.672	0	0	0	0	0	0	0	0	0	0	0	88.0566	0	0	0	0	0	0	11184.1	468.689
944	944	228.91	228.905	N/A		TRUE	144.5	0	0	0	0	0	0	89.3805	33.7809	0	0	0	0	0	0	0	0	0	0	0	0	0	0	33.8757	0	0	0	0	0	0	0	0	0	0	0	0	0	0	0	11.5849	0	0	0
945	945	228.98	228.982	N/A		TRUE	0	0	0	0	0	0	0	0	0	0	0	0	0	0	0	0	0	0	0	0	0	0	0	0	0	0	0	0	0	0	0	0	0	0	0	0	0	0	0	0	0	3118.12	0
946	946	228.99	228.994	N/A	(Monoisotopic)	TRUE	0	0	0	0	0	0	0	1075.76	0	6430.8	6966.96	0	0	0	0	0	0	22588.8	0	0	298.398	384.993	810.18	1173.68	0	37.9677	0	0	0	0	0	0	0	0	0	0	84.0241	58.9815	0	41.5063	0	0	1502.55
947	947	229.01	229.014	N/A	(Isotope)	TRUE	1297.76	0	0	0	191.694	0	0	0	854.264	0	0	0	2173.85	0	0	0	0	0	1126.23	0	0	0	0	0	0	0	0	1093.75	0	0	0	0	0	124.056	0	0	0	0	0	0	0	0	0
948	948	229.03	229.031	N/A	(Isotope)	TRUE	0	0	0	11387.6	0	0	0	0	0	0	0	0	0	0	0	0	0	0	0	0	0	0	0	0	31721.2	0	0	0	0	0	0	0	0	0	54157.3	0	0	0	0	0	0	0	0
949	949	229.04	229.042	N/A	(Isotope)	TRUE	0	17620.7	0	0	0	170.283	0	0	0	0	0	0	0	0	0	0	0	0	0	0	0	0	0	0	0	0	0	0	11643.9	0	0	0	0	0	0	0	0	0	0	0	0	0	0
950	950	229.05	229.055	N/A	(Isotope)	TRUE	0	0	4344.86	0	0	0	1461.55	0	0	0	0	2473.69	0	0	0	0	0	0	4489.36	0	0	0	11443.2	0	0	0	0	0	0	0	0	0	0	0	0	0	0	891.111	2550.08	0	0	0	0
951	951	229.06	229.065	N/A	(Isotope)	TRUE	4386.5	0	0	0	0	0	0	8455.98	8422.94	13794.1	41543.4	0	20110.8	2997.43	89.0034	0	0	0	0	7830.16	0	0	0	15231.7	0	664.55	622.538	2301.62	0	0	0	0	0	6029.55	0	3253.04	5106.58	0	0	0	0	11462.8	18332.6
952	952	229.08	229.083	N/A	(Isotope)	TRUE	0	0	0	0	2254.5	0	0	0	0	0	0	0	0	0	0	617.3	760.686	7191.4	0	0	4872.11	3090.6	0	0	0	0	0	0	0	419.843	667.059	2188.63	1595.41	0	0	0	0	0	0	2473.59	3370.06	0	0
953	953	229.12	229.119	N/A		TRUE	0	0	0	0	0	0	0	0	0	0	0	0	0	0	0	0	0	0	0	0	0	0	0	0	0	0	0	0	0	0	0	0	0	0	0	0	0	0	0	0	0	0	0
954	954	229.14	229.138	N/A		TRUE	0	0	0	0	0	0	0	0	0	0	345.984	12.9463	4580.37	0	0	0	0	0	0	147.296	0	0	0	179.978	0	0	0	0	0	0	0	0	54.8148	0	0	0	386.615	0	0	0	0	0	0
955	955	229.16	229.157	N/A	(Isotope)	TRUE	0	0	0	4763.84	0	225.305	13658.1	1546.84	657.399	98.8211	0	0	0	0	112.566	0	0	0	0	0	260.947	0	0	0	20101.8	0	102.773	0	2852.58	0	0	89.8582	0	364.043	21329	71	0	0	0	0	0	3985.88	0
956	956	229.17	229.169	N/A	(Isotope)	TRUE	0	526.283	1115.94	0	0	0	0	0	0	0	0	0	0	0	0	87.2	0	0	1036.09	0	0	76.8474	110.75	0	0	62.6129	0	783.941	0	0	0	0	0	0	0	0	0	0	34.7878	0	42.219	0	1135.34
957	957	229.18	229.182	N/A	(Isotope)	TRUE	347.557	0	0	0	99.6389	0	0	0	0	0	0	0	2396.61	69.0379	0	0	75.5773	0	0	0	0	0	0	0	0	0	0	0	0	0	42.5368	0	0	0	0	0	0	0	0	10.7941	0	0	0
958	958	229.19	229.194	N/A	(Isotope)	TRUE	0	0	0	0	0	0	0	0	0	0	0	77.1829	0	0	0	0	0	0	0	6246.95	0	0	0	203.168	0	0	0	0	0	0	0	0	0	0	0	0	26.5783	0	0	0	0	0	0
959	959	229.88	229.883	N/A	(Monoisotopic)	TRUE	0	0	0	0	0	0	0	0	0	72.3434	0	0	0	0	0	0	50.6082	0	0	0	421.336	258.588	24.2422	0	0	0	0	0	0	0	0	0	0	0	0	0	0	0	0	0	0	19076.4	0
960	960	230.04	230.045	N/A	(Isotope)	TRUE	393.257	8038.21	0	231.132	1059.33	127.396	0	4310.62	5015.52	0	23449.4	569.932	2957.81	0	47.5789	0	0	2524.1	570.882	0	1602.13	2399.1	0	0	1762.04	0	0	10471.9	3604.46	370.647	633.448	1714.79	0	0	18481.7	545.757	0	0	551.491	0	0	0	0
961	961	230.06	230.056	N/A	(Isotope)	TRUE	0	0	1814.78	0	0	0	0	0	0	4688	0	0	0	663.404	0	283.075	1267.78	0	0	580.815	0	0	946.693	2768	0	718.333	517.553	0	0	0	0	0	1036.78	2018.57	0	0	640.464	257.204	0	680.537	260.431	4789.16	9774.27
962	962	230.07	230.071	N/A	(Isotope)	TRUE	0	0	0	0	0	0	3573.47	0	0	0	0	0	0	0	0	0	0	0	0	0	0	0	0	0	0	0	0	0	0	0	0	0	0	0	0	0	0	0	0	0	0	0	0
963	963	230.08	230.084	N/A	(Isotope)	TRUE	0	0	0	0	0	0	0	0	0	0	0	0	0	0	0	0	0	0	0	0	0	0	0	0	0	0	0	0	0	0	0	0	0	0	0	0	0	0	0	0	0	0	0
964	964	230.11	230.115	N/A	(Isotope)	TRUE	0	0	0	483.632	0	0	0	0	0	895.628	751.637	0	58.1852	0	0	0	0	0	124.954	0	0	0	25.4609	73.7838	4218.08	0	0	0	0	0	0	0	0	0	5375.87	0	0	0	9.5659	0	32.4307	0	0
965	965	230.53	230.53	N/A		TRUE	0	2141.75	252.06	4854.08	0	0	52.4749	1469.47	1505.93	9.9228	20.3856	2071.57	13676.4	0	0	0	83.2732	0	1504.77	0	0	0	683.188	19.3081	2140.02	0	0	2102.06	12022.3	0	72.2794	51.3657	0	21.5586	27256.1	0	0	0	0	0	20.3066	394.304	381.354
966	966	230.77	230.767	N/A		TRUE	0	0	0	0	0	0	0	0	0	0	0	10.4268	0	0	0	0	0	0	0	0	2430.72	1463.09	0	0	0	22.1774	0	0	0	0	0	0	0	0	0	0	0	0	0	0	0	3775	0
967	967	230.88	230.881	N/A	(Isotope)	TRUE	0	0	0	0	0	0	13.0618	0	38.236	0	0	0	0	0	0	24.275	0	0	20.2359	0	0	12.7662	0	0	0	0	0	0	0	0	0	12.1045	0	0	0	0	0	0	0	0	0	4822.58	0
968	968	230.96	230.956	N/A		TRUE	0	0	45.9	0	0	51.6415	86.5405	151.31	76.1798	0	0	48.5	0	0	88.0839	232.162	99.3351	0	0	0	1023.7	1810.93	89.8064	32.7405	0	34.5178	61.2895	0	0	153.294	194.206	412.56	166.593	101.126	0	0	0	726.111	536.039	83.0588	0	409.246	0
969	969	231.04	231.037	N/A		TRUE	0	42172.7	10753.7	10216.2	9276.67	619.057	2203.96	20967.4	29719.7	0	64902.7	5031.09	32249.1	0	310.275	0	0	23262.1	9287.79	5662.22	0	24008.9	13321.1	22159.3	3913.94	0	0	6109.04	21496.3	0	0	0	0	8072.01	52852.8	4075.21	0	0	1127.33	0	0	20447.8	23447.8
970	970	231.05	231.05	N/A		TRUE	6748.14	0	0	0	0	0	0	0	0	37940.8	0	0	0	8091.87	0	777.812	1766.93	0	0	0	23849.8	0	0	0	0	2336.92	1395.63	0	0	1383.41	1554.34	3401.94	5480.37	0	0	0	6100.37	761.963	0	8176.36	5645.33	0	0
971	971	231.07	231.066	N/A		TRUE	0	0	0	0	0	0	0	0	0	0	0	0	0	0	0	0	0	0	0	0	0	0	0	0	0	0	0	0	0	0	0	0	0	0	0	0	0	0	0	0	0	0	0
972	972	231.09	231.093	N/A		TRUE	0	931	0	3649.76	0	0	0	0	0	0	0	0	0	0	0	0	0	0	0	0	0	0	0	0	0	0	0	0	1632.79	0	0	0	0	0	0	0	0	0	0	0	0	6346.64	0
973	973	231.11	231.108	N/A	(Monoisotopic)	TRUE	0	0	374.7	0	409.639	0	0	3103.79	1033.37	8271.53	9304.56	52.5659	2165.04	251.682	80.8235	126.475	156.186	409.7	1118.63	0	0	731.279	1713.18	1789.15	26087.7	229.71	0	273.316	0	25.3016	67.673	367.858	156.333	0	43114.6	493.045	0	0	0	176.956	421.62	0	1024.51
974	974	231.12	231.124	N/A	(Monoisotopic)	TRUE	0	0	0	0	0	0	11938.8	0	0	0	0	0	0	0	0	0	0	0	0	0	0	0	0	0	0	0	46.4733	0	0	0	0	0	0	393.68	0	0	0	0	62.2058	0	0	0	0
975	975	231.15	231.147	N/A		TRUE	0	0	0	1666.97	0	0	0	0	0	0	0	0	0	0	0	0	0	0	0	56	0	0	0	0	0	0	0	0	0	0	0	0	0	0	0	0	0	0	0	0	0	0	0
976	976	231.17	231.171	N/A		TRUE	0	89.9444	0	0	0	0	0	0	8.8764	0	0	0	1239.59	0	0	0	0	0	0	0	0	0	0	0	0	0	0	0	0	0	0	0	0	0	200.817	0	0	0	0	0	0	0	0
977	977	231.21	231.212	N/A		TRUE	0	0	0	91.7368	0	0	188.764	0	0	0	0	421.427	0	0	0	0	0	0	23.8667	849.63	0	0	0	594.708	0	0	0	0	1225.81	0	0	0	0	0	0	0	9.4518	0	0	0	0	0	17.7073
978	978	231.88	231.88	N/A	(Monoisotopic)	TRUE	0	0	0	0	51.6614	0	0	0	0	28.5604	0	0	0	0	0	0	39.0515	0	17.6718	0	18.7036	7.2549	37.4666	9.3553	0	0	0	0	0	0	0	0	0	0	0	0	0	0	0	0	0	10828.9	0
979	979	231.95	231.949	N/A	(Isotope)	TRUE	113.232	0	0	0	410.12	1041.25	0	292.513	93.8027	329.334	113.202	63.5098	0	0	63.6161	1145.81	523.263	0	191.103	0	2976.51	4355.85	0	1.1947	0	164.032	87.32	0	114.439	0	25.7233	85.1427	0	116.106	31.1546	65.5286	0	0	80.9059	10.1118	0	0	0
980	980	232.03	232.034	N/A	(Isotope)	TRUE	0	1627.72	0	0	1211.81	0	0	1932.86	1296.98	0	0	0	0	0	0	0	0	0	0	0	0	0	0	0	0	0	0	0	0	0	0	0	0	0	2218	224.9	287.916	0	0	0	0	0	0
981	981	232.07	232.067	N/A		TRUE	0	0	0	0	0	0	4887.73	0	0	0	0	0	0	0	0	0	0	0	0	0	0	0	0	0	0	0	0	0	0	0	0	0	0	0	0	0	0	0	0	0	0	0	0
982	982	232.1	232.104	N/A	(Isotope)	TRUE	0	0	0	4828.18	0	0	0	0	0	0	33.0798	0	0	0	0	0	0	0	0	0	0	0	0	0	11572.4	0	0	0	0	0	0	0	0	0	20601.2	0	0	0	0	0	0	0	0
983	983	232.12	232.122	N/A	(Monoisotopic)	TRUE	0	2259.22	140.94	0	0	0	1651.2	748.407	0	80.7317	0	0	358.389	0	0	0	39.1598	0	543.256	0	0	0	0	0	0	66.8871	0	192.647	0	0	23.7647	0	0	384.554	0	0	0	0	5.0932	0	0	0	0
984	984	232.76	232.764	N/A		TRUE	0	0	0	0	0	81.7269	0	0	9.736	44.5667	11.3659	0	0	0	0	0	0	0	0	117.977	4762.59	2482.23	0	0	0	0	0	0	0	0	0	0	0	0	0	0	0	0	0	0	0	7662.81	0
985	985	232.88	232.884	N/A		TRUE	0	0	0	0	53.25	27.2736	0	20.0656	0	0	0	0	0	0	17.8242	0	0	0	0	0	369.817	2093.26	0	0	0	27.1664	0	0	0	98.2941	0	110.172	0	0	0	40.5143	0	0	0.1532	0	0	109.217	0
986	986	232.92	232.918	N/A		TRUE	0	0	0	0	0	0	0	0	0	0	0	0	0	0	0	0	0	0	75.482	0	0	0	0	0	0	0	0	0	0	0	0	0	0	0	119.755	0	0	0	0	0	0	0	576.049
987	987	232.98	232.981	N/A	(Isotope)	TRUE	0	0	0	0	0	0	0	0	0	0	60.3803	32.6951	0	0	0	0	0	232.3	0	0	0	203.857	35.5156	65.8973	0	0	0	0	0	0	0	0	0	0	0	0	0	0	0	0	0	2104.59	91.0244
988	988	233.03	233.035	N/A	(Monoisotopic)	TRUE	0	0	0	0	1314.47	0	0	1269.65	568.961	0	0	0	0	0	0	0	0	0	0	0	0	0	0	0	0	0	0	0	0	595.627	823.368	792.987	0	0	0	429.7	197.868	0	0	0	0	0	0
989	989	233.05	233.047	N/A	(Monoisotopic)	TRUE	0	0	7664.98	0	0	2106.96	0	0	0	293452	227333	54899.7	11213.7	86063.7	2566.34	39857.6	37500.9	115206	11151.2	7979.9	22739.3	9006.08	184209	197109	0	50857.1	36923.1	3440.25	15017.4	0	0	0	127571	77845.3	0	0	0	38481.5	45267.8	30363	18973.6	45707.2	60045.2
990	990	233.06	233.059	N/A	(Monoisotopic)	TRUE	483.909	11536.9	0	10621.3	0	0	22135.2	0	0	0	0	0	0	0	0	0	0	0	0	0	0	0	0	0	0	0	0	0	0	0	0	0	0	0	0	0	0	0	0	0	0	0	0
991	991	233.07	233.069	N/A	(Monoisotopic)	TRUE	0	0	0	0	0	0	0	0	0	0	0	0	0	0	0	0	0	0	0	0	0	0	0	0	30888.5	0	0	0	0	0	0	0	0	0	72448.1	0	0	0	0	0	0	0	0
992	992	234.04	234.044	N/A	(Isotope)	TRUE	0	0	0	0	5850.5	0	147.896	5019.36	3124.54	22625	17563.3	2602.04	0	3677.05	0	840.45	954.448	5303.7	0	63.0617	3609.02	2700.51	8218.49	7173.78	0	0	0	0	0	1419.02	1129.69	1918.4	8664.19	3939.59	0	1072.01	856.452	0	1942.59	4979.45	3991.19	0	135.049
993	993	234.07	234.075	N/A		TRUE	0	0	0	0	0	0	0	0	0	0	0	0	0	0	0	0	0	0	0	0	0	0	0	0	294.832	0	0	0	37.2243	0	0	0	0	0	2229.54	0	0	0	0	0	0	0	0
994	994	234.16	234.158	N/A	(Monoisotopic)	TRUE	3851.95	4800.51	4562.88	8288.29	0	83.5452	906.815	0	0	304.953	0	6594.75	8505.76	4149.75	377.814	5937.15	6698.7	0	6200.99	2523.06	2233.69	925.206	351.902	38.0924	2986.54	1607.68	1068.71	2438.31	2977.75	0	33.1297	112.554	52.4274	1684.65	7803.55	0	28.0518	381.19	622.955	63.0814	111.854	28787	0
995	995	234.76	234.762	N/A		TRUE	0	0	0	0	0	45.6604	0	0	0	39.1961	27.1414	0	0	0	0	0	0	0	11.8103	0	3156.19	2028.75	0	0	0	0	0	0	0	0	0	0	0	0	0	0	0	0	5	0	0	4508.49	0
996	996	234.86	234.864	N/A		TRUE	0	0	403.04	0	666.333	0	0	339.053	0	1319.3	230.83	0	0	0	0	451.225	316.856	0	90.3026	0	1580.68	2354.21	498.562	293.184	0	0	0	243.863	0	0	0	14.2836	0	36.0725	46.7547	53.2286	28.1325	0	0	83.9412	0	8399.97	30.4512
997	997	235.04	235.036	N/A	(Isotope)	TRUE	798.357	0	0	0	3344.72	0	0	0	0	0	0	1181.44	0	3027.92	65.1671	0	0	0	0	0	0	0	0	0	0	2565.9	1746.92	0	0	0	0	0	0	0	0	369.771	0	1090.35	919.855	0	0	362.275	0
998	998	235.05	235.047	N/A	(Isotope)	TRUE	0	144.444	0	0	0	0	158.236	5924.3	0	18601.7	14696.7	0	0	0	0	448.475	683.541	5935.8	0	0	6399.96	4612.07	5035.16	4590.83	0	0	0	0	0	1001.96	725.353	1310.3	2565	978.434	0	0	0	0	0	3606.35	3063.23	0	0
999	999	235.07	235.068	N/A	(Monoisotopic)	TRUE	0	0	1038.86	0	0	0	0	0	2746.76	0	0	0	664.111	0	0	0	0	0	0	0	0	0	0	0	1537.37	0	0	886.569	713.86	0	0	0	0	0	0	0	929.49	0	0	0	0	0	588.646
1000	1000	235.08	235.082	N/A	(Isotope)	TRUE	0	0	0	1620.21	0	0	0	0	0	0	0	0	0	0	0	0	0	0	0	0	0	0	0	0	0	0	0	0	0	0	0	0	0	0	0	0	0	0	0	0	0	4234.8	0
1001	1001	235.09	235.094	N/A	(Isotope)	TRUE	0	0	0	0	0	1371.57	0	0	0	0	0	0	0	0	0	0	0	0	0	393.506	0	471.401	234.328	0	0	0	0	0	0	0	0	0	0	0	0	0	0	0	24.5067	0	0	0	0
1002	1002	235.12	235.118	N/A	(Monoisotopic)	TRUE	0	0	0	0	0	0	8246.75	0	0	0	0	0	0	0	0	0	0	0	0	0	0	0	0	0	0	0	0	0	0	0	0	0	0	0	11881.8	0	0	0	0	0	0	0	0
1003	1003	235.14	235.144	N/A	(Monoisotopic)	TRUE	0	0	0	0	0	0	0	0	0	0	0	0	0	0	0	0	0	0	0	49082.7	0	0	0	0	0	0	0	0	0	0	0	0	0	0	0	680.986	0	0	0	0	0	0	0
1004	1004	235.15	235.155	N/A	(Monoisotopic)	TRUE	2114.11	8194.24	9189.88	50388.3	0	0	0	9490.92	12781.1	171.332	450.666	0	37851.6	0	341.706	0	2686.75	185.9	9958.71	0	0	128.989	0	2961.73	59574.7	0	178.107	6147.41	20331.2	0	0	1474.81	0	0	0	0	4047.9	0	1000.64	0	95.7591	27085	42350.2
1005	1005	235.17	235.169	N/A	(Monoisotopic)	TRUE	0	0	0	0	1403.58	334.981	3286.73	0	0	0	0	2348.16	0	0	0	770.725	0	0	0	0	116.323	0	861.625	0	0	66.4355	0	0	0	295.274	330.647	0	0	5008.4	22512	0	0	746.274	0	0	0	0	0
1006	1006	235.97	235.974	N/A	(Monoisotopic)	TRUE	0	0	0	0	0	0	0	0	0	0	0	0	0	0	0	0	0	0	0	0	0	0	0	0	0	0	0	0	0	0	0	0	0	0	0	0	0	681.963	0	0	0	0	0
1007	1007	235.99	235.987	N/A	(Monoisotopic)	TRUE	0	0	0	0	0	0	0	0	0	0	0	434.637	0	0	0	0	586.438	0	0	0	0	0	0	0	0	397.193	350.653	0	0	0	0	0	1139.85	2728.05	0	0	0	0	997.965	0	0	0	0
1008	1008	236.02	236.02	N/A		TRUE	487.429	879.389	1401.68	489.737	1604.47	38.5849	0	5449.75	1491.68	2587.16	4847.47	0	343.148	0	0	0	0	6135.7	3461.91	543.654	2167.75	3417.53	6478.69	8903.32	628.504	0	0	247.367	700.724	0	494.55	899.813	0	0	371.763	410.7	1642.45	0	0	2585.23	1597.13	16172.9	23449.3
1009	1009	236.03	236.031	N/A	(Isotope)	TRUE	0	0	0	0	0	0	0	0	0	0	0	0	0	0	0	0	0	0	0	0	0	0	0	0	0	0	0	0	0	0	0	0	0	0	0	0	0	0	0	0	0	0	0
1010	1010	236.09	236.094	N/A	(Monoisotopic)	TRUE	968.143	1202.06	0	560.947	219.718	0	1374.02	266.639	482.182	0	122.485	237.015	21022.2	0	55.9319	100.925	201.531	0	365.359	10794.6	897.873	799.995	0	77.9069	1057.54	66.9677	23.92	440.843	1399.4	0	19.1355	81.9557	0	1958.53	5034.47	83.3723	73.8817	0	147.191	30.9559	200.066	2192.43	0
1011	1011	236.11	236.108	N/A	(Isotope)	TRUE	0	0	509.34	0	0	385.984	0	0	0	33.8841	0	0	0	0	0	0	0	0	0	0	0	0	0	0	0	0	0	0	0	0	0	0	0	0	0	0	0	0	0	0	0	0	2247.95
1012	1012	236.12	236.122	N/A		TRUE	0	0	0	0	0	0	0	0	0	0	0	0	0	0	0	0	0	0	0	0	0	0	0	0	0	0	0	0	0	0	0	0	0	0	0	0	0	0	0	0	0	0	0
1013	1013	236.14	236.144	N/A	(Isotope)	TRUE	0	0	0	0	0	0	0	0	0	0	0	0	0	0	0	0	0	203.3	0	0	0	0	0	0	0	0	0	0	0	0	0	0	0	0	0	0	0	0	0	0	0	0	0
1014	1014	236.17	236.168	N/A	(Isotope)	TRUE	0	0	58.06	2053.34	0	0	0	0	241.5	0	11.1489	33.322	1251.35	0	0	0	0	0	0	0	19.3186	6.8474	58.4453	0	2311.11	0	10.44	0	217.692	0	0	23.1642	0	0	681.472	0	72.6867	53.8519	0	0	0	547.768	204.11
1015	1015	236.86	236.862	N/A		TRUE	0	0	276.2	0	536.722	0	0	116.842	0	495.057	68.4601	0	0	0	0	245.562	120.716	0	32.841	0	665.889	908.476	358.986	110.243	0	0	0	0	0	0	0	16.0075	0	0	0	0	0	0	4.6881	0	0	4489.91	0
1016	1016	236.99	236.992	N/A		TRUE	0	0	102.04	0	0	0	0	970.628	0	1054.38	511.585	253.951	0	99.1818	0	3731	2882.75	0	59.4205	17.5683	206.08	0	0	0	19.9327	1009.05	704.807	0	0	0	0	0	0	0	0	46.3571	0	0	0	0	0	0	118.085
1017	1017	237	237.004	N/A		TRUE	0	0	0	0	326.75	0	0	0	0	0	0	0	0	0	43.1592	0	0	0	0	0	0	0	679.406	229.022	0	0	0	0	0	0	0	0	2313.52	1290.17	0	0	106.889	283.37	348.386	0	66.2847	595.623	0
1018	1018	237.04	237.037	N/A	(Isotope)	TRUE	0	0	72.24	0	0	0	487.508	0	0	71.6341	0	0	0	0	0	0	0	0	0	0	0	2663.29	0	0	0	0	0	0	0	399.588	0	418.411	0	0	0	0	0	0	0	0	0	0	26.0328
1019	1019	237.05	237.053	N/A	(Monoisotopic)	TRUE	0	0	0	0	0	340.37	0	0	0	0	59.7686	26.6488	0	0	0	1059.09	537.675	0	0	0	1491.58	0	320.867	0	0	0	0	0	0	0	0	0	0	0	0	0	0	0	0	0	0	0	0
1020	1020	237.08	237.075	N/A	(Monoisotopic)	TRUE	0	0	0	0	171.102	0	0	0	0	0	0	0	0	0	0	0	0	0	0	0	0	0	0	0	0	0	0	0	0	0	0	0	0	0	0	0	0	0	0	0	318.106	3387.45	0
1021	1021	237.09	237.092	N/A	(Monoisotopic)	TRUE	1588.43	2674.86	0	4851.5	0	0	9580.54	8432.11	0	38.6341	0	0	0	1235.95	0	0	0	0	16830.3	217.333	0	132.224	0	215.795	28663.4	886.645	10.46	6831.33	0	0	27.5515	106.134	85.8148	2494.45	3508.92	0	0	0	260.955	2100.59	0	0	1780.62
1022	1022	237.13	237.133	N/A		TRUE	0	0	4096.64	0	0	0	0	0	0	0	0	0	0	0	0	0	0	0	0	0	0	0	0	0	0	0	0	0	0	0	0	0	0	0	0	0	0	54.4815	0	0	0	0	0
1023	1023	237.15	237.149	N/A	(Monoisotopic)	TRUE	5662.21	6984.97	0	7540.26	199.167	829.544	1246.87	5760.51	8820.09	98.7561	670.981	1179.47	18715.6	1659.45	783.192	582.087	650.237	0	3354.92	15366.6	492.091	242.465	996.179	2567.73	24967.7	668.614	1428.2	592.952	4911.73	679.353	1041.64	5553.7	0	938.493	20026.8	1086.13	5320.82	0	515.881	104.852	294.224	28233.5	48618.7
1024	1024	238.06	238.061	N/A	(Monoisotopic)	TRUE	0	0	0	0	0	0	0	0	174.781	0	0	0	0	388.959	0	0	0	0	0	0	165.186	0	0	0	0	0	0	0	0	109.451	0	0	0	0	0	0	0	0	0	0	0	0	0
1025	1025	238.07	238.073	N/A		TRUE	0	132.972	57.24	0	0	35.0377	672.839	0	0	9349.33	44104	3976.55	80.2037	0	61.2338	0	151.588	0	1401.98	289.395	0	14.1656	7637.01	25547.5	3251.97	0	188.563	8212.86	4251.75	0	79.4779	167.224	0	2580.15	1052.68	1638.59	5802.4	0	866.402	34.6029	233.314	2412.54	10597.4
1026	1026	238.15	238.153	N/A	(Isotope)	TRUE	0	91.0556	0	0	0	0	10.7259	0	209.764	0	11.3218	6.1561	491.37	0	0	0	0	0	13.4051	0	0	0	0	0	866.727	0	39.1933	0	0	0	0	94.3433	61.8889	0	536.34	0	264.572	0	14.9936	0	0	1120	3065.11
1027	1027	238.9	238.899	N/A		TRUE	0	0	0	138.474	73.9894	0	0	2051.36	0	0	0	3.4732	960.705	0	354.6	0	0	0	0	0	387.449	738.088	0	21.5676	0	0	10.1533	39.6863	0	35.0588	0	94.0224	0	97.4306	0	0	0	0	0	30.5	0	0	0
1028	1028	238.92	238.921	N/A		TRUE	0	0	0	0	0	0	0	0	43.0787	0	0	0	0	0	0	0	0	0	44.1897	0	0	0	0	0	37.6719	0	0	0	0	0	0	0	0	0	0	0	0	0	0	0	0	4237.33	0
1029	1029	239.05	239.048	N/A	(Monoisotopic)	TRUE	0	0	0	0	0	0	0	0	0	0	0	0	0	0	0	0	0	0	0	0	0	0	0	0	0	0	0	44261.3	0	0	0	0	0	0	0	0	0	0	0	0	0	0	0
1030	1030	239.06	239.064	N/A	(Monoisotopic)	TRUE	15562.4	16527.3	20051.5	29244.5	23722	11379	24857	37305.8	29245.4	51890.3	49442.9	22682.3	27628.5	8656.12	10.1813	27191.6	24163.5	27711.5	23583.4	26366.2	33940.4	32121.4	40979.9	36983	25144.9	27500.3	23602.1	0	29238.6	25943.7	24080.8	34784.5	34367.9	44710.8	29664.7	19631.3	18224.3	17462.3	24711.7	19493.8	22100.5	148097	54947.4
1031	1031	239.12	239.118	N/A		TRUE	0	0	0	0	0	0	0	0	0	0	0	0	0	0	0	0	0	0	0	0	0	0	0	0	0	0	0	2586.42	0	0	0	0	58.2593	0	6558.13	0	0	0	0	0	0	0	0
1032	1032	239.14	239.137	N/A		TRUE	0	3224.67	7057.78	0	559.794	371.498	1870.54	3761.74	0	98.7375	78.5715	1051.23	0	1086.98	221.995	2055.04	2169.92	0	5765.99	0	2844.31	1519.98	0	145.542	0	976.132	665.335	0	5677.52	0	27.1624	743.232	0	0	0	541.42	2068.06	254.716	685.233	156.429	491.685	23884.4	0
1033	1033	239.15	239.148	N/A		TRUE	0	0	0	0	0	0	0	0	2660.08	0	0	0	21326.9	0	0	0	0	0	0	10521.4	0	0	596.907	0	8584.51	0	0	0	0	50.121	0	0	0	0	0	0	0	0	0	0	0	0	0
1034	1034	239.16	239.159	N/A		TRUE	4615.38	0	0	23656.8	0	0	0	0	0	0	0	0	0	0	0	0	0	0	0	0	0	0	0	0	0	0	0	0	0	0	0	0	0	0	0	0	0	0	0	0	0	0	6510.45
1035	1035	239.19	239.189	N/A		TRUE	0	0	0	0	0	293.43	0	0	0	0	0	479.537	0	0	0	0	0	0	0	0	755.447	0	0	744.084	0	99.8451	0	2938.59	0	0	69.6143	0	0	758.559	9119.07	0	0	0	0	0	0	0	0
1036	1036	239.2	239.202	N/A		TRUE	0	1733.11	4141.92	0	144.405	0	1859.32	1574.44	1382.69	6.6637	0	0	9988.85	0	70.4876	646.638	2348.74	0	3657.5	21468.4	0	529.743	108.594	0	3236.43	0	9.7713	0	2144.25	55.4706	0	103.388	203.518	0	0	411.2	110.789	32.8333	818.096	31.5	43.4526	9463.38	0
1037	1037	239.76	239.761	N/A		TRUE	0	0	0	0	0	0	0	0	0	0	0	0	0	0	0	0	0	0	0	0	0	0	0	0	0	0	0	0	0	0	0	0	0	0	0	0	0	0	0	0	0	0	0
1038	1038	240.05	240.052	N/A	(Monoisotopic)	TRUE	7309.22	12396	4221.46	48352.9	0	955.962	6366.71	13375.8	5691.04	0	0	4080.13	9092.24	0	408.55	1527.9	5003.28	0	13934.9	6248.47	0	0	4081.45	0	88998.4	0	0	15660.9	40991.1	0	0	0	0	0	122189	502.014	0	0	0	0	0	0	3975.55
1039	1039	240.06	240.064	N/A	(Isotope)	TRUE	0	0	0	0	1332.28	0	0	0	0	2437.35	2584.56	0	0	955.77	0	0	0	583.4	0	0	2684.88	2449.19	0	1961.13	0	748.145	503.829	0	0	358.937	559.773	655.745	784.074	2347.16	0	0	427.488	334.707	856.503	237.689	265.173	14195.5	0
1040	1040	240.11	240.107	N/A	(Isotope)	TRUE	0	0	0	0	0	0	0	0	0	0	0	0	0	0	0	0	0	0	0	0	0	0	0	0	0	0	0	0	0	0	0	0	0	0	0	0	0	0	0	0	0	0	0
1041	1041	240.8	240.799	N/A	(Monoisotopic)	TRUE	0	0	0	0	0	0	0	0	0	801.293	59.8777	6.9268	0	0	0	0	0	0	0	0	0	10.5992	23.9609	39.6703	0	0	0	0	0	0	0	0	0	0	0	0	0	0	0	0	0	0	0
1042	1042	241.01	241.013	N/A	(Monoisotopic)	TRUE	0	0	360.4	0	0	0	293.193	3908.21	0	1633.98	493.532	0	0	0	0	0	0	8704.3	0	145.012	0	0	2170.41	0	0	0	0	0	0	356.294	0	0	0	0	0	0	0	0	0	0	0	3546.43	213.348
1043	1043	241.03	241.027	N/A	(Isotope)	TRUE	0	1515.86	0	2750.92	0	0	0	0	0	0	0	0	0	0	0	0	0	0	1223.1	0	0	1385.89	0	0	0	0	0	2169.41	0	0	0	432.649	0	0	0	0	0	0	0	84.75	0	0	0
1044	1044	241.05	241.051	N/A	(Monoisotopic)	TRUE	0	0	0	0	0	0	0	0	0	0	0	0	25956.6	0	11.5888	0	363.691	0	0	0	319.087	0	0	570.519	8201.48	0	0	0	23595.6	0	174	0	0	0	13460.3	0	64.7289	214.685	0	0	0	0	0
1045	1045	241.06	241.062	N/A	(Monoisotopic)	TRUE	0	0	0	0	0	0	0	459.161	3078.53	0	18.7202	120.456	0	0	0	130.525	0	0	0	792.444	0	0	0	0	0	74.9839	0	0	0	0	0	0	369.865	524.724	0	69.1198	0	0	207.614	0	166.161	4438.2	0
1046	1046	241.08	241.082	N/A	(Monoisotopic)	TRUE	0	0	1770.6	0	0	0	0	0	0	0	0	0	0	0	0	0	0	0	0	0	0	0	0	0	0	0	131.236	0	0	0	0	0	0	0	0	0	0	0	0	0	0	0	87.3506
1047	1047	241.1	241.105	N/A	(Monoisotopic)	TRUE	0	439.861	0	1124.37	0	0	2727.28	0	0	0	0	0	0	0	71.3189	0	0	0	0	0	0	0	0	0	2277.08	0	0	0	357.542	0	0	0	0	0	7205.02	0	0	0	0	0	0	0	0
1048	1048	241.12	241.12	N/A	(Monoisotopic)	TRUE	540.929	0	0	0	0	0	0	0	0	59.0124	0	27.5024	0	0	0	0	87.9845	0	0	0	0	0	108.747	238.591	0	0	0	0	0	0	0	0	0	0	0	0	600.875	0	0	21.0368	0	0	0
1049	1049	241.13	241.134	N/A	(Isotope)	TRUE	0	0	0	0	0	0	0	1641.19	858.438	0	324.018	0	7048.31	0	0	0	0	0	1025.91	722.722	0	0	0	0	0	0	0	1408.82	0	0	0	182.298	0	88.7083	0	122.741	0	0	0	0	0	0	0
1050	1050	241.15	241.149	N/A	(Monoisotopic)	TRUE	0	0	0	0	139.085	0	0	0	0	0	0	0	0	0	0	0	0	0	0	0	1159.06	876.061	0	0	0	0	11.0909	0	0	30.0784	0	0	0	0	0	0	0	140.407	0	0	13.8029	0	0
1051	1051	241.17	241.166	N/A		TRUE	0	0	0	0	0	0	0	0	0	0	0	0	0	0	0	0	277.763	0	0	0	0	0	0	0	0	0	0	0	4240.78	0	0	0	0	0	0	0	0	0	0	0	0	8898.22	0
1052	1052	241.19	241.185	N/A		TRUE	0	0	0	0	0	0	0	0	0	0	0	0	0	0	0	0	0	0	0	0	0	0	0	0	0	0	0	0	0	0	0	0	0	0	0	0	0	0	0	0	0	0	0
1053	1053	241.76	241.759	N/A		TRUE	0	0	53.34	0	0	0	0	0	0	0	5.492	0	0	0	0	0	0	0	0	0	0	0	0	0	0	0	0	0	0	0	0	0	0	0	0	30.5571	0	0	0	0	0	0	0
1054	1054	241.9	241.899	N/A		TRUE	0	136.325	2175.68	1456.66	0	4.5482	0	0	0	0	0	0	0	0	19.2631	0	257.742	0	155.256	0	195.101	235.995	0	0	0	311.903	130.834	0	61.18	0	27.8265	0	59.7102	9.6924	113.24	0	0	0	0	0	12.2287	0	22.1768
1055	1055	241.94	241.942	N/A		TRUE	0	0	0	0	0	0	0	0	0	0	0	0	0	0	0	0	0	0	0	0	0	0	0	0	0	0	0	0	0	0	0	0	0	0	0	0	0	0	0	0	0	5705.9	0
1056	1056	241.96	241.961	N/A		TRUE	0	68.9104	260.64	0	0	0	0	684.779	206.64	4053.18	7559.62	0	0	0	0	27.0375	0	1470.4	373.472	0	206.929	282.429	879.922	2439.95	82.0117	0	0	174.333	432.953	0	21.1912	0	0	315.906	0	285.8	503.157	0	36.9421	109.015	188.015	0	854.183
1057	1057	242	242.004	N/A	(Monoisotopic)	TRUE	0	0	0	0	0	0	0	0	0	0	0	0	0	0	0	0	0	0	0	0	0	0	0	0	0	0	0	0	0	0	0	0	0	0	0	0	0	0	0	0	0	0	0
1058	1058	242.04	242.043	N/A	(Monoisotopic)	TRUE	0	0	0	0	0	0	0	0	0	0	0	0	0	1227.77	0	0	0	0	0	4001.36	0	234.522	0	0	0	1367.97	0	0	0	0	0	0	0	0	0	0	0	0	0	0	0	0	0
1059	1059	242.06	242.056	N/A		TRUE	0	0	0	9993.58	0	310.425	0	0	0	0	0	0	0	0	0	0	0	0	0	0	0	0	0	0	14555	0	1350.76	0	0	0	0	0	0	0	0	0	0	0	0	0	0	0	0
1060	1060	242.07	242.067	N/A	(Monoisotopic)	TRUE	1273.81	14707.1	0	0	1057.62	0	3163.56	7640.16	0	2561.29	25704.6	5845.68	12911.6	0	277.263	0	0	0	4795.84	0	0	0	4617.64	8055.88	0	0	0	0	0	394.933	1070.54	3105.14	0	12675.2	45951.2	1247.83	2088.57	2060.48	4564.76	1873.05	2442.77	5876.45	19834
1061	1061	242.08	242.08	N/A		TRUE	0	0	3204.62	0	0	0	0	0	25267.1	0	0	0	0	0	0	0	1042.01	0	0	0	0	0	0	0	0	0	0	1271.03	45506	0	0	0	0	0	0	0	0	0	0	0	0	0	0
1062	1062	242.1	242.101	N/A		TRUE	0	0	0	138.763	0	0	0	0	0	0	0	0	0	0	0	0	0	0	0	0	183.287	255.789	0	0	0	33.4431	0	0	0	0	0	0	74.6296	0	0	0	0	0	0	0	0	0	0
1063	1063	242.15	242.148	N/A	(Isotope)	TRUE	0	4524.03	1302.28	0	0	0	0	0	0	0	0	0	0	0	0	0	0	0	861.046	0	0	0	0	0	2857.96	28.5968	0	0	0	0	62.7941	0	0	0	6758.43	0	0	0	0	0	0	0	0
1064	1064	242.17	242.166	N/A		TRUE	0	0	0	907.368	0	0	399.174	3332.83	0	0	0	0	2078.43	0	0	0	0	0	0	0	0	0	0	0	0	0	42.36	611.333	0	0	0	0	0	380.705	0	0	0	0	0	0	0	0	0
1065	1065	242.19	242.19	N/A	(Monoisotopic)	TRUE	0	0	0	0	0	0	0	0	0	0	0	0	0	0	0	0	0	0	0	0	633.761	1005.37	0	0	0	0	0	0	0	0	0	0	0	0	0	0	0	0	0	0	0	0	0
1066	1066	242.21	242.205	N/A	(Monoisotopic)	TRUE	0	0	0	0	409.833	0	0	0	2683.9	34.7561	0	0	0	0	0	1042.42	0	0	0	0	0	0	904.32	299.308	0	0	0	0	0	0	0	0	0	0	0	0	0	0	327.338	0	0	19268.4	0
1067	1067	242.22	242.219	N/A	(Monoisotopic)	TRUE	1215.31	6496.5	12090.8	20164.3	0	490.736	2365.97	4320.42	0	0	131.638	295.859	56452.2	0	299.838	0	2288.34	0	8486.35	19899.5	0	0	0	0	11208.3	103.71	133.227	5360.45	4181.98	62.9483	27.3189	180.902	0	688.671	13651.6	1669.24	575.94	155.222	0	41.6324	27.5985	0	11283.9
1068	1068	242.79	242.792	N/A		TRUE	0	0	0	0	0	0	0	0	0	1316.41	97.4601	0	0	0	0	0	0	0	0	0	0	0	126.555	53.8486	0	0	0	0	0	0	20.5074	0	0	5.4769	0	0	0	0	0	0	0	47.4783	0
1069	1069	243.04	243.039	N/A		TRUE	0	0	0	61972	821.694	0	0	0	0	0	0	0	0	13697.4	0	0	0	0	0	0	0	903.318	0	0	0	6961.05	2891.77	0	0	0	0	0	0	0	0	0	68.9398	0	0	0	0	0	0
1070	1070	243.05	243.053	N/A	(Monoisotopic)	TRUE	0	0	0	0	0	0	0	0	0	0	0	29847.1	185454	0	0	1070.54	0	0	0	56762.7	1227.8	0	0	0	0	0	0	0	0	0	0	0	0	0	0	0	0	0	0	0	0	0	0
1071	1071	243.06	243.063	N/A	(Monoisotopic)	TRUE	30290.8	34401.6	53860.8	0	0	7204.21	5177.76	33909.8	49141.8	27282.4	0	0	0	0	50.8604	0	6522.87	13128.6	15328.1	0	0	0	22888.2	56536	42018.6	0	0	13881	83046.6	416.902	3784.26	0	4366.02	14034.6	50199.2	0	0	7843.98	4929.02	0	17543.1	80048.3	25999.4
1072	1072	243.08	243.075	N/A	(Monoisotopic)	TRUE	0	0	0	0	0	0	0	0	0	0	87375.3	0	0	0	0	0	0	0	0	0	0	0	0	0	0	0	0	0	0	0	0	3121.9	0	0	0	5503.33	0	0	0	0	0	0	0
1073	1073	243.09	243.085	N/A	(Monoisotopic)	TRUE	0	0	0	0	0	0	0	0	0	0	0	0	0	0	0	0	0	0	0	0	0	0	0	0	0	0	0	0	0	0	0	0	0	0	0	0	8748.2	0	0	766.044	0	0	0
1074	1074	243.11	243.115	N/A	(Isotope)	TRUE	0	0	0	2017.29	0	0	0	1667.81	806.77	0	0	0	12736.1	0	0	0	0	0	460.626	173.518	0	0	0	0	0	56.871	0	235.412	619.348	0	0	0	0	0	0	0	0	0	0	0	410.715	1346.14	0
1075	1075	243.13	243.13	N/A		TRUE	0	0	0	0	343.161	0	0	0	0	2167.31	0	13.3732	0	0	0	108.013	166.351	0	0	0	1703.43	0	0	0	0	0	33.7267	0	0	0	0	0	0	0	0	0	0	0	31.5756	0	0	0	0
1076	1076	243.14	243.141	N/A	(Isotope)	TRUE	640.982	0	0	0	0	99.6415	0	0	0	0	0	0	0	0	0	0	0	178.6	0	0	0	842.838	0	0	0	0	0	0	0	0	0	0	0	182.518	0	0	0	0	0	92.4338	0	0	0
1077	1077	243.17	243.172	N/A	(Monoisotopic)	TRUE	0	0	0	0	0	0	6793.98	0	0	0	0	0	0	0	106.068	0	0	0	0	0	0	0	0	0	13269.9	0	0	0	1410.29	0	90.9338	155.634	0	0	16344.2	0	0	0	0	0	0	5300.07	1417.43
1078	1078	243.19	243.191	N/A	(Monoisotopic)	TRUE	840.357	803.389	2871.68	6458.55	0	0	0	2938.06	1316.81	8.5528	43.4362	1955.34	14803.6	0	0	270.587	108.258	0	2529.97	7051.39	21.9735	0	903.858	234.546	0	24.7175	20.1966	1274.2	0	0	0	0	0	913.026	0	1414.91	928.542	0	99.3248	0	118.81	0	0
1079	1079	243.21	243.206	N/A	(Isotope)	TRUE	0	0	0	0	0	0	0	0	0	0	0	0	0	0	0	0	0	0	0	0	0	29.2175	0	0	0	0	0	0	0	27.1373	0	0	0	0	0	0	0	0	0	0	0	0	0
1080	1080	243.76	243.756	N/A		TRUE	0	0	0	0	0	0	16.8147	0	0	0	0	0	0	0	0	0	0	0	0	0	0	0	0	0	0	0	42.46	0	0	0	0	0	0	0	0	0	8.753	0	0	0	0	0	0
1081	1081	243.9	243.899	N/A		TRUE	0	37.5795	74680.3	64520.5	0	321.623	52.7297	655.1	22.5225	26.565	17.8989	6133.42	0	0	0	8716.6	14825.2	0	47109.5	0	111526	52804.1	0	0	29.2031	0	0	113.412	0	0	0	9.8582	5026.68	17709	3.881	0	21.5783	0	0	0	0	5257.23	0
1082	1082	243.96	243.964	N/A	(Monoisotopic)	TRUE	182.067	4536.87	774.72	996.895	481.111	74.5094	740.861	5728.99	1557.62	1182.05	2647.29	120.322	965.537	76.7704	17.7764	0	0	2619.7	4859.51	2113.41	346.664	1373.44	6544.78	3615.67	3421.01	0	0	1298	847.346	0	70.8603	55.694	0	508.603	445.887	76.1857	618.337	0	71.2721	561.125	1265.95	12258.5	8315.3
1083	1083	244.04	244.044	N/A		TRUE	2115.74	948.361	0	933.605	13846.6	735.302	1032.21	13488.5	0	30154	0	16842.8	0	16702.5	0	4736.01	4314.23	11429.5	1266.27	0	13558.3	12601.7	20039.8	15881.5	0	22205.6	17237.7	0	0	5182.47	4540.75	6624.54	27242.9	23531.6	0	4364.97	5472.68	18034.6	17703.7	10226.7	10822.4	19344.9	10779.8
1084	1084	244.06	244.058	N/A	(Isotope)	TRUE	0	0	2823.4	0	0	0	0	0	9100.58	0	47838.8	0	9042.94	0	32.8508	0	0	0	0	1184.73	0	0	0	0	1661.56	0	0	0	3127.51	0	0	0	0	0	1493.35	0	0	0	0	0	0	0	0
1085	1085	244.13	244.127	N/A		TRUE	0	0	0	0	0	0	0	0	0	0	0	0	0	0	0	0	0	0	0	41.9259	0	0	0	0	0	0	0	952.588	0	0	0	0	0	799.031	30292.1	0	0	0	0	0	0	0	296.268
1086	1086	244.14	244.138	N/A		TRUE	0	1756.86	451.52	0	54.2222	0	11050.8	0	0	0	0	0	1376.85	0	113.612	0	0	0	2426.24	0	0	7.8377	0	0	24856.7	0	73.1267	0	546.794	0	0	0	0	0	0	0	0	0	0	0	0	0	0
1087	1087	244.15	244.153	N/A	(Monoisotopic)	TRUE	0	0	0	6816.71	0	0	0	0	0	15.7358	0	0	0	0	0	0	0	0	0	0	0	0	0	0	0	0	0	0	0	0	0	0	0	0	0	0	0	0	0	0	0	0	0
1088	1088	244.9	244.897	N/A		TRUE	0	0	42.98	0	98.3519	0	0	286.575	53.8266	0	0	3.8732	0	0	0	37.7375	8.134	0	0	0	1900.63	897.193	31.1681	0	0	0	0	0	0	0	0	0	0	20.0972	0	0	0	0	0	34.0294	13.1606	472.391	0
1089	1089	245.03	245.028	N/A	(Isotope)	TRUE	0	0	0	0	2661.69	0	0	0	0	0	0	0	0	0	37.0236	0	0	0	0	0	0	0	11175.5	0	0	0	13317.7	0	0	0	0	0	0	0	0	0	0	0	0	0	0	0	0
1090	1090	245.08	245.085	N/A		TRUE	0	0	0	0	0	0	0	0	0	0	0	0	0	0	0	0	0	0	0	0	0	0	0	0	0	0	58.2133	0	0	0	0	0	0	0	0	0	0	0	0	0	0	0	0
1091	1091	245.11	245.113	N/A	(Monoisotopic)	TRUE	0	1619.89	851.34	7510.58	0	42.0755	8396.8	0	0	8.4797	0	0	3976.15	0	77.805	0	0	0	1146.89	529.519	0	0	0	0	28240	0	0	756.154	1548.68	0	0	0	0	0	39128.9	0	0	0	0	0	331.299	0	0
1092	1092	245.13	245.133	N/A	(Isotope)	TRUE	0	0	0	0	0	0	0	2105	0	0	157.418	54.6122	0	0	0	0	50.9433	0	0	0	64.6903	94.3571	0	0	0	0	0	0	0	0	0	61.3657	0	0	0	0	201.753	0	39.7106	0	0	0	0
1093	1093	245.75	245.753	N/A		TRUE	0	0	0	0	0	0	0	0	0	8.9146	0	0	0	0	0	0	0	0	0	0	0	0	0	0	0	0	0	0	0	0	10.2059	0	0	2.5525	0	0	0	0	0	0	30.2628	0	0
1094	1094	245.9	245.896	N/A	(Monoisotopic)	TRUE	25.1084	128.043	26819.3	21169.3	0	0	0	324.163	0	0	0	1090.57	0	0	0	2667.4	5125.57	0	15960.4	56.4938	48570	22834.8	0	0	102.117	27.3226	0	0	0	0	0	0	1918.15	7394.56	203.651	0	0	0	5.8778	0	0	692.681	0
1095	1095	245.91	245.907	N/A		TRUE	0	0	0	0	0	515.038	185.313	0	0	21.8455	0	0	0	0	0	0	0	0	0	0	0	0	130.734	0	0	0	0	341.922	177.645	0	0	0	0	0	0	0	0	0	0	0	0	0	0
1096	1096	246.06	246.063	N/A		TRUE	0	1852.8	0	0	2981.97	96.8113	405.683	0	4711.79	0	0	0	864.21	0	0	0	0	22624.2	0	2353.73	0	0	0	16111.2	0	0	0	524.867	1658.67	0	0	0	0	2193.12	3359.51	0	0	0	0	0	1097.77	0	2023.49
1097	1097	246.08	246.075	N/A	(Monoisotopic)	TRUE	0	0	0	0	0	0	0	0	0	0	0	0	0	0	0	0	0	0	0	0	0	0	0	0	0	0	0	0	0	0	0	0	0	0	0	0	0	0	0	0	0	0	0
1098	1098	246.12	246.121	N/A	(Isotope)	TRUE	0	0	769.52	0	0	0	0	0	0	0	0	0	0	0	36.5697	0	0	0	0	0	0	0	0	0	9003.59	119.613	0	0	0	25.4118	0	0	0	0	13697	0	0	0	0	0	0	0	0
1099	1099	246.14	246.138	N/A	(Monoisotopic)	TRUE	0	1286.36	0	1630.24	0	0	4968.28	130.08	0	0	0	0	408.519	0	0	0	0	0	336.205	0	0	0	0	0	0	0	0	0	0	0	0	0	0	389.247	0	0	0	0	0	0	0	0	0
1100	1100	246.84	246.835	N/A		TRUE	0	0	0	0	0	0	0	53.6549	0	0	0	0	0	0	0	0	0	0	28.1231	0	2469.82	0	0	0	0	0	0	0	0	0	0	0	0	0	0	0	0	0	0	33.9265	0	0	0
1101	1101	246.89	246.886	N/A	(Isotope)	TRUE	0	0	0	0	0	0	0	0	0	0	0	0	0	0	2.6843	0	14.9536	0	0	0	0	3284.45	0	0	0	0	0	0	0	0	0	0	0	0	0	0	0	0	0	0	0	0	0
1102	1102	246.9	246.896	N/A	(Isotope)	TRUE	0	0	0	0	116.417	0	0	43.3097	0	7.6829	5.3351	0	0	0	0	0	0	0	13.4615	0	3563.37	0	0	0	0	0	0	90.0706	18.7776	0	0	0	69.1481	0	0	0	0	0	4.9904	0	0	0	0
1103	1103	246.95	246.951	N/A		TRUE	152655	24130.4	548682	39984	35342.2	30323.4	3568.14	274613	34576.5	61775.5	28301.6	27883.3	15844.1	309905	5796.15	77138	12785.2	33471.6	78318.4	23264.3	146191	14195.4	340313	304488	310.019	4900.76	100.013	8476.96	540.673	0	0	0	485.111	104.887	2909.85	131036	42683.9	54373.9	28011.3	0	0	3534.25	224.47
1104	1104	247.06	247.06	N/A	(Monoisotopic)	TRUE	0	12128.8	0	10594.4	10187.4	527.177	0	15683.9	21827.8	0	32190.2	0	16342.4	0	0	0	0	70786.6	0	14605.3	26600.7	25836.8	17532.4	75267.8	0	0	0	1768.94	17557.2	0	0	0	0	12386.7	0	3085.57	4315.74	0	0	7864.52	6231.61	0	17637.9
1105	1105	247.07	247.071	N/A	(Monoisotopic)	TRUE	0	0	0	0	0	0	7272.95	0	0	0	0	0	0	0	0	0	0	0	0	0	0	0	0	0	0	0	0	0	0	0	0	0	0	0	0	0	0	0	0	0	0	0	0
1106	1106	247.08	247.081	N/A		TRUE	0	0	0	0	0	0	0	0	0	0	0	0	0	0	0	0	0	0	0	0	0	0	0	0	19277.9	0	0	0	0	0	0	0	0	0	36269.4	0	0	0	0	0	0	0	0
1107	1107	247.1	247.096	N/A	(Monoisotopic)	TRUE	0	0	0	0	0	0	0	0	0	0	0	58.4171	0	0	0	52.8375	0	0	0	0	0	0	0	0	0	130.452	30.7733	0	0	0	0	0	0	0	0	0	0	0	0	0	0	0	0
1108	1108	247.15	247.148	N/A	(Monoisotopic)	TRUE	0	687.222	705.38	0	0	0	121.699	266.891	0	0	0	53.2585	3165.79	0	0	0	0	0	267.785	0	0	0	0	570.908	0	0	0	0	1702.51	0	0	156.291	0	0	0	0	0	0	0	0	0	513.696	775.502
1109	1109	247.17	247.169	N/A	(Monoisotopic)	TRUE	0	0	0	2448.42	0	0	0	0	0	10.2602	0	0	0	0	8.7466	17.6625	0	0	0	1594.81	0	7.3464	0	0	600.711	0	0	945.49	0	27.7451	41.6985	0	0	37.5139	199.506	20.6143	0	0	16.2508	0	0	0	0
1110	1110	247.89	247.894	N/A	(Isotope)	TRUE	0	0	907.9	535.553	0	94.3585	0	61.2626	0	0	5.4867	13.9537	0	0	0.7984	0	108.216	0	398.995	0	7460.54	3878.84	16.3828	0	0	0	22.2019	45.0196	0	0	0	0	66.7037	252.985	0	22.3713	22.1927	0	0	0	0	0	40.7134
1111	1111	247.95	247.954	N/A		TRUE	2235.86	0	12477.6	121.974	0	0	0	5677.01	145.399	276.37	35.7606	123.778	0	6909.68	0	671.975	18.4433	0	102.538	0	2412.14	0	5901.19	5606.3	0	26.8548	0	0	0	0	0	0	0	0	0	2486.6	171.554	337.241	0	0	0	0	0
1112	1112	248.05	248.047	N/A	(Isotope)	TRUE	254.589	0	0	0	481.278	58.0566	0	0	0	4216.61	0	14917.9	0	27943	156.29	3630.26	3038.46	0	0	0	1755.52	0	3786.49	0	0	11437	7618.38	118.529	0	104.922	61.0735	134.895	2114.4	0	0	0	0	314.611	373.965	209.86	0	6295.97	0
1113	1113	248.07	248.075	N/A	(Isotope)	TRUE	0	581.861	490.26	138.579	0	0	1109.46	1160.16	2377.5	0	4337.21	0	0	0	0	0	0	10952.4	1044.7	1795.14	0	0	0	8015.97	548.981	0	0	0	1709.73	0	0	0	0	1545.83	620.69	70.3143	92.1205	0	0	0	460.606	0	2509.74
1114	1114	248.17	248.169	N/A	(Monoisotopic)	TRUE	0	0	463	200.158	488.183	34.9072	75.0672	4.4925	0	219.488	145.922	116.624	362.895	91.6692	29.3531	1283.53	1386.91	355.183	100.185	271.083	1923.56	1116.76	0	0	261.374	219.633	342.295	1050.1	315.293	104.262	125.93	509.041	227.273	608.213	0	317.48	223.237	28.3148	0	0	26.43	2112.93	124.947
1115	1115	248.86	248.861	N/A		TRUE	0	0	0	0	0	0	0	0	58.4382	0	0	0	0	0	0	0	0	0	0	0	0	0	0	0	0	0	0	0	0	0	0	0	0	0	0	0	0	55.3519	0	0	11.1533	0	0
1116	1116	248.88	248.88	N/A		TRUE	0	0	0	0	0	0	0	0	0	0	0	0	0	0	0	0	0	0	0	0	6456.93	3555.58	0	0	0	0	0	0	0	0	0	0	436.259	641.634	0	0	40.3012	0	0	0	0	566.913	0
1117	1117	248.89	248.894	N/A	(Monoisotopic)	TRUE	1129.17	348.288	3540.44	3036.53	18237.6	979.047	0	123.487	0	681.632	0	49.7927	0	251.198	30.0498	0	7.9897	0	486.067	0	0	0	18.4609	0	0	615.419	409.588	4.8521	0	58.3529	43.6103	23.4701	0	0	109.897	0	0	0	23.7299	0	0	0	0
1118	1118	248.91	248.906	N/A	(Isotope)	TRUE	0	0	0	0	0	0	0	0	0	0	0	0	0	0	0	0	0	0	0	0	0	0	0	0	16.5195	0	0	0	0	0	0	0	0	0	0	0	0	0	0	0	0	0	0
1119	1119	248.95	248.947	N/A	(Monoisotopic)	TRUE	3369.14	532.778	22838.7	112.737	188.194	106.528	0	10767.9	363.837	1113.44	96.6489	315.81	48.7963	12869.6	0	2025.66	0	0	821.513	0	4827.93	0	11516.5	9653.92	0	0	0	60.9412	0	0	0	0	0	0	0	4768.5	467.151	1182.03	335.418	0	0	0	0
1120	1120	248.97	248.969	N/A		TRUE	0	0	0	0	0	0	0	0	0	0	0	0	0	0	0	0	0	0	0	0	0	0	0	0	0	25.5323	22.5023	0	0	13.6291	0	95.5392	0	0	0	0	0	0	0	10.4321	0	14341	0
1121	1121	249.04	249.043	N/A		TRUE	130.897	0	0	0	0	0	0	0	0	0	0	15384.3	0	24610.2	360.25	3007.57	3608.9	0	0	0	0	0	0	0	0	10872.9	6772.74	0	0	204.177	0	0	3991.68	0	0	0	0	616.481	0	0	0	0	0
1122	1122	249.06	249.062	N/A	(Monoisotopic)	TRUE	0	0	0	0	3253.89	0	0	0	0	10893	0	0	0	0	0	0	0	0	0	0	3508.81	0	7772.73	0	0	0	0	0	0	0	252.221	320.731	0	0	0	0	0	0	895.453	1121.52	0	16472.3	0
1123	1123	249.08	249.078	N/A	(Monoisotopic)	TRUE	0	5199.83	3596.98	3673.53	0	0	8556.36	8527.4	13041.7	0	21830.4	0	14897.7	0	0	0	0	38361.4	9030.69	17003.2	0	6257.81	0	28030.4	6937.2	0	0	2347.22	18228.5	0	0	0	0	6994.25	2218.09	674.086	2633.14	0	0	0	4900.01	0	20054.2
1124	1124	249.15	249.153	N/A		TRUE	0	0	0	0	0	0	0	0	0	0	0	0	0	670.203	0	0	0	0	0	0	1095.05	884.58	458.035	0	0	388.355	0	0	0	320.849	0	0	22.7928	0	0	0	0	0	0	119.458	234.819	0	0
1125	1125	249.17	249.172	N/A		TRUE	0	0	5979.98	32782.5	0	0	0	3725.51	0	0	0	0	31796.3	0	0	0	0	0	0	0	0	0	0	0	0	0	0	0	0	0	587.226	0	0	0	0	1164.09	3687.68	365.355	0	0	0	13257.5	0
1126	1126	249.18	249.183	N/A		TRUE	8656.71	11903.2	0	0	1531.04	796.357	47193.4	0	9969.25	36.9837	96.9956	12697.5	0	0	1964.48	3393.74	19674.1	0	12714.8	106800	0	0	0	27187.4	46463.1	0	1816.28	5994.65	44605.3	0	0	3651.9	0	11600.8	23870.1	0	0	0	10934.4	0	0	0	78506
1127	1127	249.89	249.893	N/A	(Isotope)	TRUE	154.83	42.141	3437.16	2431.34	1498.42	0	13.1699	0	0	323.455	11.6729	1543.58	0	0	0	0	37.6959	0	1422.38	0	1955.87	961.178	0	0	0	2539.7	809.288	1980.48	1481.76	0	18.7941	0	244.882	573.146	96.4536	0	0	0	0	0	0	0	0
1128	1128	250.03	250.03	N/A	(Isotope)	TRUE	207.143	208.959	0	0	221.327	0	61.2703	409.186	438.764	5178.86	2703.97	727.695	532.315	3355.98	65.0396	295.7	660.644	1886.3	0	0	794.885	776.663	1117.09	0	0	947.548	751.32	0	73.8972	138.023	96.3792	315.079	3037.63	1593.94	0	0	113.09	0	588.105	415.242	371.243	1385.77	250.545
1129	1129	250.08	250.082	N/A	(Isotope)	TRUE	0	0	0	0	0	0	239.649	32.2478	269.062	0	235.021	0	0	0	0	0	0	1666.9	0	0	0	76.4903	0	0	0	0	0	0	290.729	0	0	0	0	99.6698	0	0	0	0	0	0	24.3139	0	159.268
1130	1130	250.16	250.163	N/A	(Isotope)	TRUE	0	0	0	0	0	0	0	0	0	0	0	0	0	0	0	0	0	0	0	0	0	0	0	0	0	0	0	0	0	0	0	206.042	0	0	0	0	206.079	0	1059.66	0	0	0	0
1131	1131	250.18	250.175	N/A	(Isotope)	TRUE	0	0	0	0	0	0	0	0	340.214	0	0	0	0	0	0	0	0	0	0	0	0	0	0	1995.08	0	0	0	0	0	0	0	0	0	0	0	0	0	0	0	0	0	0	0
1132	1132	250.19	250.186	N/A	(Isotope)	TRUE	0	0	0	0	0	0	0	0	0	0	0	0	0	0	0	0	0	0	0	0	0	0	0	0	0	0	0	0	0	0	0	0	0	0	0	0	0	0	0	0	0	0	8216.31
1133	1133	250.84	250.838	N/A		TRUE	0	0	0	0	0	0	0	125.363	0	327.276	228.47	0	0	0	12.3553	40.6125	112.608	246	0	0	0	0	0	0	0	0	0	0	0	34.5686	0	0	0	0	0	0	0	0	0	0	0	1899.74	0
1134	1134	250.86	250.862	N/A		TRUE	0	0	0	0	0	0	0	0	0	0	0	0	0	0	0	0	0	0	0	0	0	1831.45	0	0	0	0	0	0	0	0	0	0	0	0	0	0	0	0	0	0	0	0	0
1135	1135	250.89	250.89	N/A		TRUE	726.259	0	447.08	423.079	0	759.824	0	0	0	485.095	0	0	0	85.3356	0	0	9.5773	0	71.9795	0	0	0	95.8281	44.0757	0	152.417	0	0	0	0	0	0	633.814	634.656	40.2801	0	8.6446	43.751	46.6241	23.0809	0	420.203	29.6463
1136	1136	251.03	251.027	N/A	(Monoisotopic)	TRUE	0	0	0	0	1910.31	0	0	4237.44	3210.12	8194.11	8608.05	833.073	0	0	0	989.525	1891.94	7179.1	333.087	0	3249.35	5236.44	5258.15	2268.56	0	1861.29	1356.47	0	0	1867.92	983.728	2531.04	3698.27	3416.38	0	1036.97	534.5	477.204	1033.92	2443.43	1986.32	7433.1	572.912
1137	1137	251.04	251.04	N/A	(Isotope)	TRUE	0	0	1058.3	0	0	901.527	995.286	0	0	0	0	0	736.129	0	0	0	0	0	0	0	0	0	0	0	213.629	0	0	282.45	156.072	0	0	0	0	0	0	0	0	0	0	0	0	0	0
1138	1138	251.11	251.114	N/A	(Monoisotopic)	TRUE	0	0	0	0	0	0	0	0	0	0	0	0	0	0	0	0	0	0	0	0	0	0	0	0	0	0	0	0	0	0	0	0	0	0	0	0	0	0	0	0	0	0	0
1139	1139	251.13	251.129	N/A		TRUE	0	0	0	0	0	0	10762.6	3794.69	0	0	121.002	0	0	0	0	0	0	0	0	26463.1	0	0	0	0	34076	0	0	0	0	0	0	0	0	0	38802.9	365.143	0	0	0	0	0	0	0
1140	1140	251.14	251.144	N/A		TRUE	6556.71	10378.5	11751.8	32909.9	878.691	920.226	0	0	6047.8	537.691	0	9201.31	27009.5	8959.28	559.822	7475.49	7318.43	9625.3	14620.7	0	2870.08	0	8230.47	11083.5	0	4131	2298.01	8535.47	15833.8	181.872	67.1471	844.226	58.5185	1851.64	0	0	2754.57	0	602.532	50.9338	114.064	45085.7	28334.4
1141	1141	251.17	251.17	N/A		TRUE	0	0	0	0	0	0	0	0	0	0	0	0	0	0	0	0	0	0	0	0	0	2620.33	0	0	0	0	0	0	0	0	0	0	0	0	0	0	0	0	0	0	0	0	0
1142	1142	251.19	251.189	N/A		TRUE	0	0	0	0	0	0	0	0	0	0	1015.03	0	0	0	0	0	0	0	0	0	0	0	0	0	0	0	0	0	0	0	0	0	0	0	0	0	0	0	0	0	0	0	0
1143	1143	251.2	251.202	N/A	(Monoisotopic)	TRUE	20391.7	20762.9	13433.7	59456.9	7302.5	4782.09	92456.4	8166.42	19136.7	141.243	0	14184.7	60374.1	92.9545	5358.25	7056.75	27544.2	832.041	48626.1	503652	1775.89	0	2607.06	43626.2	61698.9	279.548	3814.42	12991	56550.4	125.118	1274.9	6308.56	122.481	13934.7	41814.2	3204.69	9547.12	742.771	27333.4	0	792.248	15873.6	157688
1144	1144	251.89	251.891	N/A		TRUE	301.027	87.1494	981.8	118.684	444.583	10.2264	1.8417	0	0	247.054	0	452.322	0	0	0	0	0	0	271.959	0	221.522	0	0	0	0	1321.84	621.376	1503.95	1004.54	0	0	0	0	225.694	45.0457	0	0	0	0	0	1.1144	0	0
1145	1145	252	252.003	N/A	(Isotope)	TRUE	0	0	0	0	141.389	30.1584	0	0	0	289.463	381.856	493.678	0	830.703	0	24.7375	0	214	0	0	252.257	321.654	0	0	144.61	900.885	612.637	0	0	65.5686	0	0	130.674	0	0	0	0	11.1188	88.7919	0	0	0	0
1146	1146	252.02	252.018	N/A	(Isotope)	TRUE	0	1312.91	154.6	0	0	0	0	600.895	356.321	0	0	0	0	0	0	0	25.5619	0	406.277	0	0	0	450.865	1408.5	0	0	0	0	0	0	177.088	362.836	0	598.907	0	121.114	241.175	0	0	171.857	507.519	829.101	2464.7
1147	1147	252.03	252.03	N/A	(Isotope)	TRUE	0	0	0	0	0	0	91.5228	0	0	0	0	0	0	0	0	0	0	0	0	0	0	0	0	0	0	0	0	0	3130.17	0	0	0	0	0	0	0	0	0	0	0	0	0	0
1148	1148	252.05	252.047	N/A	(Isotope)	TRUE	0	0	0	0	0	0	0	0	0	0	2813.26	0	0	0	0	0	0	0	0	0	0	0	0	0	0	0	0	0	0	0	0	0	0	0	0	0	0	0	0	0	0	0	0
1149	1149	252.09	252.087	N/A	(Isotope)	TRUE	0	0	44.6	0	0	0	50.7568	65.6814	0	42.3455	0	0	2994.98	0	0	0	0	0	14.0256	0	0	0	107.516	167.016	0	0	0	0	0	0	0	29.4776	0	54.8457	599.717	0	0	0	25.8939	0	0	0	0
1150	1150	252.12	252.12	N/A	(Isotope)	TRUE	0	0	0	0	0	0	0	0	0	0	0	0	0	0	0	0	0	0	0	798.593	0	0	0	0	730.785	0	0	0	0	0	0	0	0	0	0	84.9714	0	0	0	0	0	345.101	505.031
1151	1151	252.2	252.205	N/A	(Isotope)	TRUE	417.071	1863.11	282.66	6666.42	187.5	0	13995.5	229.911	1227.32	0	0	1002.02	6814.79	0	129.508	204.238	3462.06	0	5801.27	78737.6	0	0	0	3555.21	5832.86	0	90.4733	198.373	3286.89	0	31.1029	152.575	0	735.611	2023.94	216.786	915.801	30.537	3476.69	0	0	470.406	23455.3
1152	1152	252.97	252.967	N/A		TRUE	0	0	0	0	1929.31	2813.59	1211.79	1767.35	963.955	561.28	0	0	0	94.4545	26.1734	1825.89	3130.65	492.7	44.9487	0	11569.8	13191	0	0	149.918	0	0	0	0	0	0	37.9403	2096.41	2255.17	0	0	55.7952	0	195.023	0	0	496.522	0
1153	1153	252.98	252.981	N/A		TRUE	0	0	0	132.947	0	0	0	0	0	0	0	549.29	0	0	0	0	0	0	0	0	0	0	749.398	0	0	1372.18	1164.2	0	0	0	0	0	0	0	0	0	0	524.222	0	0	0	0	115.945
1154	1154	253.03	253.03	N/A	(Monoisotopic)	TRUE	0	0	0	0	0	77867.1	100996	0	0	697522	147301	0	0	0	0	14372.7	0	0	0	0	0	0	0	0	0	0	0	0	0	28767.6	15001.2	16933.4	53198.9	16629	0	0	0	0	0	0	0	788304	112506
1155	1155	253.05	253.049	N/A	(Monoisotopic)	TRUE	1985.07	3629.89	225.16	5944.21	730.083	0	0	9249.87	3274.11	0	0	508.693	5243.03	0	0	0	211.366	0	3145.46	871.197	0	3544.81	3311.74	0	32867.6	164.21	0	1491.67	14482.2	0	0	0	0	0	3463.28	0	49.0842	0	0	273.914	5724.74	0	0
1156	1156	253.07	253.066	N/A		TRUE	0	0	0	0	0	0	0	0	0	0	0	0	0	0	0	0	0	0	0	0	1874.72	0	0	429.885	0	0	0	0	0	0	0	0	0	0	0	0	0	0	0	0	0	0	0
1157	1157	253.08	253.083	N/A		TRUE	0	0	0	0	0	0	0	0	0	266.142	303.08	0	0	0	0	43.925	0	0	0	0	0	0	0	0	0	0	90.26	0	0	122.392	91.2206	111.515	205.858	300.305	0	123.6	0	37.7593	103.961	0	0	1592.06	82.9878
1158	1158	253.14	253.142	N/A	(Monoisotopic)	TRUE	0	890.251	1796.46	4931.45	364.795	104.527	5622.86	2263.14	0	107.638	328.62	0	9824.04	0	181.069	212.838	416.49	203.561	0	3129.36	425.336	246.368	377.177	423.7	9289.42	26.7867	156.11	548.212	3128.14	0	66.7148	545.835	0	700.105	9768.25	114.358	1863.24	0	0	0	73.0137	0	4032.27
1159	1159	253.15	253.153	N/A		TRUE	0	0	0	0	0	0	0	0	2030.9	0	0	72.5561	0	0	0	0	0	0	888.451	0	0	0	0	0	0	0	0	0	0	0	0	0	0	0	0	0	0	0	141.594	0	0	5959.51	0
1160	1160	253.17	253.166	N/A	(Monoisotopic)	TRUE	0	0	0	0	0	0	0	0	0	0	0	0	0	0	0	0	0	0	0	0	0	0	0	0	0	0	0	0	0	0	0	0	0	0	0	0	0	0	0	0	0	0	0
1161	1161	254.02	254.016	N/A	(Isotope)	TRUE	0	0	0	0	0	0	0	0	0	0	0	0	0	0	0	0	0	241.7	0	0	0	0	0	0	87.5273	0	0	0	0	0	0	0	0	0	0	0	0	58.463	0	0	0	0	0
1162	1162	254.03	254.034	N/A	(Isotope)	TRUE	0	0	44.36	0	0	6378.72	7422.23	0	0	75946.7	0	0	0	0	0	389.1	0	0	0	0	0	151.448	0	0	0	0	0	0	0	2079.75	964.927	793.157	4229.48	0	0	0	0	0	0	0	0	81015.1	0
1163	1163	254.05	254.045	N/A	(Isotope)	TRUE	0	0	0	0	0	0	0	0	0	0	21850.9	0	0	0	0	0	0	0	0	0	28.6991	0	0	0	0	27.1452	0	0	0	0	0	0	0	0	0	0	0	0	0	88.3088	0	0	9268.55
1164	1164	254.06	254.065	N/A	(Monoisotopic)	TRUE	0	0	0	1368.89	71.3889	0	0	436.807	365.137	0	0	781.88	0	95.3443	0	0	0	0	0	0	0	0	1464.05	3438.37	2380.74	0	0	0	0	0	0	0	0	1423.77	1513.81	32.7	270.578	38.5185	192.64	0	120.401	0	0
1165	1165	254.08	254.078	N/A	(Isotope)	TRUE	0	141.25	0	0	0	0	0	0	0	0	0	0	828.833	0	106.929	0	27.4381	0	510.103	1687.85	0	0	0	0	0	0	0	97.5098	1731.85	0	0	0	0	0	0	0	0	0	0	0	0	0	0
1166	1166	254.22	254.221	N/A		TRUE	52054.2	64251.3	63270	106513	10096.6	34029.5	137271	20058.1	30965.4	17.5142	493.312	15827.3	243595	2389.68	23633.3	21305.8	37686.3	2124.17	124477	715902	4665.67	3464.01	9521.71	30822.1	280147	1509.95	15742.2	54405.7	148159	1900.66	10421	21141	279.642	27904.1	116466	13062.2	9209.63	7295.11	34059.4	519.052	6316.52	62361.1	241654
1167	1167	254.92	254.918	N/A		TRUE	0	0	0	0	0	0	0	525.142	0	26.209	0	0	0	0	36.0231	0	0	0	0	0	0	0	21.3281	10.9135	0	62.8064	0	0	0	135.631	560.781	491.872	0	28.9905	0	0	0	306.796	173.161	48.8015	0	1207.35	0
1168	1168	254.98	254.982	N/A		TRUE	0	0	0	0	0	0	0	1308.04	21.3652	0	0	0	54.5556	0	11.1547	0	231.448	0	397.144	0	0	0	0	40.1027	679.223	0	0	70.7451	0	0	0	0	0	0	54.2264	0	0	0	11.3698	0	0	0	0
1169	1169	255.03	255.027	N/A	(Isotope)	TRUE	0	123.111	0	0	0	1755.01	1313.59	0	0	32240.6	4770.6	0	0	0	0	0	0	0	0	0	0	0	0	0	0	28.3143	10.5632	0	0	451.412	265.566	112.791	955.593	0	0	0	0	0	0	0	0	35325.5	859.847
1170	1170	255.04	255.038	N/A	(Isotope)	TRUE	0	0	0	0	0	0	0	0	0	0	0	0	0	0	0	0	0	0	0	0	0	0	0	0	0	0	0	0	0	0	0	0	0	0	0	0	0	0	0	0	0	0	0
1171	1171	255.12	255.123	N/A	(Monoisotopic)	TRUE	0	0	783.44	0	0	63.8302	704.699	774.396	297.09	140.845	208.469	42.5049	0	0	0	0	136.655	0	0	0	41.1734	0	0	122.043	0	70.3553	0	1272.38	0	27.902	10.5956	77.8731	62.3333	0	0	0	213.578	0	40.56	0	0	0	0
1172	1172	255.15	255.147	N/A	(Monoisotopic)	TRUE	0	0	0	2633.74	51	0	0	0	0	0	0	0	6703.03	0	0	83.3125	0	0	366.18	1084.2	0	60.7091	0	0	1614.41	0	31.1201	0	1667.17	0	0	0	0	222.034	0	0	0	0	0	0	0	1536.74	1445.08
1173	1173	255.74	255.736	N/A	(Monoisotopic)	TRUE	0	0	0	0	0	0	0	0	0	0	0	0	0	0	0	0	0	0	0	0	0	0	32.2578	0	0	0	0	0	0	0	0	0	0	0	0	0	0	0	0	11.4338	0	0	0
1174	1174	256.05	256.054	N/A		TRUE	578.643	3729.86	1858.84	1598.39	0	0	714.077	1727.07	828.421	0	11076.9	544.976	4480.43	151.225	0	57	0	25439.9	1534.42	233.568	629.469	3320.02	3365.03	10224.1	4160.82	29.0806	151.64	0	312.505	0	32.7868	290.798	0	4065.36	17868.7	260.629	413.904	128.437	1330.43	180.904	349.774	3925.75	8587.46
1175	1175	256.07	256.069	N/A	(Isotope)	TRUE	0	0	0	0	0	0	0	0	0	0	0	0	0	0	46.1386	0	0	0	0	0	0	0	0	0	0	0	0	0	0	57.6667	0	0	0	0	0	0	0	0	0	0	0	0	0
1176	1176	256.1	256.103	N/A	(Monoisotopic)	TRUE	0	0	0	0	0	0	0	0	0	0	0	0	0	0	0	0	0	0	0	0	0	0	0	0	616.356	0	0	1801.63	0	0	0	0	0	0	1583.6	0	0	0	0	0	0	0	0
1177	1177	256.24	256.236	N/A		TRUE	272077	364391	453406	736647	3568.43	110941	268912	117720	85281.3	7.8821	0	51519.9	916802	6570.3	19315.1	95595.2	88639.8	0	566317	999120	4686.9	2977.28	71112.2	60965.3	619386	15852.2	23340	156019	734953	260.467	10893.8	11513.9	0	15927	663613	49482.4	22605.1	25445.7	24872.5	106.667	6320.07	336052	628728
1178	1178	256.74	256.736	N/A	(Isotope)	TRUE	0	0	0	0	0	0	0	0	12.0955	0	0	0	0	0	0	0	0	0	0	0	0	0	0	0	0	0	0	0	0	0	0	0	0	0	0	0	0	0	0	0	0	0	0
1179	1179	256.86	256.857	N/A		TRUE	0	0	0	0	0	0	0	0	0	0	0	0	0	0	0	0	0	0	0	0	0	0	0	0	0	0	0	0	0	0	0	0	0	0	0	26.8857	0	0	0	0	0	0	0
1180	1180	257.08	257.08	N/A		TRUE	0	1229.03	0	0	0	0	0	3016.26	0	0	22072.1	75.7098	0	0	0	0	0	0	1469.85	1759.47	0	820.67	1266.76	1128.81	2793.91	0	250.326	4171.39	1130.5	0	419.624	1607.19	0	2118.89	6176.43	694.33	2175.16	60.3333	669.72	678.316	0	4962.42	11311.4
1181	1181	257.1	257.098	N/A	(Monoisotopic)	TRUE	0	0	1197.38	398.053	0	0	336.68	0	1445.16	1250.95	0	0	5523.56	0	28.0645	80.8125	272.763	0	0	0	1332.2	0	0	0	0	79.9032	0	0	0	289.38	0	0	319.445	0	0	0	0	0	0	0	224.518	0	0
1182	1182	257.18	257.176	N/A	(Isotope)	TRUE	0	2256.03	0	6817.11	179.972	7011.38	3195.66	5396.41	474.725	0	0	18.8	39641.8	437.5	94.6785	2818.07	2886.02	0	901.6	1105	2666.27	423.013	113.272	205.803	438.567	0	283.653	472.255	0	258.157	240.213	703.5	1628.12	367.265	282.202	0	0	73.8483	67.3827	0	0	18349	6811.48
1183	1183	257.22	257.22	N/A	(Isotope)	TRUE	0	0	58838	0	0	0	0	0	0	0	0	0	0	0	0	0	0	0	0	0	0	0	0	0	0	0	0	0	0	0	0	0	0	0	0	6998.75	0	0	0	0	0	0	0
1184	1184	257.73	257.734	N/A	(Monoisotopic)	TRUE	0	0	0	0	0	0	0	0	0	18.3943	0	0	0	0	0	0	0	0	0	0	0	0	135.617	0	0	0	0	0	0	0	0	0	0	0	0	0	0	23.963	0	10.7059	10.6642	0	0
1185	1185	257.93	257.935	N/A		TRUE	0	0	0	0	0	0	0	0	0	119.947	1427.5	0	0	0	0	0	0	174.9	0	0	0	0	0	47.3297	0	0	0	0	0	0	0	0	0	10.25	0	0	0	0	0	0	24.0803	0	0
1186	1186	258.04	258.043	N/A	(Monoisotopic)	TRUE	0	0	0	0	0	0	0	0	0	0	0	0	0	0	0	0	0	0	0	0	0	0	0	0	0	0	0	0	0	0	0	0	0	0	0	0	0	0	0	0	0	0	0
1187	1187	258.06	258.063	N/A	(Monoisotopic)	TRUE	840.643	3243.06	766.04	1987.26	342.667	0	860.931	4626.62	3237.5	5229.58	52039.8	7641.27	0	1509.05	58.3841	99.225	253.088	6393.26	8250.56	396.58	467.97	0	24138.5	20264.8	13444	424.628	212.585	375.888	2933.84	203.373	229.628	478.396	300.926	4721.1	13644.5	1496.9	4698.04	903.361	2567.24	362.268	1040.62	6075.29	18633.5
1188	1188	258.08	258.077	N/A	(Isotope)	TRUE	0	0	0	0	0	0	0	0	0	0	0	0	0	0	0	0	0	0	0	0	0	3054.5	0	0	0	0	0	0	0	0	0	0	0	0	0	0	0	0	0	0	0	0	0
1189	1189	258.16	258.156	N/A		TRUE	0	0	0	7348.34	0	0	10946.8	0	0	0	0	3.7293	3703.09	0	98.967	0	0	0	2848.71	243.704	0	0	0	0	19892	0	0	387.961	228.505	0	0	0	0	524.78	26690.5	0	0	0	21.2508	0	107.774	0	328.963
1190	1190	258.17	258.174	N/A	(Monoisotopic)	TRUE	0	1657.69	1022.38	0	54.0278	146.774	0	545.513	0	0	0	0	0	0	0	98.7125	21.8814	0	0	0	22.0265	0	0	0	0	74.6129	77.2569	0	0	29	0	0	0	0	0	0	0	0	0	41.4926	0	269.797	0
1191	1191	258.22	258.216	N/A	(Isotope)	TRUE	0	0	0	0	0	0	0	0	0	0	0	0	0	0	27.7495	0	0	0	0	0	0	0	77.3438	0	0	0	0	0	0	0	0	0	0	0	0	213.471	83.4277	57.1481	0	0	0	0	0
1192	1192	258.24	258.237	N/A	(Isotope)	TRUE	0	314.25	127.22	492.474	0	43.3019	164.008	0	11.9382	0	0	0	1485.43	0	0	26.775	0	0	195.759	538.062	0	6.2273	0	0	1547.72	0	0	116.373	782.738	0	0	79.4478	0	25.9212	428.038	0	0	0	29.7524	0	0	0	150.707
1193	1193	258.73	258.733	N/A	(Isotope)	TRUE	0	0	0	0	0	0	7.6293	0	0	0	0	0	0	0	8.3126	0	0	0	0	0	0	0	0	0	0	0	0	0	0	0	0	0	0	0	0	0	0	0	0	140.706	0	0	0
1194	1194	258.86	258.855	N/A		TRUE	0	0	0	0	0	0	0	0	0	0	0	0	0	0	0	0	0	0	0	0	0	0	0	0	0	0	0	0	0	0	0	0	0	2.466	0	0	0	0	0	0	0	0	0
1195	1195	258.99	258.987	N/A		TRUE	0	0	0	0	0	0	0	0	0	0	0	0	0	0	0	19.525	0	0	0	0	0	0	0	0	0	0	0	0	0	0	0	0	0	0	0	0	0	0	0	0	0	0	0
1196	1196	259.02	259.023	N/A	(Monoisotopic)	TRUE	49149.3	55863.4	37151.5	63548.1	0	4693.13	8146.72	41676	0	0	0	0	94204.9	0	0	0	0	0	33075.9	28300.4	0	0	19054.9	6189.9	60438.4	0	0	29913.8	82742.7	590.784	743.677	1159.72	0	10083.4	158260	2537.97	1410.27	1690.87	0	954.89	0	44312.2	16075.5
1197	1197	259.05	259.046	N/A	(Monoisotopic)	TRUE	0	0	0	0	0	0	0	0	0	0	9231.33	11278.6	0	14568.3	51.7698	1818.65	0	0	0	0	0	4280.4	0	0	0	9448.66	5407.14	0	0	0	0	0	0	0	0	0	0	0	0	0	0	0	0
1198	1198	259.06	259.064	N/A	(Monoisotopic)	TRUE	0	0	0	0	1106.57	0	0	0	0	4305.17	0	0	0	0	0	0	0	2170.3	0	0	2686.3	0	0	0	0	0	0	0	0	0	0	0	998.444	0	0	0	0	0	0	0	0	0	0
1199	1199	259.13	259.129	N/A	(Monoisotopic)	TRUE	0	0	0	3826.18	0	0	9466.53	437.611	413.067	0	0	0	1860.39	0	95.3437	0	0	0	506.605	59.2469	0	0	0	0	23592.1	0	52.7533	389.824	971.037	26.8039	0	0	0	432.614	42374.5	0	0	0	31.1576	23.6471	250.619	0	46.1646
1200	1200	259.24	259.242	N/A	(Monoisotopic)	TRUE	8163.86	12003.5	5557.1	17711.7	1236	1038.17	40593.6	2280.34	2882.61	24.061	0	10160.8	11999.8	71.6364	1970.52	231.738	3751.53	0	17909	113852	46.3097	106.704	324.469	16628.4	69784.1	0	1055.07	4129.61	54803.6	0	165.463	2881.3	0	7347.23	33228.8	437.3	1146.95	666.963	6134.35	0	287.562	2734.83	29037
1201	1201	259.73	259.732	N/A	(Monoisotopic)	TRUE	0	0	0	0	0	0	0	0	0	0	0	3.4293	0	0	0	0	0	0	0	0	0	0	0	0	0	0	0	0	0	0	0	0	0	0	0	0	0	0	0	0	0	0	0
1202	1202	259.96	259.956	N/A		TRUE	0	0	0	0	217.889	0	341.409	0	0	0	1349.84	0	0	0	3.7579	0	0	0	0	0	0	0	0	0	0	0	0	0	0	0	33.5294	0	0	0	0	0	0	0	0	0	301.095	0	0
1203	1203	259.97	259.969	N/A		TRUE	0	3432.25	602.64	621.842	0	0	0	2492.11	661.376	65.8252	0	133.424	5324.52	0	0	0	0	0	1322.56	711.489	0	0	0	779.304	4643.05	0	0	358.549	5280.24	37.7059	0	26.2239	0	524.4	846.189	86.4857	289.615	0	0	21.3824	0	1283.71	1868.98
1204	1204	260.03	260.026	N/A	(Isotope)	TRUE	0	1215.5	0	0	0	40.5472	0	1245.33	14.427	0	5.6303	0	2084.96	0	0	0	0	0	0	127.062	0	0	0	16.8541	1036.27	0	0	451.726	2016.86	0	0	0	0	0	6347.61	0	12.1446	0	0	0	0	0	0
1205	1205	260.05	260.047	N/A	(Monoisotopic)	TRUE	2596.01	0	6457.02	5100.92	0	0	34.529	0	0	0	0	62481.7	0	73682	0	15961.8	16917.1	0	9748.48	0	0	0	0	0	0	48065.1	26682.9	0	0	0	65.8824	0	0	0	0	0	0	0	0	0	0	56438.8	0
1206	1206	260.06	260.061	N/A		TRUE	0	0	0	0	0	0	0	0	0	10951.9	0	0	0	0	0	0	0	0	0	0	1031.41	989.805	1414.74	0	0	0	0	0	0	0	0	144.634	0	0	0	0	0	267.852	208.489	0	0	0	545.409
1207	1207	260.08	260.08	N/A	(Isotope)	TRUE	0	1769.53	0	0	354.259	0	0	702.106	211.427	0	4598.64	0	0	0	0	0	0	1159.9	0	110.679	0	0	0	886.13	0	0	0	0	400.355	0	0	0	1421.41	779.068	0	335.771	410.151	0	0	603.632	425.416	0	0
1208	1208	260.1	260.098	N/A	(Isotope)	TRUE	0	0	0	987.474	0	0	1147.6	0	0	0	0	0	1349.17	0	0	0	0	0	0	0	0	0	0	0	5348.45	0	0	322.373	0	0	0	0	0	0	13168.6	0	0	0	0	0	0	0	0
1209	1209	260.14	260.137	N/A	(Isotope)	TRUE	0	0	0	0	0	0	0	0	0	0	0	0	0	0	0	0	0	0	0	0	0	0	0	0	0	0	0	0	239.776	0	0	0	0	26.9784	0	0	0	0	0	0	0	0	0
1210	1210	260.25	260.245	N/A	(Isotope)	TRUE	510.786	248.028	92.82	686.763	56.5833	0	4143.53	0	116.708	0	0	689.639	0	0	61.1981	0	152.794	0	709.969	18392.7	0	0	0	693.267	8305.36	0	0	0	4830.85	0	0	24.2687	0	257.889	2237.4	0	13.7108	0	227.878	9.2574	0	0	1100.66
1211	1211	260.73	260.731	N/A	(Isotope)	TRUE	0	0	0	0	0	0	0	0	0	0	0	0	0	0	0	0	0	0	0	0	0	0	0	0	0	0	0	0	0	0	0	0	0	0	0	0	0	0	0	120.448	0	0	0
1212	1212	260.77	260.767	N/A		TRUE	0	0	0	83.6053	114.235	0	0	0	0	0	5.5452	0	0	0	0	0	0	0	0	0	571.69	435.32	0	0	0	0	0	0	0	0	0	0	0	0	0	0	0	0	0	0	0	0	0
1213	1213	260.88	260.877	N/A		TRUE	0	0	120.58	73.9474	670.222	67.6226	19.9151	1792.22	45.5955	15.3862	30.2899	0	0	0	1101.74	68.7875	8.6598	0	0	0	729.442	1625.37	0	0	12.9258	0	9.8867	0	44.5701	236.667	786.904	1025.74	0	0	0	0	0	32.3333	103.212	82.6765	0	2205.28	0
1214	1214	260.98	260.981	N/A		TRUE	0	0	0	0	0	0	0	0	0	0	5.9894	0	0	0	0	0	0	0	0	0	0	0	0	0	0	0	0	0	0	0	0	12.6493	0	0	0	0	0	0	28.9775	0	0	0	0
1215	1215	261.03	261.031	N/A	(Isotope)	TRUE	0	0	0	0	0	87.3019	0	0	0	0	0	0	238.982	0	0	0	0	0	0	0	0	0	0	0	0	0	0	0	0	0	0	0	0	0	0	0	0	0	0	0	0	0	0
1216	1216	261.04	261.043	N/A		TRUE	8257.9	0	28001.6	22969.6	0	0	0	0	0	0	0	195032	0	240063	0	51632.9	52746.7	0	38402.9	0	0	0	0	0	0	158112	89990.3	0	0	315.314	0	0	0	0	0	0	0	0	0	0	0	178663	0
1217	1217	261.06	261.064	N/A	(Monoisotopic)	TRUE	0	0	0	0	0	0	0	0	0	36499.5	0	0	0	0	0	0	0	0	0	0	3229.15	0	6193.79	0	5321.23	0	0	0	0	0	352.574	0	0	0	38780.1	0	0	451.055	1084.63	0	0	0	0
1218	1218	261.08	261.078	N/A	(Monoisotopic)	TRUE	0	2046.56	0	0	1894.86	0	536.344	5685.5	2121.37	0	24061.9	0	2587.24	0	0	0	0	8743.1	0	381.062	0	2426.71	0	8493.45	0	0	0	1859.8	3216.18	0	0	1071.43	2423.78	3546.57	0	4335.19	5323.58	0	0	5299.54	4489.96	0	5671.79
1219	1219	261.14	261.137	N/A	(Isotope)	TRUE	224.929	0	3113.38	0	0	111.434	286.529	1350.78	0	0	0	0	5533.16	0	0	0	0	0	2856.91	7059.5	0	0	149.172	0	1080.08	60	0	0	0	0	0	0	0	0	0	1170.24	956.199	0	0	0	0	0	0
1220	1220	261.15	261.15	N/A	(Isotope)	TRUE	0	616.217	0	1657.63	0	0	0	0	1419.81	80.3415	23.1164	71.1659	0	0	12.7166	78.1125	71.7062	0	0	0	50.0266	37.1007	0	367.735	0	0	0	289.145	1052.27	0	67.8563	117.828	0	109.14	0	0	0	0	31.1768	0	51.0511	1226.13	2910.02
1221	1221	261.57	261.572	N/A		TRUE	0	103	0	0	0	0	0	0	0	0	0	0	0	0	49.0705	0	0	0	54.9333	1366.37	0	0	0	0	79.6406	0	0	0	0	0	0	70.9925	0	2.8287	0	0	0	29.537	12.1447	10.5	0	0	0
1222	1222	261.73	261.73	N/A	(Monoisotopic)	TRUE	0	0	0	0	0	0	0	0	0	0	4.7234	0	0	0	0	0	0	0	0	0	0	0	0	0	0	0	0	0	0	0	0	12.4925	0	0	0	0	0	0	0	0	0	0	0
1223	1223	262.04	262.04	N/A	(Monoisotopic)	TRUE	17314.1	0	40635.1	35568.4	0	0	0	0	0	38183.7	0	316844	0	373312	0	84281.3	85829.4	0	60348.2	0	3846.23	1851.55	0	0	0	240425	141327	0	0	0	0	0	0	0	1487.09	0	0	0	0	0	0	278471	0
1224	1224	262.06	262.06	N/A	(Monoisotopic)	TRUE	0	0	0	0	3195.53	0	94.8456	4125.6	1673.62	0	0	0	0	0	0	0	0	1425.9	0	0	0	0	8366.21	6973.37	1747.85	0	0	0	0	494.745	460.838	419.709	2618.33	1435.36	0	770.286	611.898	1733.33	2821.36	918.573	875.902	0	0
1225	1225	262.08	262.075	N/A		TRUE	0	604.306	0	0	0	0	0	0	0	0	9205.13	0	283.685	0	0	0	0	0	0	70.4938	0	0	0	0	0	0	0	454.353	667.299	0	0	0	0	0	0	0	0	0	0	0	0	0	2032.09
1226	1226	262.73	262.729	N/A	(Isotope)	TRUE	0	0	0	0	0	0	0	0	10.7303	0	0	0	0	0	0	0	0	0	0	0	0	0	0	0	0	0	0	0	0	0	0	0	0	5.6991	0	0	0	0	0	33.6838	0	50.4638	0
1227	1227	262.77	262.769	N/A		TRUE	0	0	0	0	0	0	0	0	0	8.6626	0	0	0	0	4.0681	0	0	0	0	0	118.442	102.461	0	0	0	0	0	0	0	0	0	0	0	0	0	0	0	0	0	0	0	0	0
1228	1228	262.9	262.899	N/A		TRUE	0	0	244.3	0	173.623	0	0	0	0	766.805	85.6702	0	0	76.302	0	23.875	63.6856	230.6	43.8103	0	199.833	359.45	243.062	123.065	0	0	0	0	0	0	0	0	0	0	0	29.6143	0	0	0	0	0	353.667	0
1229	1229	263.01	263.008	N/A		TRUE	0	0	0	0	83.3611	0	0	78.0796	0	0	0	0	0	0	0	0	0	0	0	0	0	0	0	0	0	0	0	0	0	0	0	0	0	0	0	0	0	0	0	0	0	0	338.043
1230	1230	263.04	263.036	N/A	(Isotope)	TRUE	9012.25	0	25278.9	26995.1	0	0	0	0	0	0	0	210958	0	257344	0	56430.2	58941.8	0	39113.4	0	0	0	0	0	0	165741	94815.2	0	0	0	0	0	0	0	0	0	0	0	2241.27	0	0	186814	0
1231	1231	263.06	263.058	N/A		TRUE	0	0	0	0	0	0	941.672	6484.54	5906.51	0	28870.5	0	0	0	0	0	0	19202	0	0	14032.5	11518.9	13584.1	14945.5	1403.37	0	0	601.51	1989.85	2068.76	2164.88	3381.03	5065.41	0	1242.19	4949.74	8482.66	0	0	8704.43	8296.31	0	0
1232	1232	263.07	263.072	N/A	(Monoisotopic)	TRUE	0	4484.61	0	0	14453.6	0	0	0	0	0	0	0	6887	0	0	0	0	0	0	1076.67	0	0	0	0	0	0	0	0	0	0	0	0	0	0	0	0	0	0	0	0	0	0	16644.4
1233	1233	263.13	263.132	N/A		TRUE	0	0	0	0	142.349	188.617	0	0	0	0	0	0	0	0	0	0	0	0	0	0	288.209	0	133.986	0	0	0	0	0	0	0	34.1507	0	0	0	0	0	0	88.963	0	0	36.1022	1708.94	0
1234	1234	263.16	263.156	N/A	(Monoisotopic)	TRUE	0	0	868.1	4280.79	0	0	1834.3	0	0	0	0	0	7025.5	0	0	64.7375	160.732	0	386.861	0	0	0	0	576.916	3461.14	0	0	0	5054.39	0	0	123.806	59.4444	114.522	0	0	1022.46	0	0	0	0	0	0
1235	1235	263.17	263.167	N/A		TRUE	0	471.639	0	0	0	0	0	271.221	1815.46	0	46.7473	36.9951	0	0	46.1053	0	0	0	0	4990.49	0	0	0	0	0	0	0	0	0	0	0	0	0	0	0	0	0	0	44.7781	9.4338	0	0	4775.1
1236	1236	264.05	264.05	N/A	(Isotope)	TRUE	0	0	0	0	0	0	0	0	0	0	0	0	0	0	0	0	0	0	0	0	0	0	0	0	0	0	0	0	0	0	0	0	0	0	0	0	0	0	0	0	0	0	417.841
1237	1237	264.16	264.161	N/A	(Monoisotopic)	TRUE	0	603.417	0	1719.32	0	35.4022	49.1593	287.926	130.845	0	0	0	657.905	0	0	52.35	60.6134	212.137	77.5077	0	0	13.3799	108.86	57.3252	393.369	0	0	0	159.83	0	37.4484	0	0	0	672.35	18.6857	9.7651	26.8148	0	0	25.0555	3598.45	222.657
1238	1238	264.89	264.892	N/A		TRUE	0	0	116.24	0	585.333	0	0	0	0	742.506	50.3691	18.4756	0	0	0	0	46.8454	0	0	0	471.259	540.783	0	91.173	0	100.145	11.1533	0	0	0	0	0	241.741	358.633	0	0	17.8193	0	0	0	0	420.667	0
1239	1239	264.95	264.952	N/A		TRUE	15213.3	2669.78	13510.8	785.947	0	8155.83	0	15447.7	35.5562	0	0	0	19419	0	0	0	8.5052	0	6987.1	0	21.3894	0	7106.02	0	5635.35	0	0	10861.9	229.14	0	25.6838	111.448	0	31.1914	1287.17	1479.54	51.8366	142.815	38.5981	0	0	2471.36	0
1240	1240	265.04	265.036	N/A		TRUE	945.643	1734.53	373.02	0	7334.42	1145.38	1477.5	7523.62	3055.33	7952.49	6636.12	8477.28	197.574	7080.04	0	1321.42	1724.67	1290.6	0	0	0	0	14453.7	10538	314.742	14989.5	11136.4	0	0	1135.04	673.493	539.09	16190.3	14418	465.358	1432.14	1391.64	10746.8	11040.4	5166.26	3960.78	7123.68	0
1241	1241	265.05	265.051	N/A		TRUE	0	0	0	0	0	0	0	0	0	0	0	0	0	0	0	0	0	0	0	0	1764.31	2361.21	0	0	0	0	0	0	0	0	0	0	0	0	0	0	0	0	0	0	0	0	0
1242	1242	265.09	265.089	N/A	(Isotope)	TRUE	0	0	0	0	56.6667	37.9057	0	0	0	0	0	0	0	0	14.4554	0	56.7629	0	0	0	0	0	0	0	0	0	0	0	0	0	0	0	0	0	0	0	57.1205	0	0	0	0	654.391	65.4695
1243	1243	265.12	265.121	N/A		TRUE	0	0	0	0	0	0	888.606	0	0	0	0	0	802.278	0	0	0	0	0	0	0	0	0	0	0	732.695	0	0	0	0	0	0	0	0	0	3659.03	0	0	0	0	0	9.1606	0	0
1244	1244	265.17	265.168	N/A	(Monoisotopic)	TRUE	0	0	0	0	0	0	0	0	0	0	0	0	0	0	0	0	0	0	0	0	0	0	0	0	0	0	0	516.004	2196.23	0	0	0	0	0	0	0	1388.88	0	0	0	0	0	0
1245	1245	265.18	265.18	N/A		TRUE	0	0	0	0	0	0	0	0	0	8.4512	62.0544	0	0	0	0	0	0	0	0	0	0	0	0	0	0	0	0	0	0	0	0	0	0	0	0	0	0	0	0	0	0	0	0
1246	1246	265.2	265.197	N/A		TRUE	0	0	0	4624.97	0	0	0	0	0	0	0	0	9920.6	0	0	0	0	0	0	0	0	0	0	234.6	4915.35	0	0	0	0	60.2745	0	130.978	0	0	0	0	0	0	0	0	0	0	0
1247	1247	265.22	265.216	N/A		TRUE	515.87	3739.67	1910.4	0	60.5833	243.245	2206.15	948.681	108.921	0	0	9.4268	0	0	18.4768	638.112	214.912	0	3099.83	7543.06	20.3794	0	284.914	0	0	0	44.9133	443.726	0	0	54.4706	0	0	82.6744	19357.6	528.586	50.2711	0	937.248	0	10.927	3175.67	18949
1248	1248	266.01	266.006	N/A	(Isotope)	TRUE	0	2368.92	961.7	178.21	0	0	0	2856.5	1515.71	335.716	1215.81	0	3599.98	0	0	0	0	0	2349.11	1617.09	0	0	741.829	840.341	1942.39	0	0	457.551	855.421	106.697	0	0	197.593	832.401	1253.24	88.0184	433.758	0	0	0	865.478	4039.96	3583.9
1249	1249	266.02	266.018	N/A	(Isotope)	TRUE	0	0	0	0	267.805	10.2021	63.2316	0	0	0	0	909.939	0	1814.83	68.0985	205.725	184.108	0	0	0	185.57	273	0	0	0	1567.38	1017.05	0	0	0	47.9277	210.785	0	0	0	0	0	0	82.6688	218.195	0	0	0
1250	1250	266.03	266.032	N/A	(Monoisotopic)	TRUE	0	0	0	0	0	0	0	0	0	0	0	0	0	0	0	0	0	0	0	0	0	0	0	0	0	0	0	0	0	0	0	0	0	0	0	0	0	0	0	0	0	0	0
1251	1251	266.15	266.152	N/A	(Monoisotopic)	TRUE	636.117	0	60.32	0	0.5635	53.3774	104.529	679.196	332.44	6.0557	2.3213	136.895	0	0	0	3087.81	3566.35	119.842	231.159	0	385.367	258.727	71.692	39.2	64.7919	82.6464	57.4882	30.5787	227.608	0	0	0	238.932	1076.12	0	111.542	156.048	3056.28	63.5349	0	89.6377	41348.7	0
1252	1252	266.8	266.805	N/A		TRUE	0	0	1654.48	0	125.778	0	0	0	0	7890.89	69.4867	0	0	0	0	0	473.165	0	0	0	738.221	1294.82	1002.63	556.643	0	0	0	130.216	0	0	0	0	0	0	0	23.2	37.2771	0	5.9871	96.2721	0	2471.84	0
1253	1253	267.01	267.012	N/A		TRUE	35.3931	360.278	81.8	0	73.5833	104.868	132.251	827.097	336.843	178.425	0	723.676	167.722	1379.39	75.1082	109.125	119.639	209	15.5436	0	96.4071	613.315	909.055	0	139.158	1963.1	1311.53	32.4431	0	163.274	45.2279	182.5	783.519	1307.38	215.98	11.6797	0	728.5	591.778	152.044	201.409	660.464	56.9817
1254	1254	267.08	267.077	N/A	(Monoisotopic)	TRUE	0	84007.7	0	77767.9	2993.81	0	26182.9	0	29490.3	33865.4	74654	21208.6	69094.7	0	0	0	0	40030.8	75539.4	71730.5	7704.49	4866	74182.8	55938	181836	0	0	53156.9	114106	7484.94	15176.7	0	7375.67	39564.3	244046	0	6791.76	0	23996.7	8243.71	13056.5	0	141657
1255	1255	267.09	267.092	N/A	(Monoisotopic)	TRUE	42407.8	0	80573.1	0	0	7664.17	0	69692.8	0	0	0	0	0	0	0	0	19372.3	0	0	0	0	0	0	0	0	8087.73	4533.95	0	0	0	0	25080.2	0	0	0	0	0	13476.4	0	0	0	149780	0
1256	1256	267.1	267.103	N/A	(Monoisotopic)	TRUE	0	0	0	0	0	0	0	0	0	0	0	0	0	10359.7	654.693	26375.2	0	0	0	0	0	0	0	0	0	0	0	0	0	0	0	0	0	0	0	12505.7	0	0	0	0	0	0	0
1257	1257	267.13	267.127	N/A		TRUE	0	0	0	0	0	0	0	0	4000.78	0	0	0	15809.8	0	0	0	0	0	0	0	1724.48	0	0	0	0	0	0	0	0	0	0	0	0	655.762	0	0	0	0	0	0	0	0	0
1258	1258	267.14	267.142	N/A	(Isotope)	TRUE	0	0	0	0	286.889	0	4674.17	0	0	0	0	0	0	0	0	0	0	0	0	0	0	835.482	0	0	0	0	0	0	2178.63	0	0	0	0	0	7305.4	0	0	0	0	0	0	13557.5	0
1259	1259	267.16	267.157	N/A		TRUE	313.857	164.711	735.24	2665.37	0	0	0	0	0	0	0	150.793	0	0	0	0	0	0	0	337.617	0	0	0	0	0	149.257	81.9929	0	0	0	119.221	145.075	171.906	0	0	0	24.506	0	206.785	0	51.4639	0	0
1260	1260	267.22	267.219	N/A	(Monoisotopic)	TRUE	0	0	0	0	0	0	0	0	0	0	956.842	0	0	0	0	0	0	0	0	0	0	0	0	0	0	0	0	0	0	0	0	0	0	0	0	0	9370.71	0	0	0	0	0	0
1261	1261	267.23	267.229	N/A	(Monoisotopic)	TRUE	38011.9	62900	65266.3	101580	4479.66	25389.8	115920	35469.6	27848.2	0	0	9904.42	216466	2933.25	10985.5	18237.9	26966.6	1358.82	81653.1	241347	6414.43	9355.26	20841.3	37579	152951	1954.97	6133.66	34529.8	66242.3	2505.99	6617.66	13411.8	651.481	16595.1	170956	14954	0	7961.56	24345	473.87	3251.82	77816.8	208650
1262	1262	268.08	268.079	N/A	(Isotope)	TRUE	0	6126.53	0	5162.03	0	0	608.633	0	1634.58	1513.46	5198.59	855.41	2949.69	160.251	38.5584	0	0	2007.3	3221.24	2589.66	164.07	0	3459.79	2438.72	14469.3	0	0	2697.75	7787.52	109.118	0	0	0	2125.75	23115.4	0	62.7048	0	0	96.75	282.599	0	6860.92
1263	1263	268.09	268.092	N/A	(Isotope)	TRUE	0	0	0	0	0	0	0	4983.15	0	0	0	0	0	0	0	0	0	0	0	0	0	0	0	0	0	0	0	0	0	0	489.404	0	0	0	0	0	0	366.593	1105.15	0	0	11424.6	0
1264	1264	268.11	268.11	N/A	(Isotope)	TRUE	1867.43	0	5759.78	0	0	40.2075	0	0	0	0	0	0	0	0	0	1945.16	753.314	0	0	0	0	0	0	0	0	75.1129	0	0	0	0	0	1023.72	74.2593	0	0	391.157	0	0	0	0	0	0	0
1265	1265	268.24	268.236	N/A	(Isotope)	TRUE	3619.76	8663	7229.04	11561.4	166.282	1920.42	18806.3	3632.23	2440.18	51.2073	54.2606	478.254	32664.7	0	634.923	1527.76	3281.96	0	10621.5	33918	132.31	390	834.947	3248.46	22337.1	126.468	158.913	3019.94	5224.2	58.451	526.568	659.91	0	945.494	29922	1957.48	591.075	428.444	2706.91	0	84.9124	10156.7	31202.6
1266	1266	268.8	268.802	N/A		TRUE	0	0	2970.78	0	385.471	33.4151	0	216.673	0	13746.9	184.5	0	0	0	0	100.638	823.871	792	87.882	0	2484.45	2468.34	2910.84	1538.36	0	27.871	0	373.706	0	0	0	0	0	0	0	272.057	0	0	0	327.243	0	6121.51	0
1267	1267	269.03	269.025	N/A		TRUE	0	0	0	0	0	0	0	162.097	0	3823.5	0	42.061	0	0	14.2195	0	0	0	116.359	0	0	508.1	0	142.395	479.332	0	31.76	0	0	0	0	0	197.778	0	0	0	9.3976	40.3889	0	0	0	3199.83	163.104
1268	1268	269.04	269.043	N/A	(Isotope)	TRUE	0	0	0	0	0	0	0	0	188.933	0	0	0	0	0	0	0	0	0	0	0	0	0	0	0	0	0	0	0	0	0	20.3456	0	0	0	0	0	0	0	0	0	0	0	0
1269	1269	269.09	269.088	N/A		TRUE	2444.16	2308.34	10004.2	203.184	0	0	0	12346.1	1438.67	9253.21	5467.62	2098.27	0	1841.48	31.6526	0	446.851	1011.5	2051.37	0	183.168	202.724	8679.43	2950.57	356.13	0	0	0	3331.64	0	0	146.813	1896.81	0	3759.36	2656.98	0	274.222	0	569.692	226.219	23989	16332.5
1270	1270	269.1	269.101	N/A		TRUE	0	0	0	0	0	936.882	0	0	0	0	0	0	0	0	0	0	0	0	0	0	0	0	0	0	0	1727.44	0	0	0	0	0	0	0	863.645	0	0	0	0	367.596	0	0	0	0
1271	1271	269.14	269.143	N/A	(Isotope)	TRUE	0	0	2440.1	0	211.278	0	491.229	1585.23	644.972	0	0	40.778	0	0	0	522.05	775.613	249.02	0	0	898.986	728.279	129.341	0	120.293	0	0	0	0	240.823	0	630.552	229.63	0	122.019	221.058	0	25.0556	0	0	11.748	2747.51	100.682
1272	1272	269.16	269.162	N/A	(Isotope)	TRUE	0	0	0	1265.71	0	0	0	0	0	0	0	0	0	0	3.9372	0	0	0	0	0	0	0	0	0	0	0	0	1007.17	0	0	0	0	0	0	0	0	0	0	0	0	0	0	0
1273	1273	269.18	269.179	N/A	(Isotope)	TRUE	391.786	0	0	0	0	0	0	0	0	0	0	0	10890.5	0	0	0	0	0	926.462	0	0	0	0	0	0	0	0	0	1264.44	0	0	0	0	0	0	0	0	0	0	0	0	0	0
1274	1274	269.21	269.213	N/A		TRUE	0	0	0	0	0	0	0	0	0	0	0	0	0	5646.26	0	0	0	0	0	0	0	0	0	0	0	0	0	0	0	0	0	0	0	0	0	0	0	0	0	0	0	0	0
1275	1275	269.24	269.238	N/A	(Monoisotopic)	TRUE	76656.9	87676	133191	226823	0	34072.2	0	80228.1	50524.3	7750.51	13013	18661.6	671579	0	9322.2	28069.7	38035.4	0	141357	310560	13516.4	13718.4	50479.6	40686.5	198773	14482.2	13880.3	97159.5	120308	0	0	22248.1	6747.3	26439.5	145485	0	0	16335.1	19191.4	2914.63	8468.91	133457	173736
1276	1276	269.25	269.25	N/A	(Monoisotopic)	TRUE	0	0	0	0	13396.1	0	93864.3	0	0	0	0	0	0	0	0	0	0	7083.5	0	0	0	0	0	0	0	0	0	0	0	8098.47	13938.4	0	0	0	0	0	0	0	0	0	0	0	0
1277	1277	270.06	270.064	N/A	(Monoisotopic)	TRUE	0	0	0	78.5	54	0	0	365.798	0	774.744	6309.29	286.505	0	0	0	0	0	0	95.3385	0	0	0	462.078	1688.7	747.008	0	0	0	0	30.5294	0	0	0	234.992	280.981	0	798.639	24.2593	81.232	0	0	0	1128.49
1278	1278	270.23	270.234	N/A	(Isotope)	TRUE	0	0	18111.2	0	0	0	0	0	0	0	0	0	0	0	0	0	0	0	0	0	0	0	2918.02	0	0	363.318	0	11410.2	0	0	0	1542.54	276.963	0	0	3995.65	2587.3	0	968.011	0	0	17127.2	0
1279	1279	270.24	270.244	N/A	(Isotope)	TRUE	5277.23	10392.5	0	34591.6	0	1557.3	0	10399	5160.07	0	229.181	889.654	110694	0	807.517	1915.36	4979.13	0	19880.6	47648.8	0	0	0	2312.75	21202.4	0	470.385	0	11303.1	0	0	0	0	1499.19	18817.5	0	0	598.091	0	0	137.081	0	0
1280	1280	270.26	270.255	N/A	(Isotope)	TRUE	0	0	0	0	462.024	0	10407.5	0	0	153.61	0	0	0	0	0	0	0	238.8	0	0	253.068	347.89	0	0	0	0	0	0	0	277.314	926.419	0	0	0	0	0	0	0	0	0	0	0	22407.5
1281	1281	270.8	270.799	N/A		TRUE	0	0	979.52	0	250.306	0	0	21.6195	0	8208.67	42.6513	0	0	0	0	80.2	518.18	456.6	52.1333	0	967.392	1509.77	1122.66	457.99	0	0	0	157.059	0	0	45.9044	0	0	0	0	51.2286	22.5843	0	0	106.015	0	3171.65	0
1282	1282	270.94	270.936	N/A		TRUE	0	0	323.72	0	0	0	0	405.705	55.5343	0	0	73.9	0	74.5905	0	120.25	484.402	0	0	0	0	0	0.7617	0	26.5805	511.328	371.933	453.356	14.6525	0	0	0	1800.87	2609.94	0	20.2791	30.9456	0	0	0	0	0	0
1283	1283	271.01	271.009	N/A	(Monoisotopic)	TRUE	0	0	0	73.7632	0	0	0	1263.94	0	1651.93	0	0	0	0	0	0	0	17899.1	1123.95	0	0	0	4284.73	3187.95	0	0	0	0	0	0	0	0	0	0	0	0	321.786	0	0	590.5	807.189	2552.91	1683.45
1284	1284	271.03	271.031	N/A		TRUE	0	2043.56	0	0	0	0	0	0	0	0	3766.27	293.99	0	647.303	0	0	31.8041	0	0	0	326.593	881.5	0	0	0	212.113	0	0	0	0	0	0	0	448.806	0	0	0	0	222.556	0	0	0	0
1285	1285	271.05	271.054	N/A	(Monoisotopic)	TRUE	0	0	0	2542.87	193.722	0	249.88	501.195	485.298	0	0	0	138.574	0	0	0	0	0	96.7436	0	0	0	0	0	2294.3	0	305.68	0	175.71	118.49	0	152.892	1103.32	0	6076.6	20.9204	0	0	0	0	0	225.493	0
1286	1286	271.07	271.069	N/A		TRUE	0	0	0	0	0	0	0	0	0	0	0	0	0	0	0	434.275	0	0	0	311.988	0	0	0	0	0	0	0	322.121	0	0	0	0	0	0	0	0	0	0	0	0	0	0	0
1287	1287	271.1	271.098	N/A		TRUE	0	159.306	0	0	0	0	0	0	0	400.553	0	0	0	0	0	0	0	0	0	0	0	0	0	0	0	0	0	0	0	0	0	0	0	0	0	25.2571	0	131.185	0	49.1029	0	0	0
1288	1288	271.11	271.114	N/A		TRUE	0	0	0	327.737	0	0	0	0	0	0	633.293	0	0	0	0	0	0	0	113.739	0	0	0	252.266	0	0	56.1613	0	0	0	0	0	0	0	182.62	705.283	0	0	0	29.1061	0	31.854	0	0
1289	1289	271.23	271.228	N/A	(Isotope)	TRUE	24319	23482.9	49899.3	64373.1	2003.11	8704.71	21821.4	34519.8	13186.7	48.3818	176.639	13696.2	113649	3552.18	3960.53	10183.7	8317.28	142.122	41192.5	59548.1	1835.06	1504.64	23019.7	12753.7	40601	6109.12	3300.59	29601.1	41433.9	833.586	913.592	2852.02	21.2216	7228.01	31678.4	16800.4	11738.2	9104.38	6740.81	1044.46	3203.66	46721.5	19730.7
1290	1290	272	272.001	N/A		TRUE	0	0	0	0	0	0	0	0	0	0	0	0	2148.39	0	13.9569	0	0	0	10.2513	198.593	0	0	0	128.411	44.8281	0	0	0	233.953	0	0	0	0	0	398.302	0	0	0	0	0	9.6204	55.7536	0
1291	1291	272.05	272.048	N/A		TRUE	0	0	0	0	273.459	0	0	0	0	2017.19	6539.87	0	0	2488.62	0	222.05	0	10691.6	0	0	863.301	864.893	0	0	0	1147.16	787.883	0	0	571.177	0	764.44	2030.52	386.622	0	72.8614	0	0	188.356	0	0	0	0
1292	1292	272.06	272.063	N/A		TRUE	0	0	0	0	0	0	0	0	0	0	0	0	0	0	0	0	165.871	0	0	0	0	0	0	0	0	0	0	0	0	0	0	0	0	0	0	0	106.346	128.089	0	66.6985	0	0	0
1293	1293	272.07	272.073	N/A		TRUE	0	0	0	0	0	0	2386.52	0	0	0	0	3274.28	0	0	0	0	0	0	0	0	0	0	527.886	188.473	0	0	0	0	0	0	750.412	0	0	0	0	0	0	0	0	0	87.1385	9295.88	0
1294	1294	272.09	272.089	N/A		TRUE	0	1520.58	330.52	8650.89	0	33.3774	0	1481.15	584.708	0	0	0	10073.7	0	963.093	0	0	0	4556.02	19299.6	0	0	0	0	9559.07	0	0	1832.69	12016.4	0	0	0	0	0	4725.59	0	0	0	0	0	0	0	333.61
1295	1295	272.23	272.232	N/A	(Monoisotopic)	TRUE	421.929	1079	5691.5	7744.21	0	313.604	852.378	4360.78	894.494	30.3822	63.382	914.061	14731.4	255.173	86.1254	537.8	264.845	0	3620.9	4992.08	0	21.1688	1326.03	984.594	3297.67	434.161	79.3667	2961.74	1802.22	83.5412	75.7593	108.002	0	510.543	2125.98	2094.81	1194.2	391.981	310.424	0	48.7635	3733.96	1211.83
1296	1296	272.8	272.797	N/A		TRUE	0	0	83.22	0	80.4722	0	0	0	0	1750.52	7.6782	16.5512	0	0	0	0	139.294	0	0	0	50.8407	0	0	47.1784	33.8359	0	0	0	0	0	0	0	0	0	0	0	0	0	0	0	0	0	0
1297	1297	273.03	273.028	N/A		TRUE	0	0	0	0	0	45.9057	0	0	0	0	0	0	0	0	0	0	0	0	0	0	0	0	0	0	0	0	0	42.8627	0	0	0	0	0	0	0	0	0	0	0	0	0	0	0
1298	1298	273.05	273.046	N/A	(Monoisotopic)	TRUE	0	0	0	0	1437.37	0	0	0	859.893	0	21108.4	1655.27	0	0	0	0	0	50941	0	3932.26	0	3039.03	0	0	0	0	0	0	8928.23	0	0	0	0	0	4809.68	0	251.813	0	0	0	0	0	0
1299	1299	273.06	273.065	N/A		TRUE	0	240.417	0	0	0	0	0	1482.71	0	0	0	0	0	5885.53	161.946	523.15	984.784	0	0	0	3271	0	0	0	16814	0	0	0	0	0	0	0	0	0	0	258.043	0	0	0	0	360.65	0	0
1300	1300	273.08	273.078	N/A	(Monoisotopic)	TRUE	183.071	0	1811.38	356.632	0	7884.17	13257.1	0	0	12688	0	0	1265.96	0	0	0	0	0	10524.3	0	0	0	8378.78	3152.13	0	7485.7	2066.95	6862.73	0	6156.06	2922.96	4982.69	15786.4	18846.7	0	0	0	3375.2	4069.95	2029.25	0	43941.8	7312.05
1301	1301	273.16	273.155	N/A	(Monoisotopic)	TRUE	0	1177.08	0	1209.89	0	0	2575.98	0	0	0	0	0	393.185	0	47.7201	0	0	0	283.723	0	0	0	0	0	3285.77	0	0	0	0	0	0	0	0	282.194	6041.53	0	0	0	10.7781	0	12.7226	0	0
1302	1302	273.22	273.221	N/A		TRUE	0	201.75	0	503.737	0	0	68.3436	98.7611	173.472	0	17.7899	53.922	1045.13	0	8.1981	26.3125	75.2732	0	115.928	3739.44	0	0	0	383.465	5519.43	0	0	254.059	1106.68	0	0	0	0	78.8935	276.113	0	527.235	0	127.534	9.7059	0	104.319	0
1303	1303	274.05	274.047	N/A		TRUE	0	0	0	0	0	0	0	0	0	0	0	0	0	0	0	0	0	0	0	0	0	0	0	0	0	0	0	0	57.4953	0	0	0	0	0	0	57.1452	0	61.6859	0	0	0	0	185.659
1304	1304	274.06	274.06	N/A		TRUE	0	327.764	0	0	7028.83	133.849	0	3112.14	1410.18	10144.2	10395.2	2037.98	0	3439.66	197.401	2541.64	2716.65	9633.69	205.574	0	11727.4	8805.88	331.902	559.331	457.078	2403.92	1449.29	197	0	0	0	234.279	2373.61	0	146.226	0	178.028	0	222.666	902.991	532.425	0	0
1305	1305	274.08	274.076	N/A	(Isotope)	TRUE	0	0	0	0	0	0	0	0	0	0	0	0	0	0	0	0	0	0	0	0	0	0	0	0	0	0	0	0	0	164.408	0	0	0	0	0	0	0	0	0	0	0	5229.1	0
1306	1306	274.09	274.093	N/A	(Monoisotopic)	TRUE	0	0	0	0	0	0	0	0	0	0	0	0	417.251	0	0	0	0	0	0	0	0	0	0	0	0	0	0	0	0	0	74.7411	0	0	1375.46	0	0	0	0	0	0	0	0	0
1307	1307	274.11	274.114	N/A	(Monoisotopic)	TRUE	1732.14	5640.75	1527.74	6788.34	0	0	0	3409.98	0	7.7846	0	0	0	72.187	0	0	0	0	2791.48	4285.32	0	0	792.209	0	21133	0	0	21283.8	0	0	0	169.716	0	0	27392.5	0	0	0	0	0	0	0	1397.21
1308	1308	274.14	274.139	N/A	(Monoisotopic)	TRUE	0	0	0	0	0	41.566	0	0	0	0	0	12.9098	14045.9	0	30.743	0	0	0	0	0	0	15.9026	0	0	0	0	9.8667	0	0	0	0	0	0	3234.36	0	0	0	0	0	10.4706	33.6277	370.362	0
1309	1309	275.02	275.018	N/A		TRUE	0	85.75	0	0	0	40.4528	2658.6	0	0	0	0	0	131.627	0	0	0	0	0	0	0	0	0	0	0	0	0	0	0	0	0	0	0	0	0	4893.3	0	0	0	0	0	0	0	0
1310	1310	275.06	275.059	N/A	(Monoisotopic)	TRUE	0	0	0	0	1923.85	0	0	0	0	28996.8	25833.7	2611.83	0	4859.53	169.159	3446	2932.33	11166.3	0	0	13557.7	10577.6	0	0	0	2737.47	1249.61	0	0	2398.24	1952.6	4858.59	4202.27	0	0	187.044	295.893	2356.81	2232.17	1079.52	0	0	0
1311	1311	275.07	275.071	N/A	(Monoisotopic)	TRUE	0	0	0	0	0	0	0	0	3876.26	0	0	0	0	0	0	0	0	0	0	0	0	0	0	1858.56	0	0	0	0	0	0	0	0	0	3999.1	0	0	0	0	0	0	2779.39	17020.5	0
1312	1312	275.09	275.086	N/A	(Monoisotopic)	TRUE	12747.4	24059.2	9758.08	19104.5	0	2207.02	2454.86	30421.8	0	0	0	0	0	0	0	0	0	0	8702.33	6018.12	0	0	8004.65	0	35064.8	0	0	3440.86	17931	0	0	0	0	0	75324.1	0	0	0	0	0	0	0	5513.12
1313	1313	275.11	275.105	N/A		TRUE	0	0	0	0	0	0	0	0	0	0	0	0	19985.8	0	0	0	0	0	0	0	0	0	0	0	0	0	0	0	0	0	0	0	0	0	0	0	0	0	0	0	0	0	0
1314	1314	275.16	275.159	N/A	(Monoisotopic)	TRUE	0	0	0	0	0	0	0	0	10394.1	0	0	0	0	0	0	0	0	0	0	0	0	0	0	0	0	0	0	0	0	0	0	0	0	0	0	0	0	0	0	0	0	0	0
1315	1315	275.18	275.176	N/A	(Monoisotopic)	TRUE	0	0	0	0	0	0	0	0	0	0	0	0	0	0	0	0	0	0	0	0	0	0	0	0	0	255.503	0	17743.2	0	122.157	0	0	11829.5	30111	0	0	0	344.245	0	0	0	20124	0
1316	1316	275.19	275.187	N/A	(Monoisotopic)	TRUE	0	0	0	0	0	0	0	17033.6	0	0	0	0	0	309.229	0	0	3303.79	0	19252.4	0	0	0	1555.55	0	0	0	0	0	16166.5	0	0	0	0	0	0	0	0	0	0	0	40.1493	0	0
1317	1317	275.2	275.199	N/A	(Isotope)	TRUE	12007.8	1841.86	4207.26	5735.05	0	701.038	4193.17	0	0	52.561	169.55	732.046	10217.1	0	67.5387	2766.41	0	0	0	10447.3	39.4542	68.9599	0	585.449	13702.5	0	645.15	0	0	0	699.559	3586.31	0	0	3876.08	727.663	171.259	0	2551.94	0	0	0	7822.72
1318	1318	276.06	276.064	N/A	(Monoisotopic)	TRUE	0	0	0	0	15137.1	0	0	0	0	0	0	12473.1	0	26674.9	360.218	3525.05	2917.91	0	0	0	15112.4	16862.2	0	0	0	11538.2	0	0	0	3300.41	2761.29	4217.95	26530	17981.5	0	0	0	2017.46	2489.12	2419.6	0	0	0
1319	1319	276.08	276.075	N/A		TRUE	17903.9	40994.2	41426.2	12008	0	4098.7	6710.23	46586.7	28421.8	53189.5	28354.2	0	23812	0	0	0	0	114948	28246.3	7731.58	0	0	52802.6	25830.6	25861.1	0	0	22272.7	57278.5	0	0	0	0	0	45107.1	18280.3	3478.79	0	0	0	1864.85	66538	57243.3
1320	1320	276.13	276.13	N/A	(Monoisotopic)	TRUE	156.429	0	0	0	0	0	124.023	0	2160.6	0	17.7553	879.895	0	4063.28	248.397	0	0	0	36.6205	0	0	0	3110.29	13524.7	177.633	1775.4	2401.35	0	0	1747.49	2674.35	18159.6	0	0	0	4734.99	9358.47	0	0	1486.71	2982.8	30454.8	43808.9
1321	1321	276.15	276.151	N/A	(Isotope)	TRUE	0	0	0	0	0	0	0	1833.02	0	0	0	0	0	0	0	0	0	0	0	0	0	6.5227	0	0	0	0	0	0	0	0	0	0	612.21	0	0	0	0	0	0	0	0	0	0
1322	1322	276.17	276.174	N/A	(Isotope)	TRUE	0	0	0	0	61.9167	0	0	0	0	0	0	0	0	0	0	0	0	0	0	0	20.3805	0	0	0	0	0	0	775.382	0	0	0	0	0	2448.97	0	0	0	0	0	0	0	0	0
1323	1323	276.85	276.848	N/A		TRUE	0	0	0	0	40.7566	0	30.7181	624.844	0	0	0	16.2829	0	0	2313.21	0	27.9948	0	0	0	53.9774	541.714	38.3203	0	0	24.7742	9.6	0	0	165.885	349.348	422.106	0	12.6713	0	0	0	0	169.173	0	0	504.87	0
1324	1324	277.05	277.054	N/A	(Monoisotopic)	TRUE	0	0	0	0	0	0	0	0	0	0	0	0	0	0	0	0	0	0	0	0	0	0	0	0	0	0	0	0	0	5800.06	4688.13	7496.75	44874.4	0	0	0	0	0	0	0	0	0	0
1325	1325	277.07	277.073	N/A	(Monoisotopic)	TRUE	60344.4	144082	168719	57657.6	42445.7	25272.8	33770.1	179641	116549	211530	125440	40982.1	119515	75066.7	894.813	13614.6	8694.5	145472	127866	47188.1	34324	49556.5	227338	111251	115269	38525.1	11584.8	98580.3	265775	0	0	0	0	55972.9	169549	77258.2	18850.7	7045.41	11046.3	13595.8	11398.6	291846	247377
1326	1326	277.13	277.127	N/A		TRUE	1275.57	943.986	0	0	0	0	0	12422.8	14195.7	95.3405	57.3859	6631.84	0	22462.6	3508.75	1110.1	278.366	0	0	0	870.407	80.3084	19817.7	66389	0	11956.6	14981.8	0	0	10529.4	16238.1	78072.7	3859.63	5084.34	0	22445	41477	92.7407	313.006	10554.5	16426.5	137681	189950
1327	1327	277.14	277.142	N/A	(Isotope)	TRUE	0	0	75.96	0	0	241.453	0	0	0	0	0	0	3896.44	0	0	0	0	0	323.364	1428.38	0	0	0	0	9138.25	0	0	526.627	1069.49	0	0	0	0	0	0	0	0	0	0	0	0	0	0
1328	1328	277.16	277.158	N/A	(Isotope)	TRUE	0	0	0	2176	0	0	4248.44	0	0	0	0	0	0	0	0	0	0	0	0	0	0	0	0	0	0	0	0	0	0	0	0	0	0	0	9168.81	0	0	0	0	0	0	0	0
1329	1329	277.22	277.218	N/A	(Monoisotopic)	TRUE	283871	133895	224565	265433	11611.7	107263	261985	146176	53599.9	13340.7	20439	39285.5	282870	19734.9	31861	88747.9	95271.8	7814.02	400533	603865	21686.7	21083.6	104206	74867	443783	16586.9	40674.2	113525	198454	19751.3	81818.8	89143.2	3764.04	98675.8	338964	35707.3	12961.3	33644	86088.4	9938.65	8727.04	178467	594817
1330	1330	278	278	N/A	(Isotope)	TRUE	321.643	308.901	0	0	86.9193	0	0	83.1812	0	64.6001	57.1353	291.961	0	751.022	41.9034	60.2875	33.2784	0	0	0	0	58.7049	558.43	200.87	48.957	958.339	550.72	0	0	45.0907	28.2165	9.8046	1397	1121.99	0	0	0	115.508	78.1899	32.5853	0	0	0
1331	1331	278.07	278.067	N/A	(Isotope)	TRUE	0	0	0	0	2860.61	0	0	0	0	0	0	3191.52	0	6490.65	48.0245	0	0	0	0	0	2258.15	2926.93	0	0	0	2829.26	635.5	0	0	237.065	147.793	141.394	3756.26	0	0	0	0	820	1282.44	456.951	0	0	0
1332	1332	278.08	278.081	N/A	(Isotope)	TRUE	492.8	8978.58	19611.4	3908.26	0	949.585	2017.13	26417.2	16715.1	27007.1	24976.9	0	10923.1	0	0	315.712	241.624	24560.7	19485.4	6386.7	0	0	24779	14465.2	9313.53	0	0	8856.69	25472.7	0	0	0	0	9429.57	11095.2	6709	700.247	0	0	0	295.555	0	0
1333	1333	278.1	278.1	N/A	(Isotope)	TRUE	0	0	0	0	0	0	0	0	0	0	0	0	0	0	0	0	0	0	0	0	0	0	0	0	0	0	0	0	0	0	0	0	0	0	0	0	0	0	0	0	0	46858.3	45514.2
1334	1334	278.13	278.13	N/A	(Isotope)	TRUE	0	0	0	0	0	0	259.791	0	157.826	0	0	316.773	142.278	2589.32	43.1672	0	0	0	0	0	0	0	1312.92	7034.57	0	860.193	923.093	0	0	1096.1	1513.41	10390.7	97	0	0	2109.74	5508.45	0	5.463	425.765	1221.87	0	0
1335	1335	278.22	278.221	N/A	(Isotope)	TRUE	49560.8	24828.7	40720.5	49909.4	1036.67	20518.1	47608.9	26997.3	8674.42	1437.14	2307.43	6562.78	48954.1	2884.18	5325.91	15845.9	17859.9	1018.5	73775	115301	2527.82	2818.76	17962.6	11819.5	81691.6	1548.89	6923.68	20122.9	33648	2734.1	14911.1	16557.4	0	18192.4	61386.1	5727.44	1434.16	6084.59	15742.6	719.757	492.912	35006.4	111096
1336	1336	279.02	279.016	N/A	(Monoisotopic)	TRUE	0	0	0	0	173.138	0	0	0	0	0	0	0	0	1416.76	0	20.5875	0	0	0	0	0	183.834	0	0	0	0	0	0	0	56.2745	0	50.4254	0	0	0	0	0	0	0	71.3745	0	0	0
1337	1337	279.04	279.04	N/A	(Monoisotopic)	TRUE	4454.07	0	21692.9	752.368	0	0	0	22002.8	16030.5	0	0	0	0	0	0	0	0	0	0	599.938	0	0	0	30259.9	3713.96	0	0	0	8858.18	0	0	0	3486.41	3675.34	1021.64	1006.94	0	0	540.46	0	0	0	0
1338	1338	279.06	279.057	N/A	(Monoisotopic)	TRUE	0	0	0	0	0	0	0	0	0	0	0	0	0	0	0	0	0	0	0	0	0	0	0	0	0	0	0	0	0	654.274	714.765	0	0	0	0	0	0	0	0	0	4629.35	104731	0
1339	1339	279.07	279.068	N/A	(Monoisotopic)	TRUE	0	0	0	0	2621.17	970.82	0	0	0	65935	105525	5053.12	49634.6	0	0	0	1044.27	0	0	0	0	0	49919.5	0	0	5396.6	1190.7	12457.1	0	0	0	942.448	0	0	0	0	3604.02	5900.04	0	0	0	0	0
1340	1340	279.09	279.089	N/A	(Monoisotopic)	TRUE	4679.29	22584	32354.4	12665.2	0	0	5022.31	55681.8	40959.8	0	0	0	0	4855.65	38.3325	2976.69	0	67122.4	58767.4	31139	10215	8083.82	0	30283.6	18569.6	0	0	0	38547	0	0	0	2540.22	29904.2	25068.8	4293.97	0	0	3301.43	869.116	0	0	35950.1
1341	1341	279.1	279.102	N/A	(Isotope)	TRUE	0	0	0	0	0	0	0	0	0	0	0	0	0	0	0	0	0	0	0	0	0	0	0	0	0	0	0	0	0	0	0	0	0	0	0	0	0	0	0	0	0	0	0
1342	1342	279.16	279.159	N/A	(Monoisotopic)	TRUE	0	0	48.4	2630.34	0	0	358.282	256.097	794.275	0	0	0	2668.07	0	0	15.0125	0	0	18.3538	2055.05	0	0	0	16.0649	3543.02	0	0	50.2745	1496.86	0	0	0	0	169.484	505.34	0	0	0	0	0	0	0	2773.26
1343	1343	280.04	280.038	N/A	(Isotope)	TRUE	205.143	877.806	496.26	0	0	0	0	770.288	438.879	1945.77	0	0	0	0	0	0	0	0	141.215	0	259.239	0	549.826	0	0	0	0	0	468.458	0	37.4779	0	0	0	54.0943	0	0	0	0	174.765	353.533	0	0
1344	1344	280.05	280.05	N/A	(Isotope)	TRUE	0	0	0	0	0	0	0	0	0	0	0	0	0	0	0	0	0	0	0	0	0	0	0	0	0	0	0	0	0	0	0	267.157	0	0	0	102.171	0	0	0	0	0	5682.39	0
1345	1345	280.07	280.067	N/A	(Isotope)	TRUE	0	0	0	0	0	0	0	0	0	0	10264.5	0	0	0	23.8644	0	0	0	0	0	0	0	0	2918.75	0	32.7258	0	0	0	0	0	0	0	0	0	0	305.488	0	0	0	0	0	0
1346	1346	280.09	280.092	N/A	(Isotope)	TRUE	0	576.389	1008.64	0	0	0	31.3735	3762.56	2423.4	1406	0	0	1340.37	88.1364	0	0	0	3552.22	2591.31	454.938	19.1593	134.451	1097.7	0	433.184	0	0	120.882	1400.43	0	0	0	0	2005.59	526.981	0	0	0	41.8392	0	0	0	698.22
1347	1347	280.16	280.156	N/A	(Monoisotopic)	TRUE	0	0	113.7	0	0	0	14.8301	0	24.6854	0	0	0	0	0	0	0	0	0	19.0821	0	0	14.3766	22.6094	0	64.2031	0	0	0	61.3551	0	21.4412	0	0	0	71.5849	0	0	0	0	0	0	0	0
1348	1348	280.24	280.237	N/A		TRUE	965982	525225	788531	1.24522e+06	105250	424993	913014	343949	141921	36074.1	50435.8	75314.3	1055099	59097.9	74251.9	360636	211780	36488.2	1.28767e+06	2.2488e+06	64880.4	61800.5	331582	194012	1.48939e+06	55500.7	120350	381373	597462	52515	111540	134795	15218.6	301349	1.34819e+06	98510.4	49379.2	119290	169456	14736.8	20224.5	779618	2484867
1349	1349	280.98	280.983	N/A		TRUE	0	0	0	85.3684	0	0	0	0	0	0	0	7.2463	0	0	0	0	0	0	0	0	0	0	0	23.8216	0	0	0	0	0	0	0	0	0	0	0	0	0	0	0	0	0	0	0
1350	1350	281.04	281.039	N/A	(Monoisotopic)	TRUE	0	441.195	5592.56	0	0	0	0	7019.35	4427.4	10970.8	17720.8	473.088	2604.91	0	0	0	0	4246.08	209.985	0	0	0	4488.27	7329.55	791.49	185.742	0	320.176	984.635	0	0	0	0	0	246.302	138.714	158.376	342.111	188.92	0	496.139	35886.3	644.238
1351	1351	281.06	281.059	N/A	(Monoisotopic)	TRUE	0	0	0	0	0	27399.8	5564.51	0	0	0	0	0	0	0	0	0	0	0	0	0	0	1293.85	0	0	0	0	0	0	0	194.726	208.007	289.306	0	0	0	0	0	0	0	210.094	0	0	0
1352	1352	281.09	281.09	N/A	(Monoisotopic)	TRUE	217.594	358.776	0	0	0	0	0	0	0	0	0	0	0	0	0	0	109.938	0	0	0	0	0	0	0	0	0	0	776.608	0	0	0	0	0	0	0	0	0	0	0	0	0	0	0
1353	1353	281.11	281.105	N/A	(Isotope)	TRUE	0	0	0	0	0	0	0	0	0	0	0	21.5683	0	0	0	127.775	0	0	0	0	0	0	0	0	0	0	0	0	0	0	0	0	0	168.495	0	0	0	0	0	0	0	0	0
1354	1354	281.12	281.125	N/A	(Monoisotopic)	TRUE	0	0	551.68	1574.47	0	592.34	1528.4	602.159	387.697	0	181.223	0	4536.78	0	56.2831	0	0	0	1537.37	6356.43	0	62.289	0	122.427	1453.71	0	0	0	2654.35	0	63.5441	84.5373	0	0	1791.66	202.629	0	0	44.0064	0	0	0	1741.95
1355	1355	281.15	281.145	N/A		TRUE	0	0	0	0	0	0	0	0	0	54.6341	0	0	0	0	0	0	42.3351	0	0	0	0	0	84.5156	0	0	0	0	0	0	0	0	0	0	0	0	0	500.482	0	0	0	9.7153	661.986	0
1356	1356	281.37	281.372	N/A		TRUE	166.643	97.4722	68.9	122	0	386.075	897.703	0	0	0	0	0	1998.24	0	0	85.425	0	0	1042.91	5228.02	0	0	19.2891	0	816.543	0	0	40.7647	679.963	0	22.7941	0	0	0	951.132	93.8714	0	0	7.3183	0	0	0	1038.93
1357	1357	282.03	282.032	N/A		TRUE	0	0	0	1781.66	0	0	129.846	280.283	0	0	0	0	0	0	45.4489	0	21.5206	0	0	0	0	0	0	0	0	0	0	0	1482.49	0	12.7279	12.2313	0	57.8086	0	0	0	0	0	10.4044	0	0	365.207
1358	1358	282.06	282.065	N/A	(Isotope)	TRUE	0	0	0	0	0	1162.41	0	0	0	0	0	0	1338.85	0	0	0	0	0	0	0	0	0	0	0	0	0	0	0	0	60.098	0	0	0	0	0	0	0	0	0	0	0	0	0
1359	1359	282.08	282.083	N/A		TRUE	150.266	4948.25	869.9	4233.61	0	0	1484.06	822.327	1302.2	0	1223.48	648.415	0	0	0	125.875	65.2577	288	159.887	222.148	0	0	1454.01	833.762	6190.65	35.2581	0	1248.57	5916.9	0	204.022	73.9627	0	378.543	15080.5	0	25.4699	198.111	749.775	14.3088	126.599	2742.86	6307.91
1360	1360	282.25	282.252	N/A		TRUE	829151	663234	789674	1.33119e+06	133675	666201	1.70935e+06	307364	265289	30651.8	55532.7	152442	2.44992e+06	70807.6	155030	349264	222807	31057.5	1.57908e+06	4764352	63802.3	68629.3	333461	372898	2.00074e+06	50059.6	125849	642105	2.00919e+06	52918.8	207729	229493	14873.6	374709	1.66565e+06	174955	104423	141942	233379	17886.7	86929.6	786121	2.8583e+06
1361	1361	282.78	282.779	N/A		TRUE	0	0	233.4	0	0	0	0	21.0708	0	6761.6	88.8484	6.8756	0	0	0	0	76.9794	518.2	0	0	118.451	402.351	247.391	507.351	0	0	0	0	0	35.2941	0	0	0	3.8009	0	20.6571	11.6446	0	0	49.1691	0	1032	0
1362	1362	283.07	283.07	N/A		TRUE	0	425.389	0	2639.29	0	0	4090.07	0	597.38	0	0	1077.81	21899.2	0	82.0018	60.1125	19.8041	427.9	68.8923	171.062	38.306	0	146.055	1858.62	2343.77	0	97.2333	0	452.832	0	10.4044	0	0	1825.09	0	0	47.1566	0	762.767	299.206	1151.69	0	0
1363	1363	283.11	283.109	N/A	(Isotope)	TRUE	152.286	0	1456.22	0	0	0	0	648.327	0	0	0	0	0	0	0	0	0	0	0	0	0	0	0	0	0	0	0	0	0	0	0	0	0	0	0	203.657	0	0	0	0	0	0	0
1364	1364	283.14	283.138	N/A		TRUE	0	0	0	0	0	0	0	0	0	0	450.012	0	0	0	0	1110.74	393.902	0	0	0	0	0	440.289	0	0	0	0	0	0	0	133.728	0	0	0	0	0	0	57.037	127.839	0	23.9927	1870.64	0
1365	1365	283.15	283.15	N/A		TRUE	0	0	0	114.974	0	0	0	0	405.663	154.598	0	118.576	0	0	0	0	0	0	3755.17	0	0	0	0	0	3357.25	0	113.587	0	0	0	0	0	530.704	282.341	0	0	375.009	0	0	24.1618	0	0	0
1366	1366	283.17	283.168	N/A	(Monoisotopic)	TRUE	0	0	0	0	112.833	0	0	4658.57	0	0	0	0	0	0	30.522	0	0	0	0	0	70.177	112.766	0	198.049	0	0	0	3574.57	1319.14	0	0	191.361	0	0	0	0	0	0	0	0	0	0	0
1367	1367	283.19	283.186	N/A	(Monoisotopic)	TRUE	994.857	88.2778	1353.68	0	0	182.924	120.32	0	0	0	0	0	10755.1	0	0	179.137	0	0	0	990.259	0	0	0	0	0	82.2742	0	0	0	91.9837	0	0	0	0	1047.26	313.614	0	27.6296	49.5531	0	0	0	245.585
1368	1368	283.21	283.212	N/A	(Monoisotopic)	TRUE	0	0	0	7072.24	0	0	0	0	742.292	0	0	0	0	0	0	0	0	0	0	0	0	0	0	0	0	0	0	0	0	0	0	0	0	0	0	0	0	0	0	0	0	0	0
1369	1369	283.25	283.249	N/A	(Isotope)	TRUE	0	0	0	0	0	0	0	0	0	0	1474.6	0	0	0	0	0	0	0	0	0	0	0	0	0	0	0	0	0	0	0	0	0	0	0	0	0	0	0	0	475.221	0	0	0
1370	1370	283.95	283.946	N/A		TRUE	0	0	72.74	0	156.167	0	0	141.354	0	999.37	96.7667	4.0951	0	0	0	0	0	0	0	0	59.0619	98.4967	368.297	133.168	0	0	0	82.6078	0	0	9.9559	0	0	0	0	0	0	0	0	13.7426	0	1109.23	0
1371	1371	284.04	284.042	N/A	(Monoisotopic)	TRUE	0	402.139	0	0	0	0	0	203.292	74.8146	0	0	70.8195	0	0	0	0	0	0	175.39	0	0	0	0	0	5766.81	0	0	256.667	1546.98	0	0	0	272.222	0	10440.9	35.0857	0	0	24.9966	0	0	0	0
1372	1372	284.06	284.057	N/A	(Monoisotopic)	TRUE	0	0	961.7	3640.76	0	0	50.4517	0	0	153.43	191.978	0	0	0	0	0	7.9897	0	0	0	58.3189	0	21.401	0	0	89.129	49.42	0	0	0	20.1765	0	0	67.2305	0	0	8.6365	0	0	0	20.3386	0	0
1373	1373	284.12	284.115	N/A	(Monoisotopic)	TRUE	0	368.139	2000.86	999.842	0	0	184.745	0	866.505	4030.61	49129.5	4335.62	590.444	223	105.29	0	509.768	0	3868.71	0	0	0	7412.78	10431.2	803.637	0	0	0	2347.36	90.2157	367.456	820.06	0	1417.08	3821.51	1069.24	518.319	1423.07	2104.22	382.978	614.562	1827.81	2228.89
1374	1374	284.13	284.129	N/A	(Isotope)	TRUE	0	0	0	0	0	0	0	1572.6	0	0	0	0	0	0	0	0	0	0	0	0	0	0	0	0	0	0	0	272.601	0	0	0	0	0	0	0	0	0	0	0	0	0	0	0
1375	1375	284.25	284.25	N/A	(Monoisotopic)	TRUE	0	0	0	0	0	0	0	0	0	0	0	0	0	0	0	0	0	0	0	0	0	0	0	0	0	0	0	0	0	0	0	0	0	0	0	0	0	0	0	0	0	0	0
1376	1376	284.27	284.267	N/A		TRUE	165312	312998	336459	499448	1695.18	16713.9	130528	108001	80158.1	0	20.0665	43716.8	439274	1540.23	746.423	45450.5	49954.9	0	331560	448176	2016.51	1411.04	48602.3	45536	110169	15114.4	5884.38	50876.2	292512	0	4375.55	881.973	0	1121.58	217022	26825.9	34412.5	14851.8	4269.34	0	1803.55	247126	155455
1377	1377	284.78	284.776	N/A		TRUE	0	0	771.1	0	123.028	0	0	0	0	12905.2	402.096	0	0	0	0	22.325	203.701	857	0	0	534.995	848.248	1415.51	1421.68	0	0	0	0	0	0	0	0	0	12.0787	0	144.243	10.0542	28.5926	0	82.8824	13.3796	2872.22	0
1378	1378	285.05	285.047	N/A		TRUE	0	248.224	0	0	293.541	0	0	0	0	824.837	0	4200.63	0	7421.65	238.975	0	0	0	0	0	246.257	221.208	300.455	0	122.516	4255.75	2600.9	0	0	0	0	0	0	0	865.094	0	0	0	0	0	0	77.2029	0
1379	1379	285.06	285.057	N/A	(Monoisotopic)	TRUE	0	0	0	0	0	0	0	0	0	0	0	0	0	0	0	0	0	0	0	0	0	0	0	0	0	0	0	0	0	0	0	0	0	0	0	0	0	0	9.6066	0	0	0	0
1380	1380	285.07	285.074	N/A		TRUE	0	0	0	935.763	0	0	0	0	395.668	0	0	0	0	0	0	279.75	309.985	0	0	0	0	0	0	0	0	0	0	0	3158.01	0	0	0	0	23.7408	0	0	0	0	0	0	0	0	0
1381	1381	285.12	285.118	N/A	(Isotope)	TRUE	141.286	103.694	317.36	0	0	0	114.066	576.229	0	613.976	9495.43	61.5	0	0	0	0	0	0	0	0	0	0	0	549.022	66.4063	0	11.3067	0	0	0	69.5368	0	0	0	0	640.414	1811.92	33	58.1254	0	81.8114	0	131.128
1382	1382	285.13	285.134	N/A	(Isotope)	TRUE	0	0	0	77.4474	0	0	0	0	0	0	0	0	0	0	8.4512	0	0	0	0	176.839	214.23	0	0	0	0	0	0	0	0	0	0	0	0	78.9985	51.2453	0	0	0	0	0	0	712.348	0
1383	1383	285.21	285.207	N/A	(Isotope)	TRUE	732.063	1165.1	3145	5652.87	0	113.792	552.896	2624.65	826.348	9.814	0	0	16597.1	77.2411	32.304	200.387	135.335	0	1555.05	3699.52	49.885	22.4481	361.085	0	1449.42	153.726	31.9533	3146.22	0	0	17.3913	68.575	0	0	864.396	0	459.56	0	167.646	0	0	4314.97	658.034
1384	1384	286.04	286.044	N/A	(Monoisotopic)	TRUE	0	0	0	0	382.5	0	0	0	0	3575.34	0	21667.3	0	31117.4	51.9043	1392.44	1929.47	0	0	0	753.411	574.178	0	0	0	17110	9125.15	0	0	91.3529	0	0	0	0	0	0	0	0	82.2572	0	0	0	0
1385	1385	286.06	286.062	N/A		TRUE	1316.05	890.24	1636.52	133.395	0	182.792	0	12474.1	0	0	406.046	0	0	0	0	0	0	276.2	446.559	0	0	0	8093.71	309.892	175.485	0	0	1923.92	0	0	0	0	0	84.8256	5297.61	69.9286	40.9217	501.722	0	57.5441	56.2774	8000.19	0
1386	1386	286.08	286.076	N/A	(Monoisotopic)	TRUE	0	0	0	0	0	0	130.212	0	117.343	0	0	0	0	0	0	0	0	0	0	0	0	0	0	0	0	0	0	0	0	0	26.5221	0	151	0	0	0	0	0	0	0	0	0	0
1387	1387	286.14	286.135	N/A	(Monoisotopic)	TRUE	0	0	135.36	0	0	0	0	37.6195	16.3483	562.24	10872.3	0	0	106.773	0	0	0	0	18.4103	0	42.8407	0	168.406	171.13	16.0703	0	9.5333	0	0	0	0	106.015	0	0	0	776.686	2335.36	0	0	54.6523	100.058	60.5797	0
1388	1388	286.26	286.263	N/A	(Monoisotopic)	TRUE	0	0	443.26	271.105	0	0	327.392	0	109.77	0	0	2145.02	0	0	0	0	0	0	0	3260.59	0	0	0	4925.28	0	0	0	0	4669.05	28.3137	11.2647	0	0	2.6389	0	0	81.006	0	10.7974	0	0	0	0
1389	1389	286.77	286.773	N/A		TRUE	0	0	230.82	0	0	0	0	31.7611	0	8520.55	216.189	0	0	0	0	0	72.6082	543.1	19.7744	0	246.354	475.445	465.43	662.087	0	0	0	119.588	0	0	0	0	0	6.3364	0	74.2429	8.5542	0	0	49.0199	0	1714.07	0
1390	1390	286.93	286.934	N/A		TRUE	4070.59	627.484	14737.1	125.29	0	803.604	0	12077.8	0	16.2439	0	0	11798.7	0	4.1186	0	0	0	4591.59	0	0	0	2023.52	27.1568	1050.93	0	0	3329.41	0	28.8039	14.6985	466.381	63.963	0	0	904.869	0	413.796	0	9.0662	0	0	0
1391	1391	286.95	286.95	N/A		TRUE	0	0	0	0	0	0	0	0	53.3876	0	0	0	0	74.0375	0	0	0	0	0	0	0	0	0	0	0	0	11.5333	0	0	0	0	0	0	36.5636	0	0	0	0	71.9518	0	0	1863.78	0
1392	1392	286.98	286.982	N/A		TRUE	0	0	0	0	0	0	0	0	0	0	0	205.198	0	0	4.2338	0	0	2125.6	0	0	0	0	0	0	0	0	0	0	0	0	0	0	0	0	0	0	0	0	0	0	162.35	0	0
1393	1393	286.99	286.994	N/A		TRUE	0	466.139	0	0	0	0	0	0	0	79.7886	328.492	0	0	0	0	0	0	0	0	0	0	0	0	0	0	0	0	0	0	0	0	12.194	0	0	0	0	0	0	0	0	0	0	0
1394	1394	287.02	287.02	N/A		TRUE	0	0	0	0	0	83.9623	0	0	0	0	0	0	0	0	0	0	0	0	0	0	0	0	0	1222.72	0	0	0	0	0	0	11.8382	0	0	0	0	0	0	0	0	0	0	0	623.903
1395	1395	287.04	287.04	N/A		TRUE	334.065	0	496.82	67.9737	623.139	0	0	659.611	304.882	8480.2	0	54700.7	0	73763.6	3.042	7220.94	7758.16	0	753.159	0	913.045	1007.24	1545.06	0	59.1444	40777.2	24328.7	0	0	27.6863	0	0	2929.11	922.167	386.75	0	0	871.463	746.093	0	0	11861.1	0
1396	1396	287.06	287.06	N/A	(Monoisotopic)	TRUE	0	159.389	0	0	0	0	150.853	0	0	0	2146.59	0	0	0	0	0	0	1011.9	0	0	0	0	0	0	0	0	0	0	0	0	0	93.0672	0	0	0	75.6857	232.488	0	0	337.949	89	0	0
1397	1397	287.13	287.132	N/A	(Monoisotopic)	TRUE	0	98.7222	3019.64	71.5	297.667	0	0	1377.88	1246.65	6056.23	49074.2	54.0024	5561.07	721.409	12.774	0	125.722	201.8	863.067	0	531.239	158.74	3659.69	3921.74	260.113	114.484	0	59.6667	2769.44	0	33.1691	1331.12	68.4815	256.304	0	7421.23	14663.5	0	92.4662	1960.15	1790.09	2753.71	533.939
1398	1398	287.15	287.149	N/A		TRUE	0	0	0	0	0	0	23.2741	0	0	0	0	0	0	0	0	0	0	0	0	283.877	0	0	0	0	0	0	44.1533	0	0	0	0	0	0	0	0	0	0	0	0	0	0	0	0
1399	1399	287.21	287.205	N/A	(Monoisotopic)	TRUE	0	0	0	0	0	0	0	0	0	0	11.0857	0	0	0	0	0	0	0	0	0	0	0	0	110.386	0	0	12	0	421.952	0	0	0	0	0	0	0	0	0	0	0	0	0	0
1400	1400	287.22	287.221	N/A		TRUE	277.929	234.139	2428.38	2900.63	0	137.321	0	1025.27	544.955	7.9146	0	0	7859.7	0	53.1641	115.375	0	0	713.164	0	0	6.2305	862.082	0	1202.59	100.613	0	732.862	0	30.3568	0	89.1312	0	0	660.189	1558.91	932.867	0	173.99	0	25.6861	1414.87	0
1401	1401	287.24	287.238	N/A		TRUE	0	0	0	0	0	0	0	0	0	0	0	0	0	0	0	0	0	0	0	642.693	0	0	0	0	0	0	0	0	0	0	22.3323	0	0	69.6651	0	0	0	0	0	0	0	0	0
1402	1402	287.99	287.987	N/A	(Isotope)	TRUE	0	349.389	1180.9	0	0	0	0	1733.56	0	0	1987.96	0	1279.96	0	0	0	0	0	1145.56	116.901	0	0	546.578	896.108	408.613	0	24.2267	389.353	137.458	29.9804	49.6912	443.06	0	0	0	0	851.374	0	0	0	0	3420.8	351.994
1403	1403	288.06	288.055	N/A	(Monoisotopic)	TRUE	0	0	0	0	0	0	0	0	0	28024.6	0	0	0	0	0	0	0	0	0	0	0	0	0	0	0	0	0	0	0	0	0	0	38835.4	0	0	0	0	7050.52	10533.3	0	0	0	0
1404	1404	288.12	288.121	N/A	(Monoisotopic)	TRUE	365.143	1853.06	530	2640.05	0	0	0	1136.35	16.6573	0	0	8.1805	0	0	581.854	0	0	0	1905.1	910.519	0	0	0	0	4921.19	44.8064	0	0	544.841	0	16.3897	0	0	0	5427.49	0	0	0	0	0	0	698.333	0
1405	1405	288.14	288.135	N/A	(Isotope)	TRUE	0	0	0	0	0	0	116.784	0	0	120.293	4636.56	0	0	144.946	0	0	0	0	0	0	0	0	0	0	0	0	0	0	0	0	0	14.5522	0	0	0	25.6429	704.905	0	16.5145	21.5221	9.9781	0	0
1406	1406	288.77	288.772	N/A		TRUE	0	0	0	0	0	0	0	0	0	1695.1	9.133	0	0	0	0	0	0	0	0	0	0	0	0	0	0	0	0	0	0	0	10.6985	0	0	0	0	0	0	0	0	0	0	119.768	0
1407	1407	288.9	288.902	N/A		TRUE	0	0	69.52	0	33.3069	219.829	61.2829	44.8053	0	0	0	5.7585	0	0	278.065	202.338	151.129	112.091	10.4	0	1241.25	1859.04	0	38.39	0	32.0966	10.1532	177.706	0	42.4314	20.0294	98.9627	0	0	0	0	0	29.2875	27.0903	0	0	0	0
1408	1408	288.94	288.94	N/A		TRUE	0	0	0	0	0	0	0	0	0	0	0	0	0	0	0	0	0	0	0	0	0	0	0	0	266.336	0	0	0	1461.54	0	0	0	0	0	402.811	0	0	0	0	0	0	0	0
1409	1409	289.04	289.043	N/A		TRUE	10636.2	109814	12758.1	74389.7	95007.5	6487.26	69773.5	67772.4	92840.9	152928	270288	73869.1	86891.7	90485.7	0	0	0	354590	71978.8	68088.3	89571.7	105987	112856	188064	98058	89073	67340.7	2294.29	90042.8	39959.9	35458.3	43000	157048	110203	115791	22843.6	27200.1	80589	77912.2	50159.8	44608.7	86600.9	304120
1410	1410	289.05	289.055	N/A		TRUE	0	0	0	0	0	0	0	0	0	0	0	0	0	0	26.8285	23542.1	20921.1	0	0	0	0	0	0	0	0	0	0	0	0	0	0	0	0	0	0	0	0	0	0	0	0	0	0
1411	1411	289.12	289.115	N/A		TRUE	0	1338.64	241.64	386.684	0	0	10.7992	340.274	225.764	0	0	0	415.463	0	9.2026	0	0	0	0	0	71.7931	0	0	0	65.9414	0	0	317.176	0	0	0	0	0	0	1807.45	0	0	0	0	0	0	0	0
1412	1412	289.18	289.182	N/A		TRUE	0	173.75	800.18	1692.32	0	0	0	401.743	689.573	0	0	0	9120.15	208.818	39.9969	0	0	0	418.677	0	0	0	21.3438	0	0	0	0	50.7451	1346.1	0	0	207.403	0	34.9877	221.094	18.1429	0	0	0	0	0	67.8261	651.403
1413	1413	289.19	289.192	N/A	(Monoisotopic)	TRUE	0	0	0	0	0	0	12.2896	0	0	0	0	0	0	0	0	0	139.99	0	0	0	0	0	0	174.908	714.137	54.8871	10.82	0	0	0	0	0	0	0	0	0	692.361	0	121.897	0	0	0	0
1414	1414	289.2	289.205	N/A		TRUE	0	0	0	0	0	0	0	0	0	0	0	30.961	0	0	0	0	0	0	0	1255.37	0	0	0	0	0	0	0	0	0	0	0	0	0	0	0	0	0	0	0	0	11.9197	0	0
1415	1415	290.06	290.065	N/A	(Isotope)	TRUE	0	0	427.36	0	0	0	0	2549.79	0	0	0	0	0	0	0	0	0	0	0	0	0	0	0	0	0	0	0	0	0	0	529.052	0	0	0	0	0	0	0	0	0	0	0	0
1416	1416	290.08	290.083	N/A	(Isotope)	TRUE	0	0	0	0	0	0	0	0	0	0	0	0	0	0	0	0	0	0	0	0	0	0	0	0	0	0	0	152.686	0	0	0	0	0	0	0	0	0	449.185	0	0	0	0	0
1417	1417	290.1	290.096	N/A	(Isotope)	TRUE	0	685.333	0	0	0	54.1698	17.0811	0	0	0	0	0	0	0	0	0	0	0	0	0	0	0	0	69.6703	1331.38	0	0	0	144.766	0	0	0	0	0	5144.36	20.3286	0	0	0	0	0	0	0
1418	1418	290.86	290.865	N/A		TRUE	0	0	0	0	0	0	0	0	24.7697	0	0	0	0	0	9.2632	0	0	0	0	0	0	21.9318	0	0	0	0	0	0	0	0	0	0	0	0	0	0	0	0	0	0	0	1868.17	0
1419	1419	291.05	291.051	N/A	(Monoisotopic)	TRUE	369.121	394.737	0	0	0	0	0	0	0	0	0	51463	0	53489.5	255.243	32061.7	26260.8	3873	0	0	9454.79	4977.88	0	0	0	24122.5	8744.62	0	0	0	0	0	7442.22	0	604.057	0	0	1100.5	1078.62	0	0	43400.2	0
1420	1420	291.06	291.065	N/A	(Monoisotopic)	TRUE	0	0	0	340.158	1039.22	44.8491	0	0	0	13774.5	5982.53	0	0	0	0	0	0	0	640.256	0	0	0	1285.29	1621.6	517.669	0	0	0	0	414.216	481.029	546.537	0	1570.05	0	289.686	277.964	0	0	651.684	668.46	0	2018.68
1421	1421	291.08	291.082	N/A	(Isotope)	TRUE	0	0	507.8	0	0	0	1444.37	2218.11	3568.72	0	0	0	0	0	0	0	0	0	0	0	0	0	0	0	0	0	0	270.057	2737.37	0	0	0	0	0	0	0	0	0	0	0	0	0	0
1422	1422	291.14	291.144	N/A	(Monoisotopic)	TRUE	0	0	0	0	0	0	0	0	0	7.6789	0	3.7854	0	0	0	0	0	0	0	0	0	0	25.2969	426.031	0	0	0	0	0	146.137	0	409.933	0	0	0	0	69.1205	0	12.2958	0	52.3942	2398.67	1791.7
1423	1423	291.18	291.179	N/A		TRUE	0	0	0	0	0	0	0	0	0	0	0	0	0	0	0	0	0	0	0	0	0	0	0	0	0	0	0	0	0	0	0	0	0	0	0	0	0	0	0	0	0	0	0
1424	1424	291.2	291.2	N/A	(Monoisotopic)	TRUE	4537.33	2022.59	8641.84	7703.16	0	1941.34	0	3496.23	1254.22	109.788	330.753	0	31329.5	723.246	0	4058.19	0	0	9261.51	0	28.0442	37.0422	1882.34	0	10328.4	57.5161	425.647	1080.69	2235.72	37.1373	213.353	2451.76	0	562.961	0	1095.6	1455.82	96.7963	0	20.5588	0	1918.28	5678.37
1425	1425	291.22	291.216	N/A		TRUE	0	0	0	0	0	0	0	0	0	0	0	0	0	0	0	0	3173.23	0	0	0	0	0	0	0	0	0	0	0	0	0	0	0	0	0	4702	0	0	0	3289.73	0	0	0	0
1426	1426	291.23	291.23	N/A		TRUE	0	0	0	0	0	0	5858.65	0	0	0	0	304.698	0	0	532.788	0	0	0	0	49120.4	0	0	0	2748.09	0	0	0	0	0	0	0	0	0	0	0	0	0	0	0	0	70.9781	0	0
1427	1427	291.86	291.861	N/A	(Monoisotopic)	TRUE	0	0	0	0	70.0899	0	0	0	0	0	0	0	0	0	0	0	0	2395.1	0	0	38.2655	0	0	34.2703	0	0	0	0	0	0	0	0	0	0	0	0	0	0	0	0	0	2869.94	0
1428	1428	292.05	292.054	N/A	(Isotope)	TRUE	0	0	176.26	0	0	0	0	0	0	0	0	13129.1	0	28362	122.816	1206.11	1198.08	0	0	0	1062.29	0	2962.54	0	0	13121.4	8624.13	0	0	0	0	224.485	4568.41	3892.66	0	0	0	0	638.952	0	0	0	0
1429	1429	292.07	292.069	N/A	(Isotope)	TRUE	0	741.611	0	0	670.917	38.2642	96.7529	2280.34	2008.13	8333.46	2424.88	0	3821.63	0	0	0	0	749.7	160.456	146.494	0	746.536	0	489.118	591.82	0	0	554.009	5867.21	540.98	229.316	0	0	0	1177.47	0	114.861	284.926	0	295.89	115.664	1072.99	0
1430	1430	292.12	292.123	N/A	(Monoisotopic)	TRUE	0	0	0	0	0	0	0	0	41.2472	257.878	17.4548	0	0	0	0	0	0	0	0	197.37	0	0	0	0	428.656	0	0	0	0	252.843	10.9044	397.657	0	9.6852	0	0	0	0	0	0	0	341.551	0
1431	1431	292.2	292.2	N/A	(Isotope)	TRUE	0	71.7778	173.06	112.947	0	48.2264	0	149.854	0	0	0	0	1209.65	0	0	124.162	0	0	261.128	0	0	0	0	45.4108	178.055	0	10.2	0	0	0	0	31.6119	0	0	0	41.1654	41.7755	0	0	0	0	0	35.5061
1432	1432	292.24	292.236	N/A	(Isotope)	TRUE	0	0	0	0	0	0	33.3629	0	0	0	0	9.3854	0	0	4.2879	0	0	0	0	1761.38	0	0	0	0	0	0	0	0	0	0	0	0	0	0	0	0	0	0	0	0	0	0	0
1433	1433	292.85	292.845	N/A	(Isotope)	TRUE	0	0	0	0	0	0	0	0	0	0	0	0	0	0	0	0	0	0	0	0	0	0	0	0	0	0	0	0	0	0	0	0	0	0	0	0	0	0	0	0	10.8321	1552.96	0
1434	1434	292.99	292.988	N/A		TRUE	0	0	0	0	0	0	0	98.1947	0	0	0	0	0	0	4.3839	0	0	0	0	0	99.0796	115.418	0	0	0	0	0	106.177	0	0	11.2941	0	0	0	0	0	0	0	0	0	29.7591	2887.96	0
1435	1435	293.05	293.051	N/A	(Isotope)	TRUE	0	0	0	0	0	0	0	0	1770.34	0	0	9308.48	0	19764.2	0	566.163	488.99	0	0	0	0	0	5725.61	3065.96	0	9120.4	4680.28	0	0	0	0	193.724	5142.23	6872.95	0	63.4857	125.036	0	0	0	0	0	0
1436	1436	293.07	293.068	N/A		TRUE	0	6024.51	1405.22	4810.82	459.75	0	0	5611.15	0	8705.97	2474.89	0	29948.8	0	76.6428	0	0	12668.8	3014.86	4718.84	904.105	1925.37	0	0	0	0	0	1732.14	16012.8	102.922	84.1691	0	0	0	0	0	0	62.3333	234.489	280.919	563.277	6142.67	4449.94
1437	1437	293.08	293.08	N/A		TRUE	0	0	0	0	0	0	2359.63	0	0	0	0	0	0	0	0	0	0	0	0	0	0	0	0	0	9644.07	0	0	0	0	0	0	0	0	0	0	0	0	0	0	0	0	0	0
1438	1438	293.09	293.091	N/A		TRUE	0	0	0	0	0	0	0	0	0	0	0	0	0	0	0	0	0	0	0	0	0	0	0	0	0	0	0	0	0	0	0	0	0	0	20019.8	0	0	0	0	0	0	0	0
1439	1439	293.12	293.123	N/A	(Isotope)	TRUE	362.214	0	0	0	56.3056	0	0	21.6991	82.3202	1357.28	325.745	11.9732	0	0	68.4443	22.625	15.9845	0	0	0	0	0	46.5313	0	0	0	0	0	0	633.431	82.2206	898.231	0	21.9367	0	0	0	0	0	10.3971	11.9927	0	0
1440	1440	293.14	293.137	N/A	(Isotope)	TRUE	0	0	162.28	0	0	0	0	0	0	0	0	0	1123.74	0	0	0	0	0	12.5128	0	0	0	0	0	0	0	22.5016	365.627	0	0	0	0	0	0	0	0	25.9277	0	0	0	0	1172.13	0
1441	1441	293.2	293.199	N/A	(Monoisotopic)	TRUE	0	0	0	0	0	0	0	0	0	0	0	0	0	0	0	0	0	0	0	0	0	0	0	0	0	0	0	0	0	0	0	0	18337.6	60727.1	0	0	0	0	0	0	0	234502	0
1442	1442	293.21	293.213	N/A	(Monoisotopic)	TRUE	164224	92553.6	240323	192285	9643.81	88771.6	60553.2	114075	35713	12280.3	28190	7552.42	462282	37056.8	9182.17	135453	59469.8	1408.5	202007	209332	14429.5	6088.6	157203	35820.4	190027	25660.5	29359.1	66804.7	64174.1	11069.2	10484.4	39986.3	0	0	151020	76365.6	49088.5	22886.1	41239.1	9086.15	5937.24	0	256997
1443	1443	293.23	293.228	N/A	(Monoisotopic)	TRUE	0	0	0	0	0	0	0	0	0	0	0	0	0	0	0	0	0	0	0	0	0	0	0	0	0	0	0	0	0	0	0	0	0	0	0	0	0	0	0	0	0	0	0
1444	1444	293.25	293.25	N/A		TRUE	0	0	0	0	0	0	0	0	0	0	0	0	0	0	0	0	0	0	0	0	0	0	0	0	0	0	0	0	0	0	0	0	0	0	0	0	0	0	0	0	0	1053.57	0
1445	1445	293.86	293.86	N/A		TRUE	1160.5	84.1667	0	0	0	0	0	0	0	0	0	0	0	0	0	0	0	8466.6	0	0	0	0	0	0	0	0	0	0	0	0	0	22.5522	0	0	0	0	0	0	0	0	0	1727.3	0
1446	1446	294.13	294.134	N/A	(Isotope)	TRUE	0	0	0	0	0	0	0	0	0	0	1983.37	0	0	0	0	0	0	0	0	0	20.2389	6.6656	16.8594	161.124	0	0	0	0	0	0	0	0	0	0	0	0	0	0	0	0	0	0	0
1447	1447	294.22	294.215	N/A	(Isotope)	TRUE	25835.6	11426.7	44398.2	33007.8	413.954	14394.9	4830.98	20394	5203.31	1080.2	3490.57	197.873	82455.7	6448	1077.22	23438.8	8266.3	0	34766	29788.4	1101.87	0	27914.5	2899.88	31143.8	3801.79	4333.45	8817.92	5192.1	893.392	930.834	6886.46	536.881	6779.21	22572.5	12844.2	8325.52	3527.96	6736.91	492.399	346.377	34489.5	44214.9
1448	1448	294.23	294.231	N/A	(Isotope)	TRUE	0	0	0	0	0	0	0	0	0	0	0	0	0	0	0	0	0	0	0	0	0	0	0	0	0	0	0	0	0	0	0	0	0	0	0	0	0	0	0	0	0	0	0
1449	1449	295.03	295.029	N/A	(Monoisotopic)	TRUE	0	0	0	0	0	0	0	0	0	594.251	80.0425	64.8951	0	0	7.3164	0	102.84	466.7	0	0	0	0	0	0	0	181.548	90.36	0	0	0	0	60.6716	1139.15	393.025	0	43.8429	0	86.963	144.922	0	0	0	0
1450	1450	295.06	295.057	N/A	(Monoisotopic)	TRUE	0	0	0	0	164.222	164.717	444.577	0	0	0	0	0	0	0	0	0	0	0	0	0	501.106	1170.49	0	0	0	0	0	0	0	0	33.5221	0	0	0	0	0	0	0	0	305.588	0	0	0
1451	1451	295.07	295.068	N/A	(Isotope)	TRUE	0	0	0	0	0	0	0	0	498.906	0	0	0	0	0	0	0	0	0	0	0	0	0	0	360.211	0	0	0	0	1372.02	0	0	0	0	0	0	0	0	0	0	0	153.525	0	0
1452	1452	295.08	295.084	N/A	(Isotope)	TRUE	0	735.639	2003.78	0	0	0	0	8198.84	0	3538.15	1064.9	158.098	85	0	0	89.0125	15.0876	0	736.374	0	0	0	998.25	0	433.5	26.7742	0	405.274	0	107.98	0	81.6493	73.5926	198.659	1041.59	156.271	68.8795	0	0	0	0	7695.8	3479
1453	1453	295.18	295.177	N/A		TRUE	0	0	0	253.895	0	0	32.8378	0	0	0	0	0	1194.3	0	0	0	109.742	0	0	0	261.558	142.698	0	0	0	0	0	0	419.28	0	0	0	0	0	0	0	0	0	0	0	34.8029	1396.14	0
1454	1454	295.23	295.231	N/A	(Monoisotopic)	TRUE	284043	144765	528586	464513	27686.5	172146	0	187792	84395.7	19884	52800.7	0	1.0135e+06	81713.5	33560.3	253742	92161.8	3825.4	387721	533258	22861	11938.3	280248	0	425286	44901.5	62181.3	167700	0	22164	30807.1	99125.1	9072.23	109679	305538	143328	96647.9	62120.8	98960.3	20489.8	21962.3	309806	595416
1455	1455	295.24	295.243	N/A	(Monoisotopic)	TRUE	0	0	0	0	0	0	142018	0	0	0	0	23651.2	0	0	0	0	0	0	0	0	0	0	0	129724	0	0	0	0	208488	0	0	0	0	0	0	0	0	0	0	0	0	0	0
1456	1456	295.26	295.263	N/A	(Monoisotopic)	TRUE	0	0	0	0	0	0	0	0	0	0	0	0	0	0	0	0	0	0	0	0	0	0	0	0	0	0	0	0	0	0	0	0	0	0	0	0	0	0	0	0	0	0	0
1457	1457	295.82	295.823	N/A		TRUE	0	0	50.86	0	0	0	0	0	0	1145.03	0	8.1146	0	0	4.3537	85.8625	379.557	0	71.6769	0	604.106	0	41.3594	0	0	0	0	0	87.8224	0	0	0	0	0	0	0	0	0	0	10.5882	0	0	0
1458	1458	295.86	295.857	N/A		TRUE	147.214	0	0	0	0	0	0	0	0	0	0	0	0	0	0	0	0	3222.7	0	0	0	0	0	0	0	0	0	0	0	0	0	0	0	0	0	0	0	0	0	0	0	76.942	0
1459	1459	296.01	296.015	N/A	(Monoisotopic)	TRUE	0	0	0	0	128.571	0	0	66.153	13.4719	86.2331	852.715	29.578	0	285.456	34.5317	0	0	0	0	0	0	88.2045	119.163	35.0437	10.6992	275.671	106.403	0	0	64.6667	0	59.8657	265.296	177.986	0	0	36.3855	74.7503	27.7172	9.8971	202.606	47.4058	0
1460	1460	296.23	296.235	N/A	(Isotope)	TRUE	48381.5	27097.1	101732	86084.3	3094.1	32084.2	0	33271.7	13301.7	2567.46	9129.31	0	192438	18371.7	4468.34	51210.7	18569.4	0	74531.4	98010.4	4380.49	0	50306.3	19051.7	77508.4	9149.01	12679	35745.1	0	3198.56	4315.07	18057.8	0	27230	54386.9	26926.8	17043.6	11096.6	17168.7	2670.24	2630.95	62245.1	110509
1461	1461	296.25	296.247	N/A	(Isotope)	TRUE	0	0	0	0	0	0	23283.4	0	0	0	0	4778.61	0	0	0	0	0	0	0	0	0	1939.72	0	0	0	0	0	0	34195.2	0	0	0	5147.3	0	0	0	0	0	0	0	0	0	0
1462	1462	297.02	297.02	N/A	(Monoisotopic)	TRUE	0	0	0	0	0	0	0	0	0	0	0	0	0	0	0	0	0	0	0	0	0	0	0	0	0	0	174.005	0	0	0	0	0	294.222	0	0	0	0	0	0	0	0	0	0
1463	1463	297.05	297.048	N/A	(Monoisotopic)	TRUE	409.143	1396	661.4	2320.21	295.889	139.774	471.151	0	547.461	771.703	563.375	0	2458.06	15.2253	0	327.738	163.866	204.21	294.872	138.444	470.139	1062.82	530.922	379.589	0	224.897	0	1163.79	105.548	124.784	256.213	681.724	0	658.64	1148.03	96.1714	105.657	161.833	0	0	0	5549.38	0
1464	1464	297.06	297.063	N/A	(Monoisotopic)	TRUE	0	0	0	0	0	0	0	2512.25	0	0	0	0	0	0	0	0	0	0	0	0	0	0	0	0	268.531	0	0	0	0	0	0	0	0	0	0	0	0	0	0	0	202.401	0	0
1465	1465	297.15	297.154	N/A	(Monoisotopic)	TRUE	0	124.44	632.14	1193.79	0	185.007	150.562	1158.73	1021.11	0	0	9138	4079.69	1238.42	0	30137.6	42883.3	0	1785.53	31.6006	326.985	493.174	0	0	137.872	1261.28	248.421	265.961	0	0	0	0	0	10.1892	0	23.2158	1779.08	0	0	0	0	84767.3	0
1466	1466	297.25	297.246	N/A	(Monoisotopic)	TRUE	103967	65633.8	232759	254782	7935.33	72793.6	56081.2	94550.9	0	7118.31	17257.6	15064.1	627006	29241	12419.2	65881.3	26665.1	2779	170679	199417	12896.9	7671.17	104914	0	125260	18143.8	18639.6	147502	143760	9226.63	14156.9	38564.6	310.9	15957	132535	85855.8	58283.8	32078	38525.9	6678.08	15305.8	193038	147850
1467	1467	297.26	297.257	N/A	(Monoisotopic)	TRUE	0	0	0	0	0	0	0	0	44612.7	0	0	0	0	0	0	0	0	0	0	0	0	0	0	50752.9	0	0	0	0	0	0	0	0	0	0	0	0	0	0	0	0	0	0	0
1468	1468	297.28	297.281	N/A		TRUE	0	0	0	0	0	0	0	0	0	0	0	0	0	0	0	0	0	0	0	0	0	0	0	0	0	0	0	0	0	0	0	0	0	0	0	0	0	0	0	0	0	0	0
1469	1469	298.07	298.068	N/A	(Isotope)	TRUE	313.571	181.639	502.98	683.553	0	0	0	1381.23	69.3539	0	0	0	1324.3	0	27.5852	0	7.7474	0	224.733	0	26.9204	0	0	15.4324	346.328	0	0	55.3333	0	0	0	0	0	60.0093	2915.13	20.7571	13.1325	0	0	0	0	300.638	0
1470	1470	298.16	298.157	N/A	(Isotope)	TRUE	0	0	0	0	0	78.4464	56.6504	0	189.224	29.1704	0	371.376	0	579.64	33.529	3231.41	6098.93	0	0	0	369.978	408.167	0	0	0	249.044	146.5	0	0	0	0	0	0	84.2927	0	0	430.787	0	0	17.3377	47.2838	10837.3	0
1471	1471	298.25	298.248	N/A	(Isotope)	TRUE	16665	11590.9	40483.7	45110.7	412.945	11636.2	5845.1	15386.6	5456.26	0	197.613	994.51	113662	4741.6	1367.74	10436.7	3346.95	0	29275.6	31255.5	611.27	260.204	18142.8	5190.17	17930.9	2008.9	1981.99	25803.9	22751.3	697.889	884.932	5675.33	164.054	3061.16	23212.3	15514.7	9787.08	5091.76	6140.05	267.029	1655.57	33324.4	19894.2
1472	1472	298.75	298.753	N/A		TRUE	0	0	0	0	0	0	0	0	0	2407.72	23.5904	0	0	0	0	0	8.768	195.6	0	0	0	22.0779	15.8438	0	23.4531	0	0	0	0	0	0	0	0	3.2994	0	0	0	0	0	0	0	218.174	0
1473	1473	299.03	299.029	N/A	(Monoisotopic)	TRUE	0	0	0	0	59.8056	0	61.7722	0	107.034	0	0	0	0	0	0	0	0	0	9.6	0	0	354.744	0	0	0	0	0	0	0	0	20.8456	40.0373	0	0	41.5283	0	0	0	0	0	0	682.913	0
1474	1474	299.17	299.169	N/A	(Isotope)	TRUE	0	164.444	0	0	0	0	0	0	461.955	0	0	0	0	0	0	0	0	0	0	0	0	0	0	0	0	0	0	0	0	0	0	0	0	0	0	0	0	0	0	0	0	2949.55	0
1475	1475	299.2	299.203	N/A	(Isotope)	TRUE	0	0	0	0	75.75	0	0	0	0	0	16.0904	20.839	2418.39	0	96.5366	0	13.2371	0	257.297	1949.75	0	0	0	8.0541	4847.3	0	0	0	0	25.2353	0	730.522	0	185.614	166.717	0	0	0	198.572	0	34.438	0	0
1476	1476	299.92	299.918	N/A		TRUE	0	0	0	0	534.926	0	0	42.3894	0	1085.67	379.418	0	0	0	0	20.4125	0	0	0	0	0	124.138	0	288.465	0	0	0	0	0	0	0	0	0	0	0	0	0	0	0	0	0	811.942	0
1477	1477	300.05	300.047	N/A		TRUE	7092.59	18206.4	4867.7	75730.8	0	479.992	27291.3	3935.79	4596.42	1457.94	1199.07	0	23846.4	1832.27	434.775	44.4	0	0	12858.5	24087.3	483.004	1372.89	2447.16	2238.08	18189.2	622.127	0	5794.33	13441.1	0	218.434	0	0	2284.98	96677	1214.34	674.398	654.907	1189.29	191.869	1563.78	4601.16	50831.2
1478	1478	300.06	300.058	N/A		TRUE	0	0	0	0	501.333	0	0	0	0	0	0	976.717	0	0	0	0	175.031	225.824	0	0	0	0	0	0	0	0	247.731	0	0	80.2745	0	209.627	2740.07	0	0	0	0	0	0	0	0	0	0
1479	1479	300.11	300.114	N/A	(Monoisotopic)	TRUE	0	0	0	0	0	0	0	86.9115	148.758	0	340.295	48.8146	0	0	51.447	1622.5	2253.41	7334.69	0	0	2537.1	1852.29	0	0	0	0	116.865	0	44.1776	551.593	349.611	2058.4	9290.56	10807.5	0	272.029	188.505	32.7963	50.8489	1675.89	1786.86	124.261	0
1480	1480	300.26	300.263	N/A		TRUE	210.357	490.805	2190.7	2771.47	0	220.52	164.96	1953.08	349.715	2.1629	6.0244	36.0902	5039.78	0	113.512	36.5	29.8763	0	1201.61	531.864	125.775	97.8773	478.534	13.736	236.433	48.4198	0	880.333	311.71	0	54.7917	59.8716	0	65.5756	239.342	827.429	849.819	73.6703	50.1983	0	43.2701	2518.35	21.902
1481	1481	300.75	300.75	N/A		TRUE	0	0	91.68	0	0	0	0	0	0	5564.88	207.54	0	0	0	0	24.575	18.6237	228.9	0	0	19.823	99.7305	120.844	385.541	0	0	0	46.1176	0	0	19.1985	0	0	0	0	29.9429	0	0	0	10.3382	0	438.696	0
1482	1482	301.06	301.057	N/A		TRUE	0	533.472	0	2786.47	0	43.7925	164.135	0	0	0	0	591.056	124.574	0	86.5161	52.6375	0	0	0	254.106	0	0	0	0	53.4492	1194.13	0	0	0	25.1373	0	0	0	1762.43	5073.55	0	0	766.167	867.534	0	258.286	0	0
1483	1483	301.07	301.072	N/A	(Isotope)	TRUE	0	0	0	0	0	0	0	0	0	0	0	0	0	0	0	0	0	0	215.579	0	0	0	946.297	2832.92	0	0	745.542	0	0	0	0	0	0	0	0	0	0	0	0	0	0	0	2409.54
1484	1484	301.1	301.099	N/A	(Monoisotopic)	TRUE	0	0	0	0	0	0	0	2641.31	1552.15	0	5980.91	0	0	0	0	0	0	0	0	0	2332.82	2348.24	0	0	0	0	0	0	0	0	523.587	0	22131.3	0	0	0	0	0	0	0	0	1899.33	0
1485	1485	301.11	301.109	N/A	(Monoisotopic)	TRUE	0	0	108.74	0	0	0	0	0	0	0	0	532.117	0	0	90.9465	5783.56	6643.95	19444.5	0	0	0	0	0	0	0	104.826	0	399.892	351.717	496.892	0	2672.8	0	19041	0	8177.7	9198.04	319.37	646.154	3065.24	2813.44	0	0
1486	1486	301.17	301.166	N/A		TRUE	0	0	2601.18	2227.92	165.79	46.9325	0	610.348	0	0	0	339.327	0	171.004	111.804	3266.93	2835.72	0	2498.93	289.205	1890.02	1312.21	0	0	0	0	61.7856	175.604	285.385	22.5882	0	62.8657	0	880.345	483.623	506.524	831.63	0	0	10.6625	51.1926	3612.57	0
1487	1487	301.22	301.218	N/A	(Monoisotopic)	TRUE	214259	178802	86650	162185	39789.6	35147.1	542923	114562	55717.6	15484.1	20959	27915.7	358774	14001.4	68765	30579.3	81854.1	39362.3	206812	862844	26239.9	35266	33394.8	135631	1.05223e+06	5100.63	44923.3	69100	225260	15679.7	20222.1	312630	1690.81	176246	335668	17018.7	28138.3	18848.4	160956	17095.6	65915.6	95940.4	516866
1488	1488	301.91	301.911	N/A		TRUE	0	0	0	0	0	0	0	18.4336	0	0	0	0	0	0	0	0	22.7216	0	0	0	0	167.571	113.867	0	0	0	0	0	0	0	0	0	0	0	0	0	0	0	0	0	0	0	0
1489	1489	302.03	302.029	N/A		TRUE	0	0	0	0	0	0	0	0	0	0	0	0	0	0	0	0	0	0	0	0	0	0	0	0	0	0	0	0	0	0	0	0	0	0	0	0	0	0	0	0	0	0	0
1490	1490	302.05	302.052	N/A	(Monoisotopic)	TRUE	8732.98	16156.8	5424.82	62843	542.012	1065.77	8309.55	19465.6	0	0	0	7733.26	8139.34	0	568.059	0	0	0	16627.1	5483.19	0	0	8246.77	1634.36	104342	0	0	22553.8	50777.8	0	0	0	0	0	155418	0	0	1829.94	1706.97	0	0	8318.29	2524.51
1491	1491	302.07	302.07	N/A	(Monoisotopic)	TRUE	0	0	0	0	0	0	0	0	9739.43	7346.01	5627.53	0	0	2405.54	0	940.1	1399.45	1273.39	0	0	0	3379.19	0	0	0	3773.04	1993.72	0	0	1052.75	859.816	1158.47	9952.19	5982.67	0	1233.74	891.391	0	0	1075.29	612.511	0	0
1492	1492	302.09	302.087	N/A	(Isotope)	TRUE	0	0	0	0	0	0	0	0	0	0	0	0	0	0	0	0	0	0	0	0	2297.5	0	0	0	0	0	0	0	0	0	0	0	0	0	0	0	0	0	0	0	0	0	0
1493	1493	302.14	302.137	N/A	(Isotope)	TRUE	0	0	0	160.105	0	0	0	0	0	0	111.524	0	0	0	5.3158	0	0	0	0	0	0	0	0	0	523.082	0	0	0	0	0	0	35.8101	0	0	4616.45	0	0	0	0	0	0	0	0
1494	1494	302.22	302.221	N/A	(Isotope)	TRUE	44394.7	37797.7	15233.5	31533.7	7017.08	4334.64	115535	23512.5	10730.4	1933.23	2548.61	4845.59	75142.7	1690.41	13565.5	5049.4	16982.3	8241.7	42547.9	180568	3414.49	6057.77	3381.37	27607.1	220287	426.403	9026.11	11911.4	45219.6	2114.53	3102.43	64825.9	0	36617.7	69390.8	2588.74	4856.11	2887.39	33208.7	2557.29	13394.9	17690.3	108051
1495	1495	302.53	302.534	N/A	(Isotope)	TRUE	0	1412.61	89.3	6538.03	0	0	1129.89	1452.73	944.809	0	17.9149	1014.89	4229.8	0	240.783	0	257.247	0	234.113	728.074	0	0	0	0	7153.83	0	0	199.823	25230.5	0	136.404	0	0	1559.69	5778.72	110.843	439.331	0	33.8521	0	262.248	303.014	1987.41
1496	1496	302.75	302.747	N/A		TRUE	0	0	0	0	0	0	0	0	0	3449.24	0	0	0	0	0	0	0	0	0	0	0	85.9416	0	133.368	0	0	0	0	0	0	0	0	0	5.0941	0	0	8.8136	0	0	10.8309	0	150.29	0
1497	1497	302.91	302.908	N/A		TRUE	0	72.3333	779.56	0	0	0	0	1435.13	0	0	0	0	179.056	0	0	0	0	0	255.944	0	0	0	0	0	38.2852	0	0	0	0	0	0	15.0224	0	0	0	0	0	0	0	0	0	30.7826	0
1498	1498	303.01	303.01	N/A	(Isotope)	TRUE	0	0	0	0	0	0	66.4247	498.204	204.764	0	764.372	0	0	0	0	198.887	263.588	657	0	0	246.186	306.022	0	0	0	0	0	0	0	178.843	0	63.3881	0	1445.56	0	0	0	0	0	59.0294	0	0	0
1499	1499	303.06	303.058	N/A	(Monoisotopic)	TRUE	520.427	8636.61	0	5936.63	9781.92	0	0	11499.5	0	28048.4	11253	12004.4	1800.66	16282.2	48.1256	0	0	7833.04	5637.96	0	0	0	16901.1	18116.4	18344.2	12400.6	7782.73	0	11760.5	3482.61	2676.28	2874.25	26354	15057	24249.4	0	0	13044.6	11970.3	0	0	7941.03	16708
1500	1500	303.07	303.07	N/A	(Isotope)	TRUE	0	0	1467.06	0	0	0	0	0	3375.7	0	0	0	0	0	0	1793.19	2251.03	0	0	0	2840.51	3890.43	0	0	0	0	0	1987.01	0	0	0	0	0	0	0	1152.23	691.898	0	0	641.221	547.255	0	0
1501	1501	303.09	303.089	N/A	(Monoisotopic)	TRUE	0	0	0	0	0	0	6367.29	0	0	0	0	0	0	0	0	0	0	0	0	7478.54	0	0	0	0	0	0	0	0	0	0	0	0	0	0	0	0	0	0	0	0	0	0	0
1502	1502	303.12	303.116	N/A	(Isotope)	TRUE	0	148.861	0	0	0	0	0	35.177	0	99.7724	457.696	0	0	149.727	0	0	0	0	0	0	0	0	18.5156	0	0	0	0	0	0	0	0	132.843	0	0	1947.4	0	0	0	22.0513	9.7132	0	0	0
1503	1503	303.23	303.233	N/A	(Monoisotopic)	TRUE	3425568	4198522	2663274	5779145	1.47795e+06	1.03371e+06	14724916	1948973	2.73843e+06	371141	448204	2.93267e+06	4.01595e+06	254713	759257	637833	2.06721e+06	553365	4.79242e+06	25532792	468163	547665	957857	8.30599e+06	16246037	241105	856026	2.05895e+06	14943914	292261	364975	1.45248e+06	136946	2.85423e+06	9508970	257695	568119	680584	2.12637e+06	95666.5	385489	3.83271e+06	17052392
1504	1504	303.37	303.371	N/A	(Isotope)	TRUE	0	155.056	0	0	0	0	4419.09	0	88.1517	0	0	234.802	0	0	0	0	147.289	0	90.4051	6379.81	0	0	0	1177.49	3344.23	0	0	0	2315.49	0	0	0	0	38.2469	1091	0	0	28.963	47.4823	0	0	0	1990.47
1505	1505	303.97	303.974	N/A	(Monoisotopic)	TRUE	0	0	0	0	0	0	0	545.611	0	0	4293.32	0	0	0	0	0	0	0	0	0	0	0	0	0	0	0	0	0	0	0	0	0	0	0	0	0	0	0	0	68.6029	0	0	0
1506	1506	303.99	303.988	N/A		TRUE	0	0	0	0	0	0	0	0	328.168	0	0	0	0	0	0	0	0	0	0	0	0	0	0	0	0	0	0	0	0	0	50.3456	49.2463	0	1553.33	0	0	0	0	0	0	0	0	0
1507	1507	304.01	304.006	N/A	(Isotope)	TRUE	0	0	0	0	657.056	0	0	0	0	0	0	609.693	0	0	0	0	0	0	0	0	63.6283	115.442	834.672	1482.02	0	0	0	0	0	0	0	0	2139.44	0	0	0	0	609.963	459.849	0	0	0	0
1508	1508	304.05	304.054	N/A	(Monoisotopic)	TRUE	0	0	672.4	1616.18	0	0	0	0	0	75117.7	35997	39512.3	0	56741.8	18.8741	7772.8	8425.78	0	970.354	0	1091.59	615.69	0	0	172.219	34833.2	20021.8	0	0	0	0	0	0	0	0	0	0	0	130.527	0	0	20869.8	0
1509	1509	304.07	304.067	N/A		TRUE	0	613.972	0	0	51.8333	0	0	335.345	299.011	0	0	0	914.593	0	0	0	0	220.3	0	1795.83	0	0	353.172	209.724	0	0	0	1042.8	449.86	33.3333	12.3015	69.5821	1046.81	302.167	680.016	31.0857	21	233.315	0	100.912	52.9489	0	0
1510	1510	304.08	304.08	N/A	(Monoisotopic)	TRUE	0	0	0	0	0	0	0	0	0	0	0	0	0	0	0	0	0	0	0	0	0	0	0	0	0	0	0	0	0	0	0	0	0	0	0	0	0	0	0	0	0	0	0
1511	1511	304.12	304.116	N/A	(Isotope)	TRUE	0	1122.92	0	272.395	0	0	115.282	145.381	29.3202	0	0	0	0	207.546	4.6533	18.875	0	0	0	0	0	0	0	0	3990.43	0	0	0	0	0	0	0	0	16.9537	9960.89	0	0	0	10.1479	0	0	0	42.6463
1512	1512	304.24	304.237	N/A	(Isotope)	TRUE	742155	908326	571418	1.26871e+06	321321	223928	3.24703e+06	417620	586652	78276.4	93767.1	634241	865285	50547.8	164015	134561	447578	117091	1.04268e+06	5.61238e+06	96971.7	113967	199513	1.80069e+06	3.56315e+06	51533.4	182698	444794	3269243	61380.5	77286.3	312614	27806.8	618552	2.0866e+06	55041.4	122987	145232	458654	19508.5	80587.1	823711	3.74439e+06
1513	1513	304.88	304.876	N/A		TRUE	0	0	0	0	0	42.2502	10.8968	0	0	0	0	7.3878	0	0	349.805	0	8.1753	0	0	0	747.276	1319.37	0	0	0	0	0	0	0	0	11.1176	11.9925	0	0	0	0	0	0	0	34.3162	0	0	0
1514	1514	305.05	305.051	N/A		TRUE	2479.12	0	3902.1	4012.89	0	0	239.703	0	0	20512	0	99048.9	0	138660	0	20952.5	21184.8	0	8520.93	0	2338.07	954.169	0	0	0	78113.7	45289.9	0	0	242.431	97.8162	0	24.6667	0	0	0	0	412.704	0	0	221.912	59200.1	0
1515	1515	305.07	305.069	N/A	(Monoisotopic)	TRUE	0	9419.82	0	0	472.833	48.434	0	1431.12	1553.29	0	2412.36	0	1198.87	0	0	0	0	0	0	1039.74	0	0	2829.05	723.092	2926.64	0	0	1986.75	3057.65	0	0	110.799	0	746.608	4080.69	0	40.3313	0	754.672	290.007	0	0	191.634
1516	1516	305.08	305.084	N/A	(Isotope)	TRUE	0	0	0	0	0	0	0	0	0	0	0	0	0	0	0	0	0	742.2	0	0	0	0	0	0	0	0	0	0	0	0	0	0	0	0	0	0	0	0	0	0	0	0	0
1517	1517	305.12	305.12	N/A	(Monoisotopic)	TRUE	0	0	0	0	0	0	0	0	0	0	0	44.5902	0	311.525	0	0	0	0	0	0	0	0	0	229.622	0	0	156.973	0	0	56.0392	99.8309	1590.69	78.037	0	0	0	1535.42	0	0	93.7047	239.809	1005.7	2276.57
1518	1518	305.18	305.179	N/A		TRUE	186.643	0	0	4713.82	0	0	0	2639.8	2271.73	25.3094	5.8716	5.2683	3480.13	0	33.653	27.1125	59.4227	0	1013.99	1140.94	23.8407	0	224.324	218.814	100.633	0	11.36	151	730.972	31.7255	0	121.619	0	44	326.868	119.95	326.637	0	14.8199	0	0	0	150.36
1519	1519	305.19	305.191	N/A		TRUE	0	0	1870.3	0	0	0	0	0	0	0	0	0	0	0	0	0	0	0	0	0	0	203.399	0	0	0	0	0	0	0	0	0	0	0	0	0	0	0	0	0	0	0	0	0
1520	1520	305.25	305.248	N/A	(Monoisotopic)	TRUE	335452	1.14843e+06	250423	1.27319e+06	316141	130969	3.69543e+06	236983	524063	46953.9	104741	302027	1.3276e+06	30169.1	265142	84578.4	573090	55549.4	1.10522e+06	7021986	60975.2	99786.4	109979	1.34245e+06	3.7012e+06	26964.7	204463	246121	3.52973e+06	53589.6	152969	466510	8262.85	660433	2.12628e+06	65012.4	435760	66277.6	517338	11377.9	163569	361145	3.35545e+06
1521	1521	305.57	305.571	N/A	(Isotope)	TRUE	346	853.056	0	128.026	0	0	0	0	0	0	0	0	0	0	0	0	0	0	0	256.716	0	0	118.469	0	0	0	0	0	46	0	0	0	0	0	0	0	0	0	0	0	0	75.1014	0
1522	1522	306.07	306.065	N/A	(Monoisotopic)	TRUE	0	0	24835.4	0	0	0	0	0	0	0	0	0	0	0	0	0	0	0	0	0	2305.07	0	0	0	0	0	0	0	0	0	0	0	396.815	0	0	0	0	0	0	0	0	0	0
1523	1523	306.08	306.077	N/A		TRUE	0	17549.7	0	164949	0	1043.62	68085.3	44764.1	26231	0	5789.49	0	164716	0	6822.76	0	0	25328.7	91409.1	295195	0	3910.65	3988.41	1836.32	132906	0	0	24741.8	220132	7164.63	20489.7	1869.04	0	5256.44	68980.1	2702.76	570.584	12975.5	5572.67	2433.29	6132.33	0	9467.58
1524	1524	306.25	306.252	N/A	(Isotope)	TRUE	53624.9	229054	41669	247483	59418	22901.1	743786	43649.8	99525.5	7228.09	19929.9	54197.6	277039	4791.95	53556.7	14467.5	113969	7175.8	218538	1.42811e+06	9848.26	18189.3	15673.5	253833	736311	3449.13	39085.4	43578.1	705272	9923.35	30668.5	94060.6	455.741	129323	430429	11736.4	93284.7	10371.1	101244	905.963	32344.9	59645.4	664541
1525	1525	307.05	307.045	N/A	(Monoisotopic)	TRUE	2797.26	447.778	0	0	5210.03	43.8302	0	56103.8	37417.3	24227.6	0	82494.9	0	109280	3.3619	16339.4	17345.8	0	0	0	42146	33043.2	0	0	111.87	62876.7	35824.8	0	0	0	0	0	0	0	214.216	1020.2	0	0	0	0	0	45386.8	0
1526	1526	307.07	307.066	N/A	(Monoisotopic)	TRUE	0	0	5906.22	0	0	0	0	0	0	0	9598.4	0	0	0	0	0	0	0	0	0	0	0	0	0	0	0	0	0	0	875.078	0	1120.05	4481.56	0	0	0	269.928	2054	1088.03	5888.67	4770.84	0	0
1527	1527	307.08	307.08	N/A	(Isotope)	TRUE	0	0	0	13947.7	0	0	3930.17	0	0	0	0	0	10299	0	0	0	0	38572.3	11589	23594.3	0	0	7265.11	5651.34	0	0	0	0	19592.1	0	1707.22	0	0	4241.38	0	0	0	0	0	0	0	0	0
1528	1528	307.1	307.102	N/A	(Isotope)	TRUE	2085.43	0	0	0	0	0	0	9121.4	0	0	0	0	0	0	0	0	70.0103	0	0	0	0	0	0	0	27358.1	0	0	5552.02	0	0	0	0	0	0	22309.6	0	0	0	0	0	0	9750.09	12918
1529	1529	307.12	307.115	N/A	(Monoisotopic)	TRUE	0	0	0	0	0	0	0	0	0	0	0	0	0	0	56.3157	0	0	0	0	0	0	0	0	0	0	753.823	393.54	0	0	47.0196	0	0	0	0	0	0	0	89	395.997	22.1029	0	0	0
1530	1530	307.14	307.136	N/A		TRUE	0	0	0	0	0	141.194	0	0	147.185	0	0	66.8244	0	0	0	0	0	0	0	0	0	175.649	0	105.119	0	0	0	0	0	0	53.3309	370.619	0	0	0	0	2387.76	0	0	0	0	0	0
1531	1531	307.19	307.193	N/A	(Monoisotopic)	TRUE	1502.7	888.933	10066.4	2043.21	0	1510.23	0	3298.38	352.742	85.1992	0	3.4415	15724.4	1128.9	0	2180.77	399.026	0	3737.19	290.691	0	5.6883	1330.27	128.605	1613.01	194.677	109.42	0	650.28	0	14.8015	1034.4	0	131.46	0	804.8	0	0	343.752	46.9706	0	2416.41	1311.29
1532	1532	307.21	307.207	N/A		TRUE	0	0	0	0	0	0	0	0	0	0	0	0	0	0	0	0	0	0	0	0	0	0	0	0	0	0	0	0	0	0	0	0	0	0	0	0	943	0	0	0	0	0	0
1533	1533	307.26	307.264	N/A	(Monoisotopic)	TRUE	123049	358042	71875.1	531764	94825.7	66343.5	924423	66509.4	168228	9804.24	24310.7	76426.3	710819	8695.95	68908.2	30736	74222.9	11423.7	343276	1.37757e+06	12521.4	22019.7	42589.7	284456	961328	6048.03	40379.6	81050	1.32408e+06	9739.57	86528.8	98526.1	1234.3	213235	905140	22463.9	100497	22443	94289	2378.03	35437.7	133948	1.23935e+06
1534	1534	308.05	308.05	N/A	(Isotope)	TRUE	0	0	0	0	58.5542	0	0	0	0	6617.42	2303.75	0	0	7155.68	0	71.3375	120.99	0	0	0	0	0	0	0	0	4265.38	2188.46	0	0	0	0	128.172	6786.93	3355.96	0	0	17.2892	4492.59	3180.86	0	0	0	0
1535	1535	308.06	308.063	N/A	(Isotope)	TRUE	0	0	0	0	0	0	0	0	0	0	0	0	0	0	282.642	0	0	0	0	0	411.257	0	4453.19	2331.96	0	0	0	0	0	213.314	220.471	0	0	0	0	0	0	0	0	304.002	155.796	0	0
1536	1536	308.08	308.078	N/A	(Isotope)	TRUE	0	0	0	0	0	0	0	0	0	0	0	4719.22	0	0	0	0	0	1663.02	2490.81	6902.6	0	517.955	0	0	0	0	0	0	0	0	0	0	0	0	0	0	0	0	0	0	0	0	0
1537	1537	308.1	308.095	N/A	(Monoisotopic)	TRUE	1957.63	9651.97	1711.1	10584.9	128.861	156.66	1214.96	5171.71	1503.59	0	1042.42	0	10243.9	0	0	0	118.17	0	0	0	0	0	0	0	10892.8	60.1452	0	2293.35	13621.1	0	0	0	0	659.977	22560.3	72.8	0	104.185	232.64	0	0	3332.29	4445.96
1538	1538	308.2	308.196	N/A	(Isotope)	TRUE	0	0	330.66	0	0	0	0	159.77	0	0	0	0	581.889	0	0	24.075	10.6082	0	49.4769	0	0	0	0	0	46.2305	0	8.84	0	0	0	0	30.3433	0	0	0	36.6286	10.6566	0	0	0	0	0	0
1539	1539	308.27	308.268	N/A	(Isotope)	TRUE	26725.8	71402.3	13423	108013	18887	12345.3	184002	12395	32336.1	747.041	3269.76	14702.3	146150	746.371	13272	5448.21	13283.4	1017.7	67907.6	274776	907.062	3058.69	5421.85	55330	188175	437.468	7309.02	14342.5	266441	897.98	17740.3	18934.1	0	42563.9	192744	3473.63	18654.8	3951.09	18144.9	0	6196.58	26687.7	253164
1540	1540	308.92	308.916	N/A		TRUE	0	0	2241.22	0	0	0	0	4363.99	0	0	8.3404	0	106.944	0	0	0	0	0	57.8103	0	23.2743	0	60.4922	0	0	0	0	0	0	0	0	37.5597	0	0	0	205.9	0	119.704	0	0	0	389.652	0
1541	1541	308.98	308.978	N/A	(Isotope)	TRUE	0	0	0	4189.87	0	0	0	0	0	0	0	0	0	0	0	0	0	0	0	0	0	0	0	0	0	0	0	0	95.2991	0	0	0	0	0	0	0	0	0	0	0	0	0	0
1542	1542	309.05	309.046	N/A		TRUE	0	350.639	0	0	107.458	0	0	0	0	3350.24	2015.29	921.795	44.7593	1828.52	0	131.1	52.799	376	154.405	57.1605	0	498.36	2222.49	1635.16	78.0898	1488.56	843.597	0	103.757	0	0	137.276	3652.3	2300.43	0	0	104.627	1403.87	1433.16	0	476.106	0	379.54
1543	1543	309.06	309.062	N/A	(Isotope)	TRUE	0	0	0	0	0	0	0	1810.39	618.983	0	0	0	0	0	0	0	0	0	0	0	559.956	0	0	0	0	0	0	0	0	155.394	111.721	0	0	0	0	0	0	0	0	250.555	0	0	0
1544	1544	309.08	309.078	N/A	(Isotope)	TRUE	0	0	0	0	0	0	208.763	0	0	0	0	0	0	0	0	0	0	0	0	0	0	0	0	0	0	0	0	0	0	0	0	0	0	0	0	0	0	0	0	0	0	0	0
1545	1545	309.1	309.102	N/A	(Isotope)	TRUE	0	678.158	450.66	0	0	0	0	0	0	35.2073	48.0532	45.7195	0	0	0	0	0	0	0	0	0	189.5	0	0	0	0	0	0	268.682	0	0	3.0379	0	36.9847	768.396	0	0	0	5.6977	0	33.3285	0	0
1546	1546	309.18	309.18	N/A		TRUE	0	0	0	0	0	0	0	0	0	0	0	714.605	0	0	0	0	14424.2	0	0	0	0	0	0	0	0	0	0	0	0	0	0	0	0	0	0	0	0	5697.8	0	0	0	0	0
1547	1547	309.2	309.204	N/A	(Monoisotopic)	TRUE	37458.3	13152.1	77643	30166.4	604.925	26846.5	0	34204.4	6404.78	2479.83	5133.41	0	92411.3	9110.83	499.037	31052.6	0	0	46423	19028.9	2709.19	1545.97	26390.7	2446.35	27882.7	4583.09	4223.35	15599.7	6170.56	0	1677.89	12007	0	6157.71	19269.7	11679.9	5214.12	0	6872.17	1312.88	0	0	30004.7
1548	1548	309.28	309.28	N/A	(Monoisotopic)	TRUE	82170.8	131728	59057.8	216120	52184.4	72899.6	414696	51985.4	181867	4421.53	14405.3	52741.5	960018	10019.4	33236.9	23919.6	22890.2	4855.2	279996	1.24829e+06	7466.93	9386.65	36274.7	204151	348841	4151.65	13497.8	93295.6	1.82747e+06	5131.49	95848.9	56600.3	999.462	94855.5	319498	26741.3	49526.2	26265	36071.3	1474.93	27558.3	90343.3	479789
1549	1549	310.12	310.12	N/A		TRUE	0	0	120.3	0	0	0	87.4286	95.823	136.77	0	0	0	386.259	0	9.2405	0	0	2691.8	0	0	0	41.8604	247.578	1315.5	0	0	9.5733	0	0	0	0	0	0	1063.71	0	0	90.1084	0	158.273	47.5662	282.496	0	2666.91
1550	1550	310.13	310.134	N/A	(Isotope)	TRUE	279.429	178.222	0	317.763	0	0	0	0	0	75.4797	1949.81	278.702	0	0	0	0	76.9072	0	435.769	0	0	0	0	0	1236.69	31.6774	0	36.8824	405.981	29.3725	23.1324	0	0	0	2458.17	0	0	0	0	0	0	117.739	0
1551	1551	310.2	310.198	N/A		TRUE	0	0	0	0	0	0	0	0	0	0	0	0	0	0	0	0	669.098	0	0	0	0	0	0	0	0	0	0	0	0	0	0	0	0	0	0	0	0	0	0	0	0	5777.97	0
1552	1552	310.21	310.211	N/A	(Isotope)	TRUE	2483.57	381.5	13219.9	4075.03	0	2594.41	0	4601.2	338.838	52.0627	116.484	0	14230.6	929.316	0	3459.9	0	0	5956.77	343.753	0	0	1515.3	48.1405	1573.48	184.548	133.12	0	158.561	0	27.7353	823.306	0	65.9352	578.151	1225.16	289.542	0	467.595	39.5074	0	0	827.104
1553	1553	310.23	310.226	N/A	(Isotope)	TRUE	0	0	0	0	0	0	0	0	0	0	0	0	0	0	0	0	0	0	0	0	0	0	0	0	0	0	0	362.706	0	0	0	0	0	0	0	0	0	0	0	0	0	0	0
1554	1554	310.28	310.284	N/A	(Isotope)	TRUE	15160.9	25597.6	10329.5	39713.5	9755.78	15300.6	85494.6	9695.43	37557.1	133.045	1294.41	10204.9	201421	342.182	6181.98	3858.64	3348.95	0	57365.5	260512	226.92	621.843	4893.26	42328	69817.7	159.629	1534.05	18184.4	386191	233.519	19541.2	11199.3	0	19150.2	61891.1	4840.26	9659.92	4615.22	6698.74	55.1397	5036.66	15388.5	95344.1
1555	1555	310.88	310.883	N/A	(Monoisotopic)	TRUE	0	0	0	0	449.073	0	0	0	0	286.931	52.3271	0	0	0	0	0	0	0	0	0	64.3009	0	55.8309	0	0	0	0	0	0	0	0	12.2015	0	0	0	0	9.0542	0	0	0	0	121.855	0
1556	1556	311.17	311.17	N/A	(Monoisotopic)	TRUE	1281.83	0	9057.06	10952.2	0	178.954	0	4203.71	1902.14	0	0	26246	14612	2882.56	0	82035.1	117601	0	22427	37.3302	1123.77	985.391	0	94.8595	137.126	3557.06	627.462	265.73	0	0	0	0	0	0	0	1231.15	5270.77	0	0	0	0	257366	0
1557	1557	311.21	311.21	N/A	(Monoisotopic)	TRUE	0	0	0	0	0	0	0	0	0	0	0	0	0	0	0	0	0	0	0	0	0	0	0	0	0	0	0	0	0	0	0	0	0	0	0	0	0	0	0	0	0	0	0
1558	1558	311.22	311.223	N/A	(Monoisotopic)	TRUE	96271.6	27613.8	254766	104606	3616.77	78640.3	26135.5	85151	20374.3	5429.74	15637.4	679.451	296648	37148.1	5607.57	88816.5	22734.5	665.014	153126	95629	11707.1	5426.94	72790.8	9820.2	123962	18808.2	19407.9	48009.5	23389.5	4846.56	4301.17	36158.6	1281.8	12964.9	70745.6	37069.8	15291.8	15759.7	30192.3	7844.62	1861.79	97419.6	113309
1559	1559	311.88	311.884	N/A	(Isotope)	TRUE	0	0	0	0	328.243	0	0	22.531	0	242.134	50.1968	0	0	0	0	0	0	0	0	0	157.655	110.929	43.2361	0	0	0	0	0	0	0	0	0	0	0	0	0	0	0	0	0	0	0	0
1560	1560	312.1	312.1	N/A	(Monoisotopic)	TRUE	1344.56	82.0956	13718.8	0	107.472	0	0	1436.82	0	1410.25	876.735	26.2439	195.352	6078.98	74.9609	4308.33	1545.27	0	210.641	0	0	0	3279.89	395.735	0	795	357.067	0	0	60.6863	741.118	3886.78	1164.89	27.9985	0	3586.37	311.97	0	870.248	274.787	0	10547.8	1638.98
1561	1561	312.13	312.132	N/A	(Monoisotopic)	TRUE	0	0	0	0	0	0	0	0	0	0	0	0	0	0	0	0	0	0	0	52.4938	0	0	0	0	0	0	0	0	0	0	0	0	0	0	0	0	0	0	0	0	567.903	0	0
1562	1562	312.17	312.173	N/A	(Isotope)	TRUE	302.929	83.9722	436.48	262.447	166.667	0	0	806.004	256.852	8.5308	5.0612	3115.2	2070.87	1111.49	1.5922	13431.1	20598.5	0	868.062	0	683.288	684.148	49.1057	0	0	914.62	292.297	0	66.6752	0	0	0	0	18.4812	0	52.509	850.352	0	0	0	0	44797.7	0
1563	1563	312.23	312.227	N/A	(Isotope)	TRUE	20297.9	6648.92	44921.7	18204.6	875	15158.9	1993.18	15642.8	2186.92	787.044	1987.91	0	56542.9	5267.59	356.833	15860.4	3616.56	0	27163.1	13094.4	2108.45	980.086	12186.9	664.064	21515.3	2427	2344.84	6871.95	1406.59	145.02	438.309	5929.53	147.173	1911.33	9782.11	5904.13	1664.41	1799.04	5221.16	572.654	21.6861	16901.4	19031
1564	1564	312.3	312.299	N/A		TRUE	1282.68	4027.98	2595.94	5963.42	238.355	330.556	3826.31	2706.28	7696.72	0	15.2833	1307.81	31296.7	33.9842	54.215	175.213	628.701	155.395	5090.99	20015.9	276.19	320.433	184.48	2350.09	3673.38	422.644	228.324	540.59	31657.5	100.249	590.363	191.52	20.2301	366.14	4115.45	771.106	917.906	0	42.6292	0	136.904	1221.13	5420.27
1565	1565	312.73	312.732	N/A		TRUE	0	0	0	0	0	0	0	0	0	18.3777	0	0	0	0	0	0	9.0155	0	47.4718	0	1400.62	601.494	0	0	0	0	11.404	0	0	0	0	0	0	0	0	0	0	0	0	0	0	0	0
1566	1566	312.89	312.885	N/A	(Monoisotopic)	TRUE	0	0	0	0	1096.94	0	0	0	0	924.431	184.561	0	0	0	0	0	0	0	0	0	663.159	811.721	267.811	0	0	0	0	0	0	0	0	0	0	0	0	0	0	28.0741	0	0	0	659.565	0
1567	1567	313.04	313.041	N/A		TRUE	0	0	0	0	0	0	0	0	0	0	0	0	2268.52	0	0	0	0	0	0	0	0	0	18.4688	0	0	0	0	0	0	0	0	0	0	0	0	0	0	0	0	0	0	0	0
1568	1568	313.06	313.057	N/A		TRUE	0	1930.53	0	0	0	0	0	0	0	0	58.7819	0	0	0	48.7925	0	0	0	0	0	0	0	0	0	0	0	0	0	0	0	0	0	0	0	2864.72	0	0	0	0	0	168.314	0	0
1569	1569	313.07	313.071	N/A		TRUE	3766.88	0	0	0	243.652	0	365.461	0	1720.72	236.266	0	0	0	0	0	1857.35	0	0	6007.47	7144.81	2415.58	2253.28	0	1023.1	0	0	0	0	107.033	0	0	0	501.519	1605	0	0	0	26.8519	206.72	0	0	30087.9	48268.5
1570	1570	313.09	313.094	N/A		TRUE	0	0	0	244.79	0	173.993	0	0	0	0	0	411.237	0	0	0	0	801.634	0	0	0	0	0	1439.99	0	0	279.098	132.995	1429.72	0	428.431	414.765	1747.9	0	0	0	0	98.4703	0	0	277.449	0	0	0
1571	1571	313.12	313.116	N/A		TRUE	0	222.444	5291.9	0	0	0	0	4754.32	0	413.224	0	0	3032.46	0	0	0	0	0	685.877	0	0	0	0	0	451.044	0	0	0	0	0	0	0	0	0	1004.91	302.955	0	0	623.286	0	0	0	32.7317
1572	1572	313.13	313.134	N/A		TRUE	0	0	0	0	0	0	57.9575	0	0	0	1337.22	0	0	0	0	0	0	0	0	0	0	0	0	0	0	0	0	0	0	0	0	0	0	0	0	0	0	0	0	0	0	0	0
1573	1573	313.17	313.168	N/A	(Isotope)	TRUE	0	0	0	0	0	0	0	0	0	0	0	0	0	0	48.6613	0	0	0	0	0	0	0	0	0	0	0	0	0	387.299	0	0	0	0	0	0	1359.54	2065.75	370.111	0	0	0	0	0
1574	1574	313.18	313.184	N/A	(Isotope)	TRUE	0	74.1389	0	0	0	0	2087.08	0	0	0	0	927.849	6221.54	0	0	7936.24	7905.65	0	0	0	0	0	2880.87	0	0	0	0	0	0	681.391	645.169	0	989	0	731.641	0	0	0	792.942	20.9926	163.437	20331.2	0
1575	1575	313.21	313.211	N/A		TRUE	0	0	0	0	7371.25	0	0	0	14527.1	0	1995.21	0	0	0	0	0	0	1885.3	0	0	21742.8	14560	0	6476.81	0	0	0	0	0	0	0	0	0	6966.47	0	0	0	0	0	0	0	0	0
1576	1576	313.22	313.224	N/A	(Monoisotopic)	TRUE	0	0	0	0	0	0	0	46302.2	0	7122.95	0	0	0	0	0	0	0	0	0	0	0	0	0	0	0	0	0	0	0	0	0	3895.09	0	0	0	0	0	0	0	0	0	0	34067.4
1577	1577	313.24	313.236	N/A	(Monoisotopic)	TRUE	27201.6	20092.8	92229.7	52805.1	0	46549.4	12519.9	0	0	0	0	2561.02	139183	12894	1410.87	17206.6	10292.2	0	44146.3	35100.2	0	0	20222	0	31679.5	8842.15	8271.01	38772.5	24152.5	0	140.71	0	2499.46	0	10632.9	10370.8	8263.23	4042.9	5790.44	1360.18	1295.23	86618.5	0
1578	1578	313.88	313.884	N/A	(Isotope)	TRUE	0	0	0	0	646.111	0	0	0	0	0	0	0	0	0	0	0	0	0	0	0	0	221.296	108.37	0	0	0	0	0	0	0	10.5368	0	0	0	0	0	0	0	0	0	0	69.7246	0
1579	1579	314.06	314.058	N/A	(Monoisotopic)	TRUE	0	0	0	0	408.325	0	0	0	0	789.186	0	1916.29	0	2895.73	86.4744	0	97.3247	0	0	0	425.106	575.967	0	0	0	2174.48	1152.28	0	0	376.686	346.022	499.455	646.468	0	0	0	0	0	0	3.2791	26.2551	0	0
1580	1580	314.07	314.073	N/A	(Monoisotopic)	TRUE	0	0	0	0	0	0	12.0772	0	145.112	0	0	0	58.2963	0	0	288.275	0	0	43.2769	0	0	0	137.43	192.265	0	0	0	0	0	0	0	0	0	0	0	0	0	0	0	0	0	1120.25	1617.78
1581	1581	314.24	314.242	N/A	(Isotope)	TRUE	2314.43	1152.03	12196.6	7144.55	0	7177.43	872.251	6089.07	0	81.813	201.543	37.4244	21188.9	535.696	33.6201	1463.35	708.289	0	3456.55	1461.09	0	0	1463.05	106.53	1656.61	319.069	340.131	3978.22	1119.5	150.018	103.167	500.74	352.091	395.82	1065.82	1410.16	1030.16	179.056	438.366	12	9.708	14472.1	1622.66
1582	1582	314.89	314.886	N/A		TRUE	0	0	0	0	0	0	0	0	0	1494.37	367.221	0	0	0	0	0	0	0	0	0	877.438	463.108	643.617	0	0	0	0	0	0	0	0	0	0	0	0	0	0	0	0	0	0	943.667	33.8293
1583	1583	314.91	314.906	N/A		TRUE	0	0	0	0	3147.25	0	0	0	0	0	0	12.539	0	0	0	0	0	0	0	0	0	0	0	0	0	0	0	0	0	0	0	0	0	0	0	0	0	0	0	0	0	0	0
1584	1584	314.92	314.921	N/A		TRUE	0	0	0	0	0	0	0	0	0	0	0	0	0	0	0	146.062	154.665	0	0	0	0	0	0	21.7622	0	28.9278	9.3102	0	0	0	0	10.7463	59.963	31.3627	0	0	0	0	0	0	9.8175	0	0
1585	1585	315.05	315.046	N/A	(Monoisotopic)	TRUE	0	0	0	0	0	0	0	0	0	0	0	0	0	0	0	0	0	0	0	0	0	0	0	0	0	0	0	0	0	0	0	0	0	0	0	0	62.5542	64.6481	0	0	0	0	0
1586	1586	315.06	315.058	N/A		TRUE	0	0	0	0	0	0	0	0	0	0	0	10687.4	0	14902.2	255.881	0	0	326.263	0	0	889.458	783.904	0	0	0	8355.71	4122.33	0	0	0	0	0	0	0	0	0	0	0	0	0	0	0	0
1587	1587	315.08	315.079	N/A		TRUE	0	93.2222	0	0	0	0	46.5695	0	0	2476.29	253.301	0	0	0	0	1791.16	0	0	523.246	85.5309	0	0	0	501.104	159.211	0	0	0	0	0	0	0	0	0	0	0	0	0	0	0	0	0	0
1588	1588	315.1	315.099	N/A	(Monoisotopic)	TRUE	375.214	0	7376.7	0	0	401.17	0	0	0	0	0	32.2805	0	0	0	0	0	0	0	0	0	148.317	1276.06	0	0	0	0	434.059	0	0	136.721	1127.5	1248.35	1144.98	635.991	0	0	0	581.524	0	0	8129.04	1342.31
1589	1589	315.11	315.111	N/A		TRUE	0	0	0	0	0	0	0	1572.99	407.478	0	0	0	2241.31	0	0	0	0	0	0	0	0	0	0	0	0	0	56.58	0	0	87.0784	0	0	0	0	0	839.308	0	0	0	188.066	162.299	0	0
1590	1590	315.12	315.125	N/A		TRUE	0	0	0	0	0	0	0	0	0	0	6776.01	0	0	0	0	0	0	0	0	0	146.841	0	0	0	0	0	0	0	64.3626	0	0	0	0	0	0	0	1130.24	0	0	0	0	0	0
1591	1591	315.14	315.138	N/A		TRUE	0	0	0	0	0	0	0	0	0	0	0	0	0	0	0	0	0	0	0	0	0	0	0	0	256.551	0	0	0	0	0	0	0	0	0	0	0	0	0	0	0	0	0	0
1592	1592	315.17	315.166	N/A		TRUE	0	0	0	0	0	0	0	0	0	0	0	0	0	0	0	0	0	0	0	0	0	0	2162.49	0	0	0	0	0	0	0	0	0	0	0	0	0	0	0	0	0	0	0	0
1593	1593	315.18	315.179	N/A		TRUE	0	0	0	0	0	0	0	0	0	0	0	0	0	0	0	0	0	0	0	0	0	0	0	3435.35	0	0	0	0	0	0	0	0	0	0	0	0	0	0	0	0	0	0	0
1594	1594	315.2	315.196	N/A	(Monoisotopic)	TRUE	2181.86	5070.47	5402.84	6492.5	699.57	173.236	0	2916.7	2849.29	268.39	1106.96	69.0024	31814.7	217.454	514.105	699.938	2526.26	0	4616.02	5988.06	727.521	795.921	0	0	23831.1	157.269	892.293	539.945	4119.04	36.8627	109.647	6450.07	0	1434.02	4415.66	667.943	7825.98	30.3333	3696.48	0	658.212	2659.16	5962.29
1595	1595	315.21	315.211	N/A		TRUE	0	0	0	0	0	0	1225.62	0	0	0	0	0	0	0	0	0	0	0	0	0	0	0	0	0	0	0	0	0	0	0	0	0	0	0	0	0	0	0	0	169.5	0	0	0
1596	1596	315.25	315.253	N/A	(Isotope)	TRUE	3330.54	1867.61	7661.98	6107.18	0	2114.22	0	4664.6	876.967	14.272	55.8692	109.927	18585.7	1533.32	161.248	1412.33	133.619	0	4518.22	1224.87	40.7259	10.1201	2840.39	156.791	2398.15	551.21	370.293	3172.63	968.748	333.118	0	588.566	101.94	375.579	3494.34	1646.5	1155.63	312.833	860.299	0	105.029	5937.06	1909.7
1597	1597	315.88	315.882	N/A	(Isotope)	TRUE	0	0	0	0	0	0	15.3668	0	0	0	0	0	0	76.9	0	0	0	0	0	0	0	0	0	0	0	0	0	0	291.785	0	0	0	0	0	0	0	0	0	0	0	0	0	0
1598	1598	316.03	316.028	N/A	(Monoisotopic)	TRUE	0	0	0	0	0	0	0	0	0	0	0	0	0	0	0	0	0	0	0	0	0	0	0	0	0	0	0	0	0	0	0	0	0	0	0	0	0	0	0	0	0	0	0
1599	1599	316.05	316.051	N/A	(Monoisotopic)	TRUE	0	23.451	0	0	0	0	0	2340.1	879.629	2952.25	0	17639.2	0	21522.5	244.147	2331.52	2823.19	0	12.441	67.399	835.554	712.567	774.011	0	0	12460.1	6802.05	0	99.2617	0	0	0	0	0	0	0	0	0	0	0	0	1658.57	0
1600	1600	316.09	316.089	N/A	(Monoisotopic)	TRUE	0	0	75.42	0	0	0	0	0	0	0	0	0	0	0	0	0	0	199.9	0	0	0	0	0	0	97.0391	0	0	128.041	0	0	0	0	2893.63	0	0	0	0	0	187.067	159.334	224.601	0	0
1601	1601	316.1	316.105	N/A	(Monoisotopic)	TRUE	0	0	0	0	0	0	0	0	0	0	0	69.0951	0	0	0	0	34.8454	0	0	0	179.803	306.531	0	0	0	230.596	234.397	0	0	343.343	126.702	211.025	0	2942.17	0	0	0	128.518	0	0	0	51.942	0
1602	1602	316.15	316.152	N/A		TRUE	0	0	0	0	0	0	0	0	0	0	0	0	0	0	0	0	0	0	0	0	0	0	0	0	0	0	0	0	0	0	0	0	0	0	9754.42	0	0	0	0	0	0	0	0
1603	1603	316.18	316.175	N/A	(Isotope)	TRUE	0	0	0	547.605	0	0	0	86.9557	0	0	0	0	0	0	0	0	0	0	0	0	0	0	0	0	5049.73	0	0	0	0	0	0	0	0	31.6944	0	0	0	0	0	9.5074	0	0	0
1604	1604	316.2	316.2	N/A	(Isotope)	TRUE	148.929	87.4167	83.16	0	0	0	0	0	99.0674	0	11.2793	0	2357.3	0	0	26.975	61.4175	0	105.615	0	0	0	16.9531	0	0	0	23.34	0	149.112	0	14.5	280.851	0	0	0	0	734.476	0	297.965	0	15.6934	0	82.3598
1605	1605	316.26	316.258	N/A		TRUE	0	0	190.22	124.263	0	0	0	33.1947	25.9663	0	6.352	0	1426.65	0	10.5083	0	0	0	64.1487	0	0	0	0	0	27.332	0	0	0	0	0	0	0	0	16.2731	0	37.2286	11.3614	0	0	0	0	0	52.6829
1606	1606	316.74	316.74	N/A		TRUE	0	0	0	0	0	0	0	0	0	0	0	0	0	0	0	0	0	0	0	0	0	0	0	0	0	0	0	0	0	0	0	0	0	0	0	0	0	0	0	0	0	0	0
1607	1607	316.88	316.883	N/A		TRUE	0	0	0	0	0	0	0	0	0	55.2276	0	0	0	0	0	0	0	214.4	0	0	0	0	0	0	0	0	0	0	0	0	0	0	0	0	0	0	0	0	0	0	0	0	0
1608	1608	317.03	317.031	N/A	(Isotope)	TRUE	0	0	0	0	0	0	0	0	0	0	0	0	0	0	0	0	0	0	0	0	0	0	0	0	0	0	0	0	0	0	0	0	0	0	0	0	0	0	0	0	0	0	0
1609	1609	317.05	317.05	N/A	(Monoisotopic)	TRUE	0	0	0	0	6231.97	121.509	141.189	3970.08	1502.69	17214.7	9908	11837.5	0	15251.8	159.025	904.375	1278.54	1980.7	0	0	1543.39	0	12923.8	15333.5	43.8295	15271.4	11561.7	0	0	4051.2	2622.65	3069.3	33077.7	17486.5	0	1232.26	1283.2	14968	14567.3	0	0	1122.01	91.439
1610	1610	317.07	317.067	N/A	(Monoisotopic)	TRUE	0	0	0	0	0	0	0	0	0	0	0	0	0	0	0	0	0	0	0	0	0	2103.1	0	0	0	0	0	10.9863	0	0	0	0	0	0	0	0	0	0	0	521.274	0	0	0
1611	1611	317.11	317.106	N/A	(Isotope)	TRUE	0	0	0	0	0	0	0	0	119.506	0	0	55.761	0	228.961	0	143.613	60.8454	417.6	0	0	152.105	0	0	47.4757	0	263.097	264.651	0	135.355	109.76	144.297	352.236	1592.52	3103.37	0	0	0	65.1852	91.3147	0	0	0	0
1612	1612	317.12	317.123	N/A	(Isotope)	TRUE	0	154.917	0	0	125.611	0	20.0656	364.46	0	1259.41	450.814	0	0	0	22.3275	0	0	0	0	0	0	0	25.7891	0	0	0	0	0	0	0	0	0	0	0	0	0	0	0	0	0	0	0	44.1829
1613	1613	317.21	317.213	N/A	(Monoisotopic)	TRUE	42963.2	57658	42419.8	82858.8	10609.5	9153.96	52812.4	26117.4	41582.3	4979.6	15473	13477.2	146388	5903.5	11936	17310.8	32087.9	1070.1	54144.6	198832	5407.41	2226.8	15898.8	76863.5	297840	3792.77	14524.8	27087.7	116686	2785.14	1458.91	42275.6	774.825	28821.5	76228.9	8866.64	44994.8	6470.78	35834.3	2266.64	9732.24	43640.5	161314
1614	1614	317.23	317.23	N/A		TRUE	0	0	0	0	0	0	0	0	0	0	0	0	0	0	0	0	0	0	0	0	0	0	0	0	0	0	0	0	0	0	0	0	0	0	0	0	0	0	0	0	0	0	0
1615	1615	318.05	318.046	N/A	(Monoisotopic)	TRUE	0	0	0	0	0	0	0	0	0	0	0	0	0	0	0	0	0	200.3	0	0	0	0	0	6069.8	0	0	0	0	0	0	0	0	0	0	0	0	0	0	0	3703.76	2878.01	0	0
1616	1616	318.06	318.059	N/A	(Monoisotopic)	TRUE	0	0	2350.94	7456.26	2789.89	253.132	0	4142.65	1226.52	12557.2	5016.02	6334.6	0	15026.6	159.347	843.487	951.428	0	0	0	953.814	778.192	5853.44	0	0	9935.83	5874.01	15.0922	0	2973.27	2029.96	1950.54	14428.7	0	0	0	0	4376.57	4544.18	0	0	109.29	0
1617	1617	318.07	318.075	N/A		TRUE	0	0	0	0	0	0	0	0	0	0	0	0	1216.69	0	0	0	0	0	282.518	693.358	0	0	0	0	0	0	0	0	618.262	0	0	0	0	10379	0	1157.38	786.358	0	0	0	0	0	0
1618	1618	318.1	318.098	N/A	(Monoisotopic)	TRUE	0	0	0	0	0	0	199.954	0	0	0	0	0	0	0	0	0	0	6350.4	0	0	0	0	0	0	0	0	0	0	0	0	0	0	0	0	0	0	0	0	0	0	575.038	0	624.549
1619	1619	318.12	318.123	N/A		TRUE	0	0	45.78	0	363.095	0	0	0	0	9463.27	3688.23	382.888	0	973.816	12.6458	43.8375	0	0	0	0	828.854	442.785	1168.56	0	0	425.597	0	49.7843	0	81.0306	84.1157	102.643	2301.26	0	0	0	0	95.4953	291.976	165.053	0	386.826	0
1620	1620	318.13	318.134	N/A		TRUE	0	0	0	0	0	0	0	0	0	0	0	0	0	0	0	0	28.0206	0	0	0	0	0	0	0	0	0	0	0	0	0	0	0	0	0	1780.06	0	0	0	0	0	0	0	0
1621	1621	318.22	318.216	N/A	(Isotope)	TRUE	7516.79	10002.2	5838.1	15740.1	1477.78	468.83	7235.47	3623.3	6834.65	284.427	1396.74	1145.57	29934.1	393.792	1616.45	2000.69	5677.09	0	8896.71	35059.7	210.035	71.8409	1367.23	11932.1	61152.8	357.903	1742.55	3877.8	20544.8	120.275	25.9044	8503.15	0	4568.75	13957	1346.31	8532.7	153.167	6594.24	51.5294	866.321	6338.74	31295.4
1622	1622	318.74	318.738	N/A		TRUE	0	0	0	0	0	0	0	0	0	0	0	0	0	0	0	0	0	0	0	0	0	27.1071	0	0	0	0	0	0	0	0	0	0	0	0	0	0	0	0	0	0	0	0	0
1623	1623	319.05	319.046	N/A	(Monoisotopic)	TRUE	0	0	0	0	0	0	116.018	0	0	0	0	0	0	0	0	0	0	0	0	0	0	0	0	3276.36	0	0	0	0	104.888	0	0	0	0	0	0	0	0	1918.09	0	0	0	0	0
1624	1624	319.06	319.057	N/A	(Isotope)	TRUE	250.823	46.3902	0	0	807.667	18.426	0	2011.59	780.674	5824.3	1581.45	2296.6	0	8506.02	105.322	322.488	325.273	0	0	0	0	645.052	2204.98	0	6.6516	4152.64	2379.75	0	0	1207.86	589.691	936.194	8709.56	2903.99	0	242.943	248.602	0	1566.36	2431.13	2038.24	0	0
1625	1625	319.12	319.119	N/A	(Monoisotopic)	TRUE	0	0	0	0	198.46	0	0	0	0	15638	5869.48	938.01	0	2033.64	24.1316	304.875	157.557	965.6	0	1109.06	1427.34	2477.05	1962.39	596.168	0	1181.44	338.667	0	0	103.863	77.6818	265.519	4871.98	791.873	0	90.4648	135.732	157.911	175.967	124.322	668.363	1088.51	46.6002
1626	1626	319.23	319.229	N/A	(Monoisotopic)	TRUE	119292	151430	169386	271879	45474.7	29979.6	238561	84932.7	130689	15769.1	45468	63632.3	380727	22675.6	41265.4	58736.3	109085	4566.9	165213	847350	18531	11371.7	59317.6	365433	1.15984e+06	14439.7	46471.6	91042.7	399304	10769.3	10686.5	103977	6023.41	139832	254523	31516	130240	27201	116245	7946.51	24825.4	157101	818841
1627	1627	319.27	319.265	N/A		TRUE	0	0	0	0	0	0	0	0	0	0	0	0	0	0	0	0	0	0	0	0	0	0	0	0	0	0	0	0	0	0	0	0	0	0	0	0	0	0	0	0	0	0	0
1628	1628	320.04	320.043	N/A		TRUE	0	0	0	0	0	0	0	0	0	0	0	0	0	0	0	0	0	0	0	0	0	0	0	0	0	0	0	0	0	0	0	0	0	0	0	0	0	0	0	10.9118	0	0	0
1629	1629	320.06	320.063	N/A		TRUE	4257.93	5092.1	1274.48	28781.2	0	448.528	4150.37	8651.43	4340.81	3453.29	626.521	6636.33	1200.82	9343.62	407.433	562.712	716.015	1359.98	5716.52	917.397	908.764	1077.11	4199.26	636.51	39992.4	2179.06	1528.97	8840.24	20587.7	0	6.5988	16.7487	10181.9	2442.45	71237	59.5714	23.8313	81.2307	63.9536	0	0	3851.43	1107.41
1630	1630	320.12	320.117	N/A	(Monoisotopic)	TRUE	0	0	0	0	55.2222	0	0	56.2212	12.1756	209.496	111.822	0	78.3148	0	24.387	0	0	0	81.3026	10044.8	0	6943.92	33.0313	176.016	23.7344	0	0	0	0	0	0	0	0	0	0	0	0	0	10.6913	0	4965.66	69.4203	75.7866
1631	1631	320.23	320.232	N/A	(Isotope)	TRUE	21277.3	32383.5	34094.7	57243.4	7989.67	4351.96	47829	17312.7	26830.3	2023.75	8456.19	12954.2	78717.1	2478.73	7976.29	12140.2	22406.7	0	33284	169420	2232.9	1151.77	9175.12	75063.4	241609	2029.89	9417.41	18005.9	80422.8	844.588	1011.54	21567.6	502.074	29427.8	50811.1	5510.13	26661.1	4947.13	24395.7	578.993	4627.22	31718	169168
1632	1632	320.86	320.859	N/A		TRUE	0	0	174.12	0	73.9444	0	0	0	0	593.985	0	0	0	0	0	0	0	0	0	0	308.733	472.717	0	71.8162	0	0	0	0	0	0	0	0	0	0	0	0	0	0	0	0	0	0	0
1633	1633	321.07	321.065	N/A	(Isotope)	TRUE	0	1086.97	67.82	2274.61	0	0	108.108	1790.78	527.657	5531.5	1105.52	3065.01	430.722	6304.26	0	526.862	274.232	1545.35	161.656	0	893.076	744.496	931.641	517.157	1980.22	1959.59	563.334	0	1370.5	1349.12	933.228	1204.45	9216.8	1681.7	8436.58	64.9429	10.2169	87.4254	45.4012	0	0	1924.58	40.6951
1634	1634	321.13	321.131	N/A	(Isotope)	TRUE	0	0	0	0	0	0	29.9923	1198.12	0	27.8496	0	0	156.333	0	0	0	0	0	510.462	0	0	207.13	112.945	0	3446.26	127.468	0	0	2089.47	0	0	0	0	155.462	1109.75	0	0	0	222.826	0	54.2628	0	0
1635	1635	321.15	321.151	N/A		TRUE	0	0	214.16	0	0	0	0	0	17.0618	0	0	31.1854	0	185.318	0	0	0	0	0	0	0	0	0	616.405	0	0	53.26	191.863	0	104.922	50.1765	740.858	0	0	0	95.9429	406.5	0	0	41.8676	0	1133.99	2144.77
1636	1636	321.21	321.212	N/A		TRUE	0	0	0	0	0	0	0	0	0	0	0	0	0	0	0	0	0	0	0	0	0	0	0	0	0	0	0	0	0	0	0	0	1565.88	0	0	0	0	0	0	0	0	0	0
1637	1637	321.23	321.225	N/A		TRUE	0	0	0	0	0	0	0	0	0	0	0	0	0	0	0	0	0	0	0	0	0	0	0	0	0	0	0	0	0	0	0	0	0	0	0	0	0	0	0	0	0	0	0
1638	1638	321.24	321.243	N/A	(Monoisotopic)	TRUE	18078.3	50486.5	23654.4	76182.6	9041.83	4181.66	58477.9	15393.2	29154.9	1141.66	14505.5	8656.8	175470	3049.29	14144.7	9910.1	29903.2	0	43419	203667	1278.38	975.972	10486.6	61586.4	226005	1593.4	11801	14098.4	104402	1948	5451.02	35924.9	0	43786.9	71627.8	15459.1	94096.6	3323.59	32804.3	648.706	11233.8	25412.3	177949
1639	1639	321.28	321.281	N/A		TRUE	0	0	0	0	0	0	0	0	0	0	0	0	0	0	0	0	0	0	0	0	0	0	0	0	0	0	0	0	0	0	0	0	0	0	0	0	0	0	0	0	0	0	0
1640	1640	322	322.001	N/A	(Monoisotopic)	TRUE	2444.86	0	0	0	0	0	0	0	0	70.3861	17.1858	72.9415	0	586.117	0	0	0	0	0	0	0	0	0	52.701	0	146.357	83.6652	0	0	0	0	0	184.814	113.536	0	0	0	65.3768	0	21.2335	0	0	0
1641	1641	322.04	322.044	N/A		TRUE	0	0	1265.6	32313.1	0	0	300.598	3246.04	370.607	0	0	0	60275.4	0	30.5025	0	105.582	0	1592.94	4747.98	0	0	1959.15	0	6093.12	0	0	3772.18	564.701	0	0	0	0	0	20194.2	0	181.157	0	620.657	0	538.322	1441.59	614.043
1642	1642	322.06	322.062	N/A	(Isotope)	TRUE	0	0	0	0	99.1997	0	0	0	0	477.902	15.9039	282.59	0	1395.55	0	44.3125	0	0	0	0	379.286	218.796	0	215.192	0	385.421	155.478	0	0	78.9581	104.71	88.6046	454.41	282.38	0	0	0	101.363	0	122.627	0	0	0
1643	1643	322.25	322.247	N/A	(Isotope)	TRUE	273.286	8149.25	1686.46	11906.3	924.5	271.151	9735	1438.36	3729.25	0	1514.32	555.695	32903.9	87.153	1924.95	809.087	5046.23	0	6376.58	36678.5	19.1681	0	202.156	8404.04	42262.1	88.6774	1098.69	941.02	15313.9	102.157	253.919	6664.52	0	6679.66	11854.7	2281.9	18622.6	98.8704	5343.84	0	1127.23	1405.26	33127.8
1644	1644	322.86	322.858	N/A		TRUE	0	0	0	0	118.861	0	0	0	0	994.309	16.8326	0	0	0	0	36.65	133.536	0	0	0	450.168	516.505	21.4063	81.9405	0	0	0	0	0	0	0	0	0	0	0	26	14.5904	0	0	0	0	381.391	0
1645	1645	323.03	323.029	N/A	(Monoisotopic)	TRUE	0	19712	5324.42	71776.8	0	1600.83	4472.88	29316.9	3771.98	0	1606.21	6225.53	100328	0	604.92	20.875	348.438	0	23094	7952.34	122.54	0	11459.7	0	48465	878.339	0	30271.1	21570.2	2915.25	5202.36	1418.63	0	8032.93	52399.7	1506.43	245.813	0	2148.9	0	3444.3	17748.6	7773.47
1646	1646	323.05	323.047	N/A		TRUE	0	0	0	0	355.385	0	0	0	0	2207.59	0	0	0	1539.24	0	0	0	0	0	0	0	0	0	794.654	0	0	0	0	0	0	0	0	0	0	0	0	0	0	0	224.686	0	0	0
1647	1647	323.06	323.059	N/A		TRUE	0	0	0	0	0	0	0	0	0	0	0	0	0	0	0	0	0	0	0	0	0	0	0	0	0	0	45.44	0	0	0	0	0	527.427	0	0	0	0	154.922	0	0	0	0	0
1648	1648	323.09	323.088	N/A	(Monoisotopic)	TRUE	277.571	0	0	0	0	0	86.6178	1552.81	0	0	270.769	0	0	0	0	0	0	0	0	0	820.354	968.877	92.8828	0	22738.9	0	0	0	0	0	0	0	0	0	0	39.5857	0	0	0	0	0	481.942	0
1649	1649	323.15	323.149	N/A	(Isotope)	TRUE	0	0	0	3567.29	0	0	0	0	0	0	0	0	0	0	13.2274	0	0	0	0	0	0	0	0	0	134.352	0	0	0	0	0	0	0	0	285.789	0	0	0	0	0	0	0	0	0
1650	1650	323.19	323.186	N/A		TRUE	615.5	144.056	0	0	0	312.302	0	1395.4	0	47.4837	35.1596	0	3012.5	0	0	0	0	0	721.697	0	0	0	348.727	0	0	0	67.2333	0	138.776	0	0	379.955	0	0	0	309.601	175.508	0	0	39.4362	0	967.275	0
1651	1651	323.2	323.205	N/A		TRUE	0	0	0	0	0	0	0	0	0	0	0	0	0	0	0	0	0	0	0	0	0	0	0	0	0	0	0	0	0	0	0	0	0	12.0212	0	0	0	0	0	0	0	0	0
1652	1652	323.22	323.225	N/A	(Monoisotopic)	TRUE	0	0	51491.3	0	0	0	0	0	0	0	0	0	0	0	0	0	0	0	0	0	2572.14	2166.98	0	533.809	0	5120.02	0	34934	0	1914.12	0	0	0	0	0	0	0	0	0	0	0	0	0
1653	1653	323.23	323.235	N/A	(Monoisotopic)	TRUE	0	0	0	75703.4	2576.67	0	0	0	0	0	0	10430.5	0	5594.69	0	10670.2	8976.5	0	41417.1	69237.3	0	0	0	0	71264.1	0	5836.76	0	0	0	5133.36	0	0	0	0	0	0	0	0	0	0	31490	0
1654	1654	323.25	323.249	N/A	(Monoisotopic)	TRUE	11157.3	27331.5	0	0	0	0	0	8633.68	16536.7	0	0	0	136591	0	0	0	0	0	0	0	0	0	0	0	0	0	0	0	55183.5	0	0	11675.2	0	0	38009.8	0	0	0	0	0	0	0	0
1655	1655	323.26	323.262	N/A	(Monoisotopic)	TRUE	0	0	0	0	0	2961.08	13520.7	0	0	134.195	2859.75	0	0	0	1251.53	0	0	0	0	0	0	0	5438.77	0	0	0	0	0	0	0	0	0	75.3704	13298.9	0	7549.46	23867.2	2245.57	7357.2	32.5882	2295.73	0	55822
1656	1656	323.27	323.274	N/A	(Monoisotopic)	TRUE	0	0	0	0	0	0	0	0	0	0	0	0	0	0	0	0	0	0	0	0	0	0	0	17442.3	0	0	0	0	0	0	0	0	0	0	0	0	0	0	0	0	0	0	0
1657	1657	323.3	323.296	N/A	(Isotope)	TRUE	0	0	0	394.316	0	0	0	0	0	0	0	118.305	9767.33	0	0	0	18.7629	0	344.477	4180.81	0	0	0	0	654.906	0	0	0	5457.55	0	95.2868	0	0	0	0	0	0	0	0	0	0	0	0
1658	1658	324.03	324.035	N/A	(Isotope)	TRUE	0	342.5	0	3168.5	0	0	17.5753	1054.42	0	0	30.5227	21.0171	8019.72	0	0	0	8.9897	0	578.133	0	0	0	80.2612	69.4973	1414.21	89.8387	0	1037.1	485.981	0	101.772	0	61.6677	96.6068	1811.87	71.1286	0	0	39.7621	17.9559	12.0146	437.072	0
1659	1659	324.23	324.229	N/A	(Isotope)	TRUE	0	3204.47	3826.62	9358.32	206.19	257.189	756.914	1141.27	2148.54	227.553	97.7846	284.446	0	0	0	0	273.938	201.5	0	2651.05	345.931	364.055	79.1684	0	0	192.631	451.706	2007.67	0	251.466	755.098	867.822	90.428	0	0	0	0	0	0	0	0	1190.72	0
1660	1660	324.24	324.244	N/A	(Isotope)	TRUE	0	0	0	0	0	0	0	0	0	0	0	0	0	0	0	345.225	0	0	2151.61	0	0	0	0	320.779	4816.91	0	0	0	0	0	0	0	0	0	3774.17	0	0	70.037	0	21.5956	104.234	0	0
1661	1661	324.26	324.259	N/A	(Isotope)	TRUE	0	0	0	0	0	0	0	0	0	0	0	0	20454.5	88.751	110.754	0	0	0	0	0	0	0	0	0	0	0	0	0	3380.47	0	0	0	0	1207.47	0	870.856	3866.29	0	524.285	0	0	0	4103.11
1662	1662	324.89	324.891	N/A		TRUE	0	0	0	0	0	0	0	1340.2	15.7247	0	0	0	0	0	0	0	0	0	16.7333	0	0	0	0	0	0	0	0	0	0	0	0	57.4254	0	0	0	0	0	104.963	0	0	0	0	0
1663	1663	325.04	325.038	N/A		TRUE	0	0	53.96	1060.39	0	0	0	456.151	113.427	0	800.042	0	655.593	0	0	0	0	188.3	38.041	0	0	142.688	312	158.968	14.7683	31.0645	17.88	263.667	0	0	12.7132	0	0	0	0	0	12.2349	0	35.58	0	0	1747.91	85.7134
1664	1664	325.19	325.188	N/A	(Monoisotopic)	TRUE	0	0	0	14203.1	0	0	0	0	2197.92	0	0	23555.9	0	2438.39	0	73937.2	102722	0	35275.3	0	671.991	1168.74	0	0	0	4609.25	1032.71	0	0	0	62.4044	0	121.593	0	0	0	5355.23	0	0	0	0	251982	0
1665	1665	325.2	325.203	N/A		TRUE	4531.53	1301.17	25761.5	0	121.917	1682.17	0	9222.14	0	372.591	845.497	0	34298.2	0	0	0	0	0	0	0	0	0	3621.52	0	2395.61	0	0	1986.05	907.727	0	0	1797.87	0	359.343	1390.77	3075.38	0	52.0556	528.73	280.265	38.8029	0	0
1666	1666	325.22	325.217	N/A		TRUE	0	0	0	0	0	0	3649.44	0	0	0	0	0	0	0	0	0	0	0	0	9751.83	0	0	0	2596.43	0	0	0	0	0	0	0	0	0	0	0	0	0	0	0	0	0	0	5653.28
1667	1667	325.28	325.283	N/A	(Monoisotopic)	TRUE	0	0	0	0	0	412.475	0	0	0	0	125.83	0	47373.4	0	0	0	0	0	0	0	0	0	0	0	2220.98	0	0	3326.6	20352.8	0	153.081	349.761	76.513	0	0	3342.04	3396.83	360.185	539.858	0	0	0	722.66
1668	1668	325.3	325.304	N/A	(Monoisotopic)	TRUE	2630.14	1709.27	11976.5	17417.5	241.679	0	1855.8	6624.64	4514.13	0	0	4916.31	0	23.0502	0	2911.05	4286.61	0	13649.9	13291.9	1296.38	1246.61	635.224	5915.21	0	1448.07	818.208	0	0	0	0	0	0	1098.77	4694.33	0	0	0	0	75.7739	459.394	9739.49	0
1669	1669	325.54	325.537	N/A		TRUE	0	0	0	2149.39	0	0	0	0	0	0	0	0	1018.33	0	0	0	0	0	0	0	0	0	0	0	0	0	0	0	0	0	0	0	0	3.1574	65.8679	0	0	0	0	0	0	0	0
1670	1670	326.06	326.062	N/A		TRUE	0	0	0	0	0	0	0	0	0	0	474.987	0	0	0	38.3668	0	0	0	0	0	21.3982	281.773	0	90.4811	0	0	0	0	30.8878	0	0	0	0	0	0	0	0	0	4.9434	14.6618	0	0	0
1671	1671	326.13	326.126	N/A		TRUE	0	0	0	0	0	0	0	0	35.382	64.5	2227.4	0	0	0	0	0	0	0	0	0	0	0	68.8125	304.832	0	0	0	117.275	43.3832	0	0	0	0	0	0	0	71.4819	0	26.0836	0	0	0	0
1672	1672	326.19	326.19	N/A	(Isotope)	TRUE	0	11.2988	0	0	98.6825	5.6902	0	909.63	207.793	17.317	0	2685.22	1740.92	631.332	0.5005	13588.5	18826.5	0	2712.82	24.626	777.137	769.24	324.287	0	10.5422	713.545	389.982	0	0	0	0	0	0	80.3534	0	99.4713	844.681	0	0	0	0.9367	45482	0
1673	1673	326.21	326.206	N/A	(Isotope)	TRUE	197.357	0	1063.64	330.974	0	0	121.739	0	0	0	51.5133	0	0	0	0	0	0	0	0	0	0	0	0	0	0	0	0	0	0	0	0	23.7836	0	0	0	0	0	0	0	11.9582	0	0	0
1674	1674	326.28	326.282	N/A	(Isotope)	TRUE	0	0	0	0	0	0	0	0	0	0	0	0	5048.68	0	0	0	0	0	0	0	0	0	0	0	324.296	0	0	0	0	0	0	0	0	0	0	573.986	453.739	0	0	0	0	0	0
1675	1675	326.3	326.303	N/A	(Isotope)	TRUE	0	292.572	648.16	0	0	0	72.9945	1243.76	0	0	0	0	0	0	26.128	0	0	0	349.913	0	0	0	0	0	0	0	0	0	961.284	0	0	147.113	0	70.7274	0	0	0	61.2535	24.7729	0	0	0	0
1676	1676	326.32	326.315	N/A	(Isotope)	TRUE	0	0	0	658.632	0	72.5204	0	0	701.053	68.8206	57.3954	167.59	0	0	0	46.7875	58.0412	175.971	0	0	167.311	179.305	64.6144	224.931	0	160.867	107.035	19.3171	0	33.8026	40.8407	0	0	0	0	0	0	0	0	0	0	172.652	39.6128
1677	1677	327.03	327.034	N/A	(Monoisotopic)	TRUE	0	224.194	0	0	0	0	35.8147	0	17.7528	26.4472	0	0	0	0	0	0	8.6237	0	16.2205	0	96.2389	0	0	0	0	0	11.2	0	0	0	0	0	0	0	779.717	0	0	0	0	0	10.3723	0	0
1678	1678	327.18	327.182	N/A	(Isotope)	TRUE	0	0	0	0	0	404.755	0	0	226.033	36.1423	0	68.1537	561.98	0	27.5983	0	3734.55	0	81.6769	0	566.311	644.28	0	0	0	111.947	0	0	0	0	205.978	137.716	0	318.29	0	114.493	498.583	33.3288	22.2075	8.5693	10.9812	0	43.1646
1679	1679	327.23	327.233	N/A	(Monoisotopic)	TRUE	361290	405982	109780	511581	197519	101585	1.78435e+06	95255.9	397599	20313.5	29847.8	449755	518729	14984	68067.3	42597.1	169433	72375.5	299948	2600348	26673.7	46258	51345.5	1.60344e+06	588057	15142.5	43431.9	70882.8	974601	21671.7	69790.5	119614	3449.89	184961	624510	15308.7	82079.8	40184.4	107762	7159.51	45192.7	225174	2628525
1680	1680	328.04	328.043	N/A		TRUE	0	0	0	0	0	0	0	0	0	0	0	0	0	0	0	0	0	0	0	0	17.0708	0	0	0	6521.52	0	0	365.863	0	0	0	0	0	0	6764.96	0	0	0	0	0	0	0	0
1681	1681	328.06	328.058	N/A	(Monoisotopic)	TRUE	0	0	0	2917.05	0	0	753.995	2396.96	862.607	0	0	114.346	3334.41	0	413.602	0	0	1775.5	2277.5	11056.9	0	282.461	0	6.4875	0	0	28.7423	0	4561.07	184.373	1217.01	0	0	50.9996	0	0	0	117.556	0	0	89.9729	0	233.902
1682	1682	328.07	328.072	N/A	(Monoisotopic)	TRUE	0	0	1543.1	0	0	0	0	0	0	154.286	136.365	0	0	0	0	0	40.8918	0	0	0	0	0	212.041	0	0	114.21	0	0	0	0	0	0	345	0	0	88.4714	0	0	162.804	34.4517	0	2105.16	0
1683	1683	328.09	328.091	N/A	(Monoisotopic)	TRUE	0	0	0	0	0	0	0	0	0	0	0	0	0	1323.03	0	113.688	0	0	0	0	0	0	0	0	0	0	0	0	0	0	0	419.881	0	0	0	0	9.994	0	0	0	0	0	0
1684	1684	328.24	328.237	N/A	(Isotope)	TRUE	78135.2	95833.7	21153.9	117702	44800.6	21569.6	420332	19250.2	91261.3	3077.37	4935.71	105016	116033	1602.91	15606.9	7490.33	39613.9	16710.9	67623.3	617368	4476.83	9583.09	6727.34	376351	136390	1783.16	9362.36	13890.3	220469	3319.82	15830.7	27046.5	0	42658	143510	1802.54	18214.3	9295.13	24555	405.279	9958.37	47340.2	605332
1685	1685	328.76	328.765	N/A		TRUE	0	56.3333	206.88	201.684	115.923	0	20.68	301.727	143.66	363.431	123.492	32.7146	0	0	0	99.0375	128.887	0	96.8	0	212.105	212.596	90.3819	153.813	32.4453	0	0	62.3485	42.9979	23.8599	0	50.645	106.38	119.267	0	19.7979	29.8166	30.1111	0	9.3258	43.4251	1370.26	313.691
1686	1686	329.05	329.055	N/A		TRUE	0	0	0	0	474.639	0	0	0	0	816.102	0	1239.83	0	3712.43	65.4402	20.925	0	0	0	0	22.5487	0	32.6784	0	69.0781	2267.48	1092.31	0	0	0	0	0	10.4175	19.7555	0	63.0014	0	0	0	69.3285	0	0	0
1687	1687	329.07	329.066	N/A	(Isotope)	TRUE	0	0	0	86.0789	0	0	0	0	38.5337	0	374.633	0	0	0	0	0	0	0	0	0	0	117.403	0	0	0	0	0	0	0	0	0	0	0	0	0	0	0	32.537	0	0	50.458	0	40.8049
1688	1688	329.11	329.115	N/A	(Monoisotopic)	TRUE	0	0	2200.42	0	0	0	0	386.575	0	68.0854	0	0	593.944	1518.86	6.0198	0	140.722	0	0	0	0	0	120.219	0	180.75	150.742	0	0	0	0	39.0294	487.724	0	14.3009	395.849	127.857	0	0	329.299	11.1985	0	697.072	175.677
1689	1689	329.18	329.176	N/A	(Monoisotopic)	TRUE	0	468.972	181.12	0	0	0	0	29.1416	0	0	0	0	1443.89	0	0	0	37.6495	0	0	0	0	0	0	223.438	76.1016	0	0	0	0	0	0	130.791	0	48.4645	0	0	0	0	24.3891	21.0074	57.781	0	0
1690	1690	329.25	329.249	N/A	(Monoisotopic)	TRUE	184054	467446	127849	688124	172346	87176.5	1.90121e+06	136252	541053	21789.7	47474.4	1.11872e+06	603544	15576.9	112430	38382.6	175688	69440.2	451279	3.75035e+06	20172.1	26777.3	51764.7	3.96979e+06	1.18202e+06	11436.8	45167	113184	3398359	23949.7	118119	220918	3087.29	282178	950509	15489	90482	37747.5	171506	8728.58	90325.3	166408	2.67666e+06
1691	1691	330.05	330.048	N/A	(Monoisotopic)	TRUE	144.38	3968.4	0	3628.89	0	0	2362.05	1422.5	3290.19	0	15270.2	18669.1	904.921	14428.4	117.858	300.587	580.356	0	5517.19	378.63	375.761	670.291	1395.92	9845.69	27373.4	9157.63	6593.31	19.2462	5083.12	0	125.816	0	0	276.447	15725.4	129.686	4595.32	0	163.538	0	0	1622	24554.8
1692	1692	330.06	330.062	N/A	(Monoisotopic)	TRUE	0	0	0	0	0	0	0	0	0	1569.84	0	0	0	0	0	0	0	0	0	0	0	0	0	0	0	0	0	0	0	287.294	0	0	0	0	0	0	0	27.7593	0	50.1912	0	0	0
1693	1693	330.11	330.11	N/A		TRUE	1238.79	0	4467.38	0	0	0	0	1036.63	0	0	92.7606	0	175.815	1478.49	13.049	820.3	157.943	0	134.082	0	0	6.961	327.477	56.9135	27.8984	90.6936	0	0	0	0	73.4779	654.03	193.741	0	0	236.729	0	0	163.225	0	0	2281.39	181.774
1694	1694	330.16	330.161	N/A	(Monoisotopic)	TRUE	0	0	0	0	0	0	0	0	0	0	5.4973	0	68.8889	0	0	0	0	0	0	0	18.5664	0	0	0	0	0	0	0	0	0	0	0	0	0	2275.81	0	0	0	0	0	0	0	0
1695	1695	330.25	330.252	N/A	(Isotope)	TRUE	44486.6	109831	26970.6	159841	38273	18762.8	441838	31076.3	124934	3767.32	10130.7	262856	135073	1563	25968.6	7394.42	40996.4	16830.7	101292	884966	2875.42	4604.71	7814	954960	273426	1138.68	9613.83	24242.2	803341	4818.96	27512.6	50816.4	76.4444	65411.7	219332	2154.5	20472.6	8046.52	39708.1	787.478	20728.6	36635.1	616788
1696	1696	330.76	330.764	N/A		TRUE	0	89.7222	0	92.8158	50.631	32.5323	41.0874	308.644	150.54	165.736	112.566	53.1854	0	79.8372	11.5413	65.575	97.2887	0	0	0	273.952	156.772	139.209	213.004	43.6549	60.0586	32.273	52.6678	0	0	59.2021	72.5811	142.157	130.761	292.727	0	0	33.7499	35.6494	33.6224	36.3843	1571.86	39.6433
1697	1697	331.05	331.051	N/A		TRUE	1521.99	0	0	72.1316	0	0	0	2287.52	1739.63	3188.78	0	19759.1	0	28347.6	9.388	1007.27	1651.38	0	0	0	485.41	528.111	0	0	0	16575.4	9491.16	0	1980.4	55.1569	0	0	0	0	0	0	0	0	0	0	0	2468.43	0
1698	1698	331.06	331.063	N/A	(Isotope)	TRUE	0	601.65	0	0	0	0	312.668	0	0	0	7584.14	0	2843.59	0	0	0	0	0	641.087	0	0	0	490.766	799.719	3875.44	0	0	0	0	0	0	0	466.185	570.947	655.783	0	191.319	457.185	244.415	139.162	223.299	0	5364.5
1699	1699	331.19	331.192	N/A	(Monoisotopic)	TRUE	1687.25	6293.62	8274.32	8503.03	62.75	240.66	489.676	4696.64	6674.57	300.077	1667.93	89.039	35574.2	309.853	155.178	539.325	2950.46	0	6163.29	9527.98	0	0	1102.64	4119.2	16317.7	237.532	945.387	921.471	8702.3	0	0	3769.51	0	914.361	7227.06	578.557	7024.2	0	3593.63	129.382	353.745	4445.2	6711.43
1700	1700	331.26	331.265	N/A	(Monoisotopic)	TRUE	143129	706809	106248	1.4715e+06	352162	87151.1	3210730	103038	629967	18520.7	35206.6	435453	765671	12978	183609	39198.6	312191	48544.5	473916	3.43221e+06	23623.4	37451.3	36263.3	2.57887e+06	2.67301e+06	11743.9	84598.2	163520	6.00536e+06	15991.7	90624.4	219807	3608.63	623233	1.08589e+06	14634.4	107534	40841.9	220455	2856.93	47693.7	208248	3533651
1701	1701	332.04	332.044	N/A	(Monoisotopic)	TRUE	835.596	0	86.8	0	0	0	0	4913.15	3331.67	4318.25	0	23701.1	0	34998	14.2954	1581.81	2348.65	0	97.041	0	470.605	444.755	0	0	23.8419	19079.8	11370.1	0	0	0	0	0	0	0	347.934	0	0	0	0	0	0	3564.12	0
1702	1702	332.06	332.061	N/A	(Isotope)	TRUE	0	0	0	0	166.75	0	0	0	0	0	1878.83	0	0	0	0	0	0	0	0	0	0	0	1434.99	1363.71	0	0	0	0	0	56.7647	67.4338	28.5224	1106.15	468.955	0	0	0	710.37	634.633	357.853	279.044	0	36.4268
1703	1703	332.19	332.195	N/A	(Isotope)	TRUE	0	108.306	294.82	216.158	0	0	0	275.867	486.596	9.1423	0	0	3069.2	0	0	0	151.067	0	126.59	172.309	0	0	0	157.049	663.047	0	20.0933	0	232.766	0	0	78.9701	0	13.9244	0	0	410.283	0	180.135	0	0	91.0435	170.671
1704	1704	332.27	332.268	N/A	(Isotope)	TRUE	30508.1	161863	22600.1	343994	78932.5	20646.5	771076	23575	143711	3041.74	7066.94	97195.5	175683	1495.73	42261.9	8668.56	71977.6	10126.6	110401	810571	3855	7262.61	5770.05	600102	630859	1271.26	18977.8	35662	1.41982e+06	2594.22	20580.6	49425	233.556	144467	253738	2868.94	24688.2	8819.83	50297.8	39.4044	9935.14	49031.1	826284
1705	1705	333.04	333.041	N/A	(Isotope)	TRUE	0	0	0	0	0	0	0	0	0	2143.4	0	0	0	17895.9	118.064	216.325	453.572	0	0	0	440.599	0	0	0	0	10878.2	7263.37	0	0	0	0	0	0	0	0	0	0	0	0	0	0	0	0
1706	1706	333.06	333.062	N/A		TRUE	0	12200.1	0	15503.5	713.583	47.2075	20053.2	0	0	0	0	33600.7	84494.7	0	0	0	0	0	8460.35	7152.32	0	1572.22	0	0	23434.1	0	0	3645.52	58280.3	0	0	0	0	8774.02	26037.1	0	0	0	0	751.948	0	0	15477.3
1707	1707	333.08	333.075	N/A	(Monoisotopic)	TRUE	5601.16	0	0	0	0	0	0	9401.13	0	0	0	0	0	0	0	0	0	0	0	0	0	0	0	0	0	0	0	0	0	115.451	0	0	0	0	0	0	1205.17	0	1690.43	0	14602	0	0
1708	1708	333.09	333.088	N/A	(Monoisotopic)	TRUE	0	0	8203.24	0	0	0	0	0	18992.1	0	37043.8	0	0	0	0	0	1462.24	2298.7	0	0	0	0	5575.55	15961.4	0	0	0	0	0	0	660.213	741.657	2225.1	0	0	608.886	0	1903.87	0	0	0	24226.9	0
1709	1709	333.11	333.108	N/A	(Monoisotopic)	TRUE	0	0	0	0	169.111	146.094	26.1236	0	0	6644.85	0	0	0	4515.54	0	88.15	0	0	0	0	0	0	0	0	0	764.742	120.408	53.7059	0	0	0	0	0	0	0	0	0	0	0	0	0	0	0
1710	1710	333.21	333.207	N/A	(Monoisotopic)	TRUE	9964.57	11698.2	15908	25585.3	877.806	841.077	7632.81	8874.32	10175.4	695.553	4234.72	381.259	53000.1	1819.41	1709.03	3120.55	6916.45	0	12490.1	24461	497.089	282.544	1985.59	8740.4	63763.5	465.307	3100.63	4660.1	16170.4	87.5882	84.9191	14707.6	0	5485.21	14983.7	2880.03	19164.4	188.926	9035.68	554.559	1564.89	10526.2	30025.1
1711	1711	333.28	333.279	N/A	(Isotope)	TRUE	4641.32	90580.4	1673.68	119161	30599.6	2749.28	342564	8451.7	102813	169.585	3456.28	46488.4	126128	0	27450.5	667.837	34259.7	229.4	77717.4	793181	635.336	3925.14	292.531	343309	246444	53.9194	8569.09	7355.39	1.08846e+06	505.216	17985.7	34805.9	0	55669.9	130449	2107.64	48255.9	703.852	26401.6	12.1838	13059.4	9077.72	227570
1712	1712	334.06	334.063	N/A		TRUE	0	236.333	0	110.079	120.806	0	382.544	0	0	1103.68	0	1248.48	3418.5	1483.97	0	0	0	0	138.718	0	98.6518	77.8171	0	0	248.133	172.581	0	0	1013.57	96.1765	0	0	936.333	321.815	142.962	0	0	0	213.547	285.669	0	0	0
1713	1713	334.08	334.082	N/A	(Isotope)	TRUE	0	0	0	0	0	0	0	0	0	0	0	0	0	0	0	0	0	0	0	0	0	0	0	1726.12	0	0	0	0	0	0	82.0538	0	0	0	0	0	0	0	0	0	528.206	0	116.378
1714	1714	334.1	334.098	N/A	(Isotope)	TRUE	0	0	0	0	0	0	0	1739.05	1435.63	0	3295.5	0	0	0	30.4317	0	0	0	0	0	0	0	1892.77	0	0	0	0	0	0	0	0	117.67	0	0	0	0	0	0	0	0	0	758.754	0
1715	1715	334.12	334.116	N/A	(Isotope)	TRUE	0	0	172.42	0	297.652	0	0	0	0	3810.23	0	0	0	4411.21	0	42.3875	64.9897	0	0	0	94.6549	113.74	0	0	0	2591.42	443.427	0	0	28.7986	0	0	1839.67	0	0	27.5714	24.8313	0	116.574	12.2731	0	0	0
1716	1716	334.13	334.126	N/A	(Isotope)	TRUE	0	541.333	0	835.737	0	0	124.699	0	0	0	0	3043.05	0	0	0	0	0	0	202.149	0	0	0	0	0	1443.61	0	0	486.804	2952.8	0	0	0	0	854.029	4382.7	0	0	72.4103	0	0	0	0	0
1717	1717	334.18	334.176	N/A	(Isotope)	TRUE	0	0	0	0	0	0	0	0	0	0	0	0	0	2185.91	0	0	0	0	0	0	16.6195	0	312.539	5333.7	0	185.371	711.833	0	0	500.846	391.512	8296.77	0	0	0	1419.26	0	0	0	162.498	1437.87	9918.38	21057.9
1718	1718	334.19	334.19	N/A	(Isotope)	TRUE	0	0	0	0	0	0	0	0	747.838	0	0	0	0	0	64.1636	0	0	0	0	0	0	0	0	0	0	0	0	0	0	0	0	0	66	0	0	0	8715.32	0	0	0	0	0	0
1719	1719	334.21	334.211	N/A	(Isotope)	TRUE	0	454.111	712.78	1855.58	0	0	0	722.089	0	0	189.439	14.1098	8487.09	0	0	79.5	672.629	0	832.456	1108.06	0	0	0	0	9544.77	0	0	0	935.327	0	0	0	0	186.818	497.377	0	0	0	1061.41	0	0	0	0
1720	1720	334.28	334.283	N/A	(Isotope)	TRUE	0	18758.8	0	20420	3963.28	136.132	67608.3	330.637	20289	15.435	105.38	8235.34	23508.4	0	4994.93	23.7375	5902.69	0	13439.5	167112	0	163.448	90.0078	69597.8	45837.8	0	577.013	129.373	228356	0	3257.23	6656.85	0	9320.99	24422.3	150.457	10245	27.2963	4124.02	0	1720.02	149.609	33049.2
1721	1721	335.07	335.067	N/A		TRUE	0	0	0	0	243.73	0	0	4249.33	1509.06	2014.01	0	3107.22	65.9259	13944.7	79.8454	53.475	53.2113	204.6	11.3692	0	588.225	265.346	6606.43	6127.56	9.6211	2220.15	986.377	87.181	0	0	0	0	6397.52	2146.54	53.0943	0	0	0	0	34.325	0	0	0
1722	1722	335.11	335.113	N/A	(Isotope)	TRUE	0	0	0	0	330.351	0	0	0	0	3275.66	0	776.61	0	0	0	19.45	33.9691	0	0	0	0	64.3442	0	328.637	0	1320.82	261.639	0	0	170.104	132.555	27.5223	1431.2	287.654	0	0	33.0414	41.886	76.5785	48.4942	69.1665	0	0
1723	1723	335.17	335.169	N/A	(Monoisotopic)	TRUE	0	0	0	0	0	0	0	4154.29	5976.78	0	0	3835.5	0	11021.6	1480.72	0	13.5619	0	0	0	0	0	4716.29	32188.3	837.688	3088.55	6744.71	0	0	3347.47	5116.4	30952.5	589.993	405.425	386.245	10062.2	27708.1	0	12.7524	3391.32	10052.4	49348.2	91583.1
1724	1724	335.22	335.223	N/A	(Monoisotopic)	TRUE	31399.4	32482.6	54885	63365.1	9890.84	10148	53158.4	29368.3	29298.2	4725	13234	5270.29	109529	7983.05	8539.21	14275.5	23358.2	519.7	55017.5	142224	5422.09	1918.5	11171	42946.5	333638	4812.79	15049.8	24599.2	54212.3	1602.84	680.103	39649.2	817.511	22479.2	61057.3	8949.83	28007.4	5655.69	40998.3	1696.8	3010.17	40079.1	151923
1725	1725	335.3	335.296	N/A	(Monoisotopic)	TRUE	4824.44	43733.2	976.96	63795.2	9893.19	352.189	101624	3042.44	24868	36.6545	409.234	10341.5	176877	0	8374.61	249.912	5119.26	0	24377.4	135928	127.46	1212.13	524.555	46561.3	124928	0	2448.39	3808.2	392187	145.353	8366.74	11021.4	0	23268.1	131688	1191.49	7384.89	271.945	8245.91	0	2634.25	5816.43	114502
1726	1726	336.06	336.06	N/A	(Monoisotopic)	TRUE	0	0	0	234.684	0	0	0	0	0	3249.36	0	6790.44	0	16757.4	229.301	201.787	244.108	0	0	0	653.384	0	1008.8	0	0	5618.52	2866.43	0	0	0	0	0	8149.66	1637.24	0	0	0	0	0	0	0	0	0
1727	1727	336.09	336.087	N/A		TRUE	0	0	0	0	0	0	0	0	0	0	1268.05	0	0	0	0	0	0	0	0	0	0	0	0	0	0	0	0	129.216	0	0	36.7574	48.3134	0	0	0	0	0	106.519	7.0096	227.015	176.482	0	0
1728	1728	336.1	336.097	N/A	(Monoisotopic)	TRUE	0	0	0	0	0	0	417.784	2210.81	505.079	0	0	0	0	0	0	0	0	1676.58	92.1846	0	0	0	0	0	0	0	0	0	2572.2	0	0	0	0	0	523.396	0	0	0	0	0	0	64.3043	398.165
1729	1729	336.17	336.172	N/A	(Isotope)	TRUE	0	0	0	0	0	0	0	80.8673	141.219	0	0	295.054	0	607.727	20.5882	0	0	0	0	0	0	0	95.7986	3229.95	0	68.4028	119.02	0	0	219.569	344.353	4300.46	0	0	0	354.029	3557.36	0	0	64.5026	597.909	5396.91	12615.9
1730	1730	336.23	336.227	N/A	(Isotope)	TRUE	4058.31	5412.8	10215.6	10618.1	759	498.868	8459.9	4643.02	4734.37	208.102	1023.97	364.89	18497.7	789.364	1067.79	1449.41	3995.53	0	9166.64	25295.2	202.469	50.7922	450.031	6459.2	69931.7	198.823	2087.6	2701.8	6952.2	0	0	7330.09	0	3029.74	10587.8	648.9	4504.28	273.463	7963.44	33.4044	21.0146	4105.29	30170.3
1731	1731	336.3	336.299	N/A	(Isotope)	TRUE	0	7079.28	0	11231.4	1072.56	0	21297	37.1858	3611.99	0	0	1143.64	40577.5	0	749.387	0	310.969	0	2481.32	24409.9	0	28.6266	0	6852.05	26824.9	0	50.1533	95.9412	85569.5	0	1223.27	1204.33	0	3522.23	27493	40.5	872.687	0	617.299	0	58.3066	135.652	22595.1
1732	1732	336.89	336.887	N/A		TRUE	0	0	0	0	0	0	0	0	0	0	0	0	3440.06	0	0	0	0	0	46.3026	611.025	0	0	0	0	0	0	0	0	0	0	0	12.3284	0	0	0	0	22.9819	0	0	0	0	0	0
1733	1733	337.07	337.068	N/A		TRUE	0	0	0	0	4222.22	0	0	0	0	18933.6	0	4299.97	0	13907.7	0	0	0	0	0	0	3978.11	0	10522.1	17669.7	0	4061.05	2615.33	0	0	1831.65	1666.2	2204.16	6558.26	0	0	0	0	0	0	8298.11	6363.58	0	0
1734	1734	337.08	337.084	N/A		TRUE	1014.79	6480.11	0	0	0	0	8523.74	11121.8	8577.66	0	17856.5	0	5758.5	0	228.128	774.975	1328.97	21362.5	0	3884.54	0	4774.57	0	0	10510.6	0	0	325.482	0	0	0	0	0	4243.2	27402.2	1708.99	2399.17	305.796	2863.82	0	0	0	25133.3
1735	1735	337.1	337.095	N/A		TRUE	0	0	1952.64	1846.87	0	138	0	0	0	0	0	0	0	0	0	0	0	0	8764.2	0	0	0	0	0	0	0	0	0	31351.9	0	0	0	0	0	0	0	0	0	0	0	0	2186.8	0
1736	1736	337.2	337.201	N/A	(Monoisotopic)	TRUE	0	0	0	0	0	0	0	0	0	0	0	0	0	0	0	0	0	0	0	0	3557.77	3098.32	0	0	0	0	0	0	0	0	0	0	0	0	0	0	0	0	0	0	0	0	0
1737	1737	337.22	337.218	N/A		TRUE	0	0	30088.7	0	6099.74	7116.62	0	0	0	0	0	0	0	0	0	9133.24	0	0	0	0	0	0	8995.36	0	0	0	0	0	0	0	1025.35	0	0	0	0	0	0	0	0	0	0	34168.7	0
1738	1738	337.24	337.237	N/A	(Monoisotopic)	TRUE	12573.4	20484	0	26591.8	0	0	19995.4	17400	11326.5	2032.5	7367.97	3084.62	66108.3	4299.01	4752.81	0	10607.9	1050.6	33433.4	52399.4	0	0	0	15650.7	107151	2336.81	9412.03	10388.9	24164.4	910.647	0	22645.5	636.185	11385.7	38687.6	7021.67	24538.1	2072.93	21414	551.831	2025.46	0	70926.3
1739	1739	337.31	337.312	N/A	(Monoisotopic)	TRUE	15493.9	29623.7	5743.88	41984.2	9811.28	4766.93	110276	13370.7	40525.1	79.7439	425.854	9882.7	333733	1054.36	8639.58	2000.92	6083.2	0	59218.5	248183	353.478	778.591	2264.4	38809.9	98358.6	154.156	1852.95	14588.4	351100	247.941	11890.5	11967.5	0	23931.6	85461.9	10139.5	10082.8	3818.67	11232.1	119.838	5224.09	13954.2	89558.4
1740	1740	338.07	338.066	N/A	(Monoisotopic)	TRUE	0	0	0	418	0	0	0	0	0	0	0	0	0	0	0	0	31.3918	0	97.3641	279.383	0	0	0	0	114.691	152.548	0	74.1765	0	0	0	0	0	0	0	129.4	0	0	0	0	0	0	0
1741	1741	338.08	338.079	N/A	(Isotope)	TRUE	0	89.3333	0	0	56.4444	0	0	201.506	232.222	468.781	504.382	0	0	0	0	0	0	227.2	0	0	99.3097	86.2922	0	0	0	0	10.24	0	0	0	21.1324	0	0	0	0	0	0	0	0	92.6103	77.2044	81.3478	0
1742	1742	338.2	338.202	N/A	(Isotope)	TRUE	0	0	0	0	603.556	540.453	0	0	0	0	0	0	0	0	0	0	0	0	0	0	244.828	280.839	0	0	0	0	0	0	0	0	268.956	0	0	0	0	0	0	0	0	0	0	0	0
1743	1743	338.21	338.213	N/A	(Isotope)	TRUE	0	0	0	0	0	0	3664.86	0	0	0	0	0	0	0	0	1244.74	0	0	0	0	0	0	0	0	0	0	0	0	0	0	0	0	0	0	0	0	0	0	0	0	0	1599.88	0
1744	1744	338.24	338.238	N/A	(Isotope)	TRUE	210	1749.89	0	2726.16	0	0	0	1758.25	1288.51	77.2398	366.192	0	10935.1	313.5	392.173	0	1413.32	0	4114.26	0	0	0	173.594	671.562	21178.8	49.9032	584.853	0	1009.78	0	0	4180.46	0	793.167	4331.7	0	4416.17	0	4034.8	11.6618	30.5036	0	7207.23
1745	1745	338.31	338.315	N/A	(Isotope)	TRUE	1178.43	4028.17	0	6574.71	969.444	0	24524.6	1023.28	7499.74	0	11.4734	930.539	76131.4	82.3312	946.295	98.0125	284.897	193.1	11820.1	54587.7	18.8584	0	0	5204.56	20516.8	0	98.9933	618.255	79768.5	0	1796.54	1346.88	0	3930.1	17533.9	1860.41	1261.14	57.6852	1196.39	0	273.234	228.29	16553.8
1746	1746	338.83	338.831	N/A		TRUE	0	125.806	0	0	0	0	0	0	30.3034	1011.93	82.625	0	0	0	0	0	34.1753	0	0	0	111.336	183.325	21.0703	104.589	0	0	10.3267	0	0	0	0	0	0	0	0	22.4429	32.6867	28.1667	0	0	0	0	0
1747	1747	338.99	338.989	N/A	(Monoisotopic)	TRUE	2481.58	10540.8	84.86	23629.3	0	1077.43	3771.33	4500.91	1713.17	0	0	0	66663.7	0	447.552	0	360.464	0	14009.1	22884.8	0	0	8923.46	5811.38	50376.5	36.5968	85.0533	12592.3	73282.4	0	614.507	56.3582	0	2445.93	25844.6	1103.74	445.416	0	0	62.9338	51.1533	3268.23	1844.54
1748	1748	339.09	339.094	N/A		TRUE	0	314.737	102.1	1314.97	0	292.698	0	160.938	107.832	0	0	0	0	0	50.9935	0	0	0	60.5744	0	0	185.737	660.953	0	34.8272	0	0	1337.09	0	0	0	27.5792	0	0	0	0	0	0	0	0	0	1292	0
1749	1749	339.2	339.205	N/A	(Monoisotopic)	TRUE	0	0	0	0	5835.47	0	0	0	0	0	0	7982.22	9450.65	1205.83	0	31066.4	38960.1	406.7	18649.9	0	0	2377.3	0	0	1867.47	2291.73	0	0	0	0	0	0	0	0	727.019	783.704	1612.2	0	0	0	24.0613	120505	0
1750	1750	339.22	339.216	N/A	(Monoisotopic)	TRUE	0	0	0	0	0	0	0	0	0	1544.01	0	0	0	0	0	0	0	0	0	0	1996.95	0	0	9823.23	0	0	0	0	0	0	0	0	0	0	0	0	0	0	0	0	0	0	0
1751	1751	339.23	339.23	N/A	(Monoisotopic)	TRUE	2728.73	0	21927.4	0	0	4469.08	2359.73	8235.88	4293.67	0	0	0	0	0	0	0	0	0	0	11187.9	0	0	4718.71	0	0	0	1421.71	3745.23	0	0	778.507	0	253.222	0	0	0	0	0	0	0	0	0	26454.9
1752	1752	339.25	339.251	N/A	(Isotope)	TRUE	0	4868.15	0	12327.7	0	0	0	0	0	0	1730.45	58.1439	33872	633.864	586.22	0	0	0	10028.6	0	0	0	0	0	13011.6	309.5	0	0	0	140.941	0	4990.71	0	3540.85	12530.4	3476.54	8582.6	799.778	4901.16	100.625	178.183	0	0
1753	1753	339.99	339.993	N/A	(Isotope)	TRUE	486.929	0	0	253.5	0	0	0	0	0	0	0	0	1128.52	0	4.7402	0	30.0103	0	46.6	0	0	0	0	18.9081	573.367	0	0	0	3047.93	0	35.25	0	0	0	0	0	0	0	0	21.6103	0	0	0
1754	1754	340.08	340.084	N/A	(Isotope)	TRUE	523.857	9182.83	3966.16	2638.24	66.7222	0	0	6586.75	16059.5	4516.79	18002.4	788.859	24024.7	72.4071	0	23.325	0	3062.9	1705.79	8820.86	23.0177	0	2475.57	5165.91	5669.53	0	0	543.451	9176.59	0	0	0	64.7407	1555.14	3724.66	110.029	0	72.9007	0	0	1781.32	12951.9	2050.38
1755	1755	340.21	340.212	N/A	(Monoisotopic)	TRUE	2459.78	1582.01	24750.4	27534.3	3363.03	970.939	7337.73	13117.1	11142.8	30.9593	0	3640.7	0	1489.52	333.257	8558.92	10845.7	0	16339.4	2179.41	4974.18	6055.88	1043.61	4413.15	1421.51	3892.75	4208.14	769.881	0	7164.53	7777.52	10586.1	2402.63	5215.55	5189.88	2117.87	1829.54	936.852	0	339.171	441.41	18701.3	3798.71
1756	1756	340.22	340.223	N/A	(Monoisotopic)	TRUE	0	0	0	0	0	0	0	0	0	0	0	0	10617.5	0	0	0	0	0	0	0	0	0	0	0	0	0	0	0	0	0	0	0	0	0	0	0	0	0	1585.92	0	0	0	0
1757	1757	340.24	340.239	N/A	(Isotope)	TRUE	0	0	0	0	0	0	0	0	0	0	0	0	0	0	0	0	0	0	0	0	0	0	0	0	0	0	0	0	0	0	0	0	0	0	0	0	0	0	0	0	0	0	0
1758	1758	340.26	340.261	N/A	(Isotope)	TRUE	0	0	0	0	0	0	0	0	0	0	5.5585	0	0	0	0	0	0	0	0	0	0	0	0	0	0	0	0	0	0	0	0	0	0	0	0	350.571	1228.04	0	0	0	0	80.3188	0
1759	1759	340.33	340.33	N/A	(Monoisotopic)	TRUE	2073.46	1207.07	3995.14	6959.34	347.389	67.7974	2198.72	4314.61	2456.61	0	28.0413	1515.66	21808.4	79.2945	0.9365	1051.86	1655.25	23.0424	5819.98	8108.32	901.708	1006.66	90.9321	1027.09	2864.87	536.037	384.912	3612.1	17273	991.529	1258.85	1283.59	142.95	725.662	4632.92	900.783	931.907	62.9754	94.6776	63.221	181.739	2676.43	2395.33
1760	1760	340.94	340.944	N/A	(Isotope)	TRUE	922.539	271.917	0	730.263	0	314.585	0	0	15.1461	0	0	0	0	0	0	0	0	0	0	0	0	0	107.289	0	0	0	0	478.353	0	0	12.2868	0	0	0	88.6415	0	8.4639	0	0	0	0	0	0
1761	1761	340.99	340.988	N/A	(Isotope)	TRUE	0	0	0	0	0	0	0	0	0	0	0	0	0	0	0	0	0	0	0	0	0	0	0	0	0	0	0	0	343.916	0	0	0	0	0	0	0	0	0	0	0	0	0	0
1762	1762	341.08	341.083	N/A	(Monoisotopic)	TRUE	0	0	0	0	0	0	0	0	0	0	75442.3	0	0	0	0	0	0	20867.3	0	0	828.408	0	0	0	0	0	0	0	0	0	0	0	0	0	0	0	0	0	0	0	11709.2	0	0
1763	1763	341.1	341.098	N/A	(Monoisotopic)	TRUE	0	0	0	0	0	0	0	0	0	0	0	0	0	0	0	0	0	0	0	0	0	0	0	0	0	0	0	0	0	0	0	0	0	0	0	4874	0	0	0	0	0	0	0
1764	1764	341.22	341.216	N/A	(Monoisotopic)	TRUE	2201.71	3822.28	10570.2	11562.4	9039.19	6318.3	6100.92	9629.8	0	0	0	2639.43	29132.9	0	206.117	0	7149.94	0	0	26680.1	1230.18	1496.49	0	13379.8	13738.9	0	0	0	10691.7	0	604.772	2894.71	0	4351.94	3589.11	741.586	6902.3	0	1247.08	0	335.912	13436.7	21449.5
1765	1765	341.23	341.228	N/A		TRUE	0	0	0	0	0	0	0	0	13611	4674.71	3150.46	0	0	0	0	6310.39	0	1033.6	9730.06	0	0	0	0	0	0	2078.24	1811.14	0	0	728.353	0	0	2292.04	0	0	0	0	0	0	104.456	0	0	0
1766	1766	341.24	341.239	N/A		TRUE	0	0	0	0	0	0	0	0	0	0	0	0	0	812.379	0	0	0	0	0	0	0	0	2129.69	0	0	0	0	13293.4	0	0	0	0	0	0	0	0	0	321.222	0	0	0	0	0
1767	1767	341.27	341.27	N/A		TRUE	2067	1036.06	4182.82	4517.26	226.583	1493.94	876.243	5488.52	0	0	0	387.668	11210	0	39.8429	0	0	0	0	1156.63	121.677	230.32	0	122.766	3647.69	0	0	0	5193.19	0	0	0	0	537.562	1222.49	1689.46	1713.86	0	65.6869	0	21.7883	4452.3	366.817
1768	1768	342.04	342.044	N/A	(Monoisotopic)	TRUE	3632.03	10419.3	8558.78	35701.7	0	42.7736	1112.24	12442.4	4452.15	0	0	929.09	5422.61	0	51.4737	0	149.66	0	12081.6	2660.86	230.354	566.293	3051.44	632.514	50402.1	54.3871	154.74	14263.8	19806.3	185.647	263.941	230.798	101.704	1146.38	47502.8	425.214	159.277	232	394.459	132.013	0	5685.25	1710.79
1769	1769	342.06	342.06	N/A	(Isotope)	TRUE	0	0	0	0	0	0	0	0	0	124.512	0	0	0	0	0	0	0	0	0	0	0	0	0	0	0	0	0	0	0	0	0	0	0	0	0	0	0	0	0	0	0	0	0
1770	1770	342.08	342.083	N/A	(Isotope)	TRUE	0	0	0	0	0	0	0	0	0	0	8796.17	0	0	0	0	0	0	908.5	0	0	0	0	0	0	0	0	0	0	0	0	0	0	0	0	0	0	0	0	0	0	480.661	0	0
1771	1771	342.1	342.101	N/A	(Isotope)	TRUE	0	0	0	0	0	0	0	0	0	0	0	0	0	0	0	0	0	0	0	0	0	0	0	0	0	0	0	0	0	0	0	0	0	0	0	0	0	0	0	0	0	0	0
1772	1772	342.11	342.113	N/A	(Monoisotopic)	TRUE	365206	175543	430127	798582	32412.7	588116	95391.1	62704	207667	27064.5	0	3655.52	468124	37519	518.34	314.6	11233.6	0	395879	136730	52.9381	1429.07	752204	217233	307471	47776.5	10324.5	670003	1.03793e+06	69349.3	3317.94	375.269	24055.1	33450.8	199733	339.903	517.244	9415.08	12950.2	1416.19	0	319989	280370
1773	1773	342.22	342.22	N/A	(Isotope)	TRUE	0	112.861	0	332.632	0	0	0	0	0	0	35.381	0	2315.91	0	0	0	188.51	0	0	231.978	0	624.244	0	644.049	125.023	0	0	0	235.738	0	0	41.2761	0	0	68.2642	0	0	0	51.164	0	0	0	1043.35
1774	1774	342.23	342.233	N/A	(Isotope)	TRUE	0	0	0	0	256.055	149.734	33.2856	0	512.427	89.1549	0	0	0	0	0	0	0	0	0	0	598.688	0	0	0	0	31.7742	0	0	0	0	0	0	0	71.4759	0	0	1098.27	0	0	12.2132	0	308.362	0
1775	1775	342.26	342.261	N/A	(Isotope)	TRUE	232.714	0	1705.34	0	0	0	0	1117.02	0	0	0	0	482.019	0	0	71.45	0	0	0	0	0	0	416.352	0	0	0	11.6067	171.791	0	0	0	0	0	0	0	999.629	0	0	0	0	10.4088	0	0
1776	1776	343.03	343.027	N/A	(Isotope)	TRUE	4474.87	2140.13	11795.2	0	0	0	0	11906.9	545.135	0	0	0	201.537	1177.7	0	0	0	0	180.897	0	0	0	629.291	188.319	0	0	0	0	0	0	0	0	0	0	0	243.549	55.0964	132.229	0	0	0	0	0
1777	1777	343.05	343.047	N/A	(Isotope)	TRUE	0	0	0	1769.58	0	0	37.8417	0	0	0	0	0	0	0	17.9532	0	19.6443	0	0	0	0	44.9578	0	0	2491.22	0	0	271.961	507.019	0	0	22.7612	0	0	3658.17	0	0	0	0	0	0	60.3333	0
1778	1778	343.11	343.114	N/A	(Isotope)	TRUE	69171.7	29396.1	82846	157278	6820.04	119716	19359.4	22143.4	56672.6	8977.41	0	452.702	88767.6	6042.41	19.7353	0	1353.32	0	78393.4	22271.5	0	327.898	148487	41369.2	60761.1	9238.44	1561.49	135703	198676	12784.1	263.662	38.1716	6146.22	7177.83	38992.9	0	0	1438.63	2460.05	0	0	61177.7	54766.9
1779	1779	343.13	343.127	N/A	(Isotope)	TRUE	0	0	0	0	0	0	0	0	0	0	1839.53	0	0	0	0	0	0	0	0	0	0	0	0	0	0	0	0	0	0	0	0	0	0	0	0	288.952	0	0	0	0	0	0	0
1780	1780	343.23	343.229	N/A	(Monoisotopic)	TRUE	17806.2	21932.5	7095.4	34498.5	7503.36	920.314	27430.3	0	28534.6	774.516	2739.16	17979.4	72941.5	772.409	4203.63	4292.51	12185.1	331.8	14683.8	128066	763.388	1017.73	1790.22	102899	70190	380.296	2354.78	0	55586.7	378.399	1620.58	11527	132.037	12543.5	25109.1	0	23221.8	1010.28	7354.5	159.007	3359.38	9630.96	172586
1781	1781	343.24	343.24	N/A	(Monoisotopic)	TRUE	0	0	0	0	0	0	0	9093	0	0	0	0	0	0	0	0	0	0	0	0	0	0	0	0	0	0	0	7792.92	0	0	0	0	0	0	0	1792.89	0	0	0	0	0	0	0
1782	1782	344.03	344.034	N/A		TRUE	0	0	0	0	0	0	0	0	0	0	0	0	0	0	153.785	0	0	212.8	28.7128	0	21.4159	0	0	0	0	0	0	0	44.8505	0	0	0	0	0	0	0	0	0	0	0	0	0	0
1783	1783	344.06	344.064	N/A	(Isotope)	TRUE	0	0	0	0	47.0833	0	0	0	0	527.454	165.212	294.249	0	1331.33	0	20.0125	21.4021	0	0	0	0	0	239.962	73.6442	0	740.339	458.093	0	0	74.3137	0	104.209	115.182	48.1357	0	0	0	185.959	129.013	102.361	0	0	0
1784	1784	344.12	344.117	N/A		TRUE	7436.02	3355.21	7148.4	13866.8	548.361	12560.8	758.907	941.05	3471.6	226.232	41.4145	28.0585	5220.52	0	17.3245	177.062	233.088	233.1	5614.72	970.951	232.272	449.233	14774.3	1856.29	2795.12	790.219	201.113	13424.8	18337.1	669.892	90.6391	440.723	10101.9	7435.74	4323.04	0	0	29.9284	105.797	296.283	173.507	4265.48	1686.87
1785	1785	344.22	344.216	N/A	(Isotope)	TRUE	0	3221.22	0	0	0	0	0	703.867	0	0	0	0	0	0	0	0	0	0	0	0	0	0	0	0	0	0	0	0	0	0	0	0	0	0	3790	0	0	0	0	0	0	0	0
1786	1786	344.23	344.231	N/A	(Isotope)	TRUE	507.571	0	0	4226.32	840.083	137.17	4567.3	0	5151.62	20.7929	166.511	2769.4	14161.9	0	398.999	170.325	1434.92	0	1484.89	28022	22.7788	24.0195	67.7813	22219.8	13294	0	53.88	135.863	7796.75	27.3333	53.9191	1046.28	0	1515.09	0	0	4286.99	0	741.055	0	199.416	354.275	37956
1787	1787	345.12	345.117	N/A	(Monoisotopic)	TRUE	757.413	109.994	63.46	0	0	44.4717	0	230.197	0	0	0	101.717	117.704	0	49.6822	341.788	350.067	1014.3	0	0	786.35	817.551	0	0	0	456.8	0	233.392	165.308	677.722	163.317	577.202	11405.8	9650.98	0	0	78.3942	0	0	1126.1	1335.55	130.246	61.8963
1788	1788	345.17	345.17	N/A	(Isotope)	TRUE	0	0	0	0	0	0	0	0	57.0506	0	0	0	1277.17	0	0	0	72.701	0	0	0	90.7709	0	0	0	1278.91	0	0	0	0	0	0	0	0	0	3887.26	25.9291	282.023	0	0	0	0	0	51.3659
1789	1789	345.24	345.244	N/A	(Monoisotopic)	TRUE	10365.9	29373.9	8116.38	56934.5	8489.28	2568.77	39349.6	7747.38	33621.2	668.695	7008.82	33503.6	92150.4	997.658	8484.92	4638.42	14377.4	204.6	21480.9	172003	293.973	250.338	2568.2	190646	143335	430.081	2804.45	7135.47	135989	579.745	3398.28	20943.5	0	24484.3	41958	2051.16	26747.7	1180.65	14053.6	220.471	7840.31	8774.97	199514
1790	1790	346.06	346.056	N/A	(Monoisotopic)	TRUE	866.489	28858.9	12537.3	91402.7	0	5566.66	12156.2	45141.2	12341.7	9567.41	15174.5	29751.5	343004	0	5996.79	406.825	1872.76	0	64614	32229.3	1530.27	651.935	27406.8	2587.32	69531.4	1915.84	0	84689.5	74790.1	4904.06	13685.9	6989.77	0	7773.42	85391.1	16529.9	3324.92	0	5367.69	799.904	4733.09	49805.6	21934.3
1791	1791	346.07	346.073	N/A		TRUE	0	0	0	0	693.056	0	0	0	0	0	0	0	0	1457.14	0	0	0	0	0	0	0	0	0	0	0	0	330.247	0	0	0	0	0	0	0	0	0	0	248.185	0	0	0	0	0
1792	1792	346.08	346.084	N/A	(Isotope)	TRUE	0	0	0	0	0	0	0	0	0	0	0	0	0	0	0	0	0	260.2	0	0	0	0	0	0	0	0	0	0	0	0	0	0	2629.93	0	0	0	0	0	0	0	0	0	0
1793	1793	346.12	346.116	N/A		TRUE	0	0	0	0	0	0	0	0	1314.56	0	0	0	0	0	0	0	11.0619	0	0	0	83.4779	49.461	96.5703	0	0	60.3064	15.3	0	0	0	0	29.8731	0	373.892	0	0	33.1506	30.9259	0	0	38.1022	0	0
1794	1794	346.13	346.128	N/A		TRUE	0	0	0	0	0	0	0	0	0	0	0	0	0	0	0	0	0	0	0	0	0	0	0	0	0	0	0	0	2584.32	0	19.8309	0	0	0	708.717	0	0	0	0	31.9044	0	56.058	0
1795	1795	346.25	346.247	N/A	(Isotope)	TRUE	827.5	4446	384.46	10685.2	1130.69	0	5791.73	564.124	6565	19.9675	426.763	6966.77	18876.4	193.046	1005.63	228.812	1979.51	0	2501.47	35091	0	7.224	34.0703	43320.8	31147.6	37.371	197.54	120.392	28589.7	32.5098	123.985	3612.84	0	3983.17	5616.11	123.186	5239.08	36.4444	2149.74	9.6985	605.876	51.0145	45442.1
1796	1796	346.94	346.943	N/A		TRUE	0	0	0	0	0	0	0	133.216	0	109.744	31.133	0	0	0	0	0	0	0	0	0	0	0	206.336	0	0	0	36.3467	0	0	0	0	0	0	30.9511	0	0	37.7289	0	5.4984	0	33.8113	2852.29	0
1797	1797	346.97	346.974	N/A	(Isotope)	TRUE	0	0	0	0	0	0	0	0	0	0	0	0	197.741	0	0	0	0	0	0	536.049	0	0	0	0	234.91	56.0323	0	0	0	0	0	0	0	0	0	0	0	0	0	0	0	0	0
1798	1798	347.04	347.043	N/A	(Monoisotopic)	TRUE	0	12732.2	5113.14	88181.6	0	2730.08	5007.02	65691.9	1507.44	0	0	0	78009.2	0	507.606	48.2875	0	0	43034	584.963	0	0	3113.72	604.281	39415.9	1790.68	0	33236.5	0	10085.3	10593.1	4018.13	0	9351.79	29371	0	134.488	0	1102.93	1716.1	0	18134.4	7408.27
1799	1799	347.06	347.055	N/A	(Isotope)	TRUE	0	0	0	0	357.824	0	0	0	0	2143.42	1193.44	3853.95	0	2786.47	0	0	0	0	0	0	112.752	0	0	0	0	0	0	0	6614.86	0	0	0	0	0	0	1051.16	0	0	0	0	100.964	0	0
1800	1800	347.07	347.069	N/A	(Isotope)	TRUE	0	0	0	0	0	0	0	0	0	0	0	0	0	0	0	0	63.8041	233.4	0	0	0	348.805	0	0	0	0	0	0	0	0	0	0	1975.15	0	0	0	0	99.5556	0	0	0	0	0
1801	1801	347.19	347.187	N/A	(Isotope)	TRUE	0	111.111	0	209.895	0	0	0	0	0	0	0	0	0	0	0	0	0	0	0	0	0	0	0	0	0	0	0	0	0	0	0	1022.2	69.5926	0	308.585	108.482	1528.6	0	627.878	0	0	0	0
1802	1802	347.2	347.203	N/A	(Isotope)	TRUE	0	0	0	0	0	0	0	0	0	203.488	190.57	0	13673.9	0	0	0	0	0	0	0	0	0	0	0	0	0	0	0	0	0	0	0	0	0	0	0	0	0	0	0	0	0	0
1803	1803	347.22	347.223	N/A	(Monoisotopic)	TRUE	0	0	27672.2	0	0	0	0	0	0	0	0	0	0	0	0	0	0	0	0	0	2109.59	1802.77	0	0	0	0	0	0	0	4189.37	0	0	0	0	0	0	0	0	0	0	0	0	0
1804	1804	347.24	347.236	N/A	(Monoisotopic)	TRUE	16659.7	0	0	0	0	4787.69	0	14054.5	0	0	0	0	0	0	0	10700.2	0	0	30595.9	0	0	0	3296.47	0	0	0	0	14308.5	0	0	6965.54	0	0	0	0	0	0	3515.83	0	47.8824	0	23230.3	0
1805	1805	347.25	347.255	N/A	(Monoisotopic)	TRUE	0	36114.9	0	103934	16563.7	0	68632.4	0	34676.5	0	0	0	86507.2	406.273	0	0	19726.4	442.8	0	161902	0	0	0	136630	208115	301.016	5208.59	0	167354	0	0	24025.2	0	42296.2	46989	0	0	0	18914.6	0	2196.26	0	230395
1806	1806	347.27	347.265	N/A	(Monoisotopic)	TRUE	0	0	0	0	0	0	0	0	0	165.406	3655.88	16225.5	0	0	9975.54	0	0	0	0	0	0	0	0	0	0	0	0	0	0	0	0	0	0	0	0	2194.99	24021.8	0	0	0	0	0	0
1807	1807	348.04	348.045	N/A	(Isotope)	TRUE	0	0	0	4807.05	0	0	16.1467	5356.23	0	0	0	0	0	0	0	0	0	0	1819.44	0	0	0	0	0	1031.73	0	0	823.237	0	169.018	168.676	0	0	159.327	0	0	0	0	0	0	0	0	95.8902
1808	1808	348.06	348.061	N/A	(Monoisotopic)	TRUE	0	0	0	0	0	0	0	0	0	0	620.218	1051.02	3609.8	2522.08	44.4233	0	18.4742	0	0	0	205.867	72.2662	0	0	0	916.242	597.38	0	0	0	0	10.4156	0	0	0	0	18.6024	0	49.217	47.6815	67.6767	485.319	0
1809	1809	348.08	348.078	N/A		TRUE	0	0	0	0	0	0	0	0	304.865	1673.26	0	0	0	0	0	0	0	0	0	0	0	0	0	0	0	0	0	0	0	0	0	0	0	0	1760.1	43.2761	0	0	0	0	0	0	0
1810	1810	348.1	348.098	N/A	(Isotope)	TRUE	477.429	1304.31	425.24	2435.39	286	345.038	108.579	0	0	0	0	0	0	0	0	0	0	0	476.19	1050.39	0	0	1477.38	48.4865	530.629	0	0	944.569	5197.17	27.3725	0	0	0	37.8904	0	0	0	0	0	0	0	0	301.055
1811	1811	348.12	348.122	N/A	(Monoisotopic)	TRUE	0	0	0	0	0	0	0	0	0	0	154.67	4.6122	0	0	0	0	0	0	0	0	0	51.5552	0	0	0	0	0	0	0	0	0	0	0	0	0	0	0	0	0	0	0	0	0
1812	1812	348.19	348.192	N/A	(Isotope)	TRUE	0	0	0	0	0	0	0	0	0	0	5.9628	0	0	0	13.5851	0	0	0	0	0	0	0	0	0	0	0	0	0	0	0	0	0	0	0	0	0	0	33.3333	0	0	0	54.6377	0
1813	1813	348.23	348.225	N/A	(Isotope)	TRUE	569.143	0	1121.26	0	0	0	0	506.628	0	0	0	0	0	0	0	713.413	0	0	0	0	22.5841	0	26.0547	0	0	0	0	0	0	58	387.949	0	0	0	0	0	0	0	0	0	0	0	0
1814	1814	348.25	348.248	N/A	(Isotope)	TRUE	0	0	0	0	0	0	0	0	0	0	0	0	0	0	0	0	0	0	1792.09	0	0	30.3409	0	0	0	0	0	264.059	0	0	0	0	0	0	0	0	0	0	0	0	0	987.029	0
1815	1815	348.26	348.262	N/A	(Isotope)	TRUE	0	4535.79	0	17862.8	1998.14	39.3585	11016.4	0	5021.6	0	139.984	2318.15	14688.8	0	1226.2	0	2734.72	0	0	27391.5	0	0	0	30425.9	44333.5	0	198.76	0	36523.5	0	0	2512.4	0	8250.13	3897.49	147.4	4492.52	0	2530	0	49.0365	0	48077.2
1816	1816	348.94	348.943	N/A		TRUE	0	0	0	0	71.2222	0	0	415.627	180.473	749.339	68.3182	0	0	0	0	53.1625	0	0	205.21	0	0	0	1974.07	80.1243	0	88.5645	0	74.3922	67.2804	0	10.5368	0	0	62.4813	0	0	0	0	0	0	0	8004.58	339.152
1817	1817	349	349.003	N/A	(Monoisotopic)	TRUE	0	0	0	0	0	40.8302	0	0	0	0	0	0	0	0	0	0	0	0	0	0	0	0	0	0	0	0	0	2387.63	0	0	0	11.7429	0	5.6003	0	0	0	0	0	0	0	62.6522	0
1818	1818	349.06	349.06	N/A		TRUE	0	0	0	0	0	0	0	0	0	4972.56	1547.6	1769.21	0	5569.84	62.8212	106.312	131.887	0	0	0	257.54	254.789	0	0	0	3176.02	1693.96	0	0	0	0	0	0	0	0	0	82.1988	0	0	792.691	345.489	0	0
1819	1819	349.08	349.077	N/A	(Monoisotopic)	TRUE	0	0	0	0	4919.56	0	0	3006.36	0	0	0	0	0	0	0	0	0	0	0	0	0	0	0	0	0	0	0	0	0	0	11.2941	0	0	675.694	0	112.557	0	0	0	0	0	0	0
1820	1820	349.09	349.094	N/A		TRUE	9593.36	10829.2	6466.64	17183.5	0	5001.74	686.324	0	6045.88	0	0	0	7549.33	0	0	0	0	241.8	6907.32	3148.06	0	0	15893.4	1789.85	4727.13	0	0	10786.5	33305.2	938.392	0	51.4328	267.963	0	13314.8	0	0	35.4444	120.029	0	0	3414.91	1903.16
1821	1821	349.11	349.109	N/A	(Monoisotopic)	TRUE	0	0	0	0	0	0	0	0	0	8899.42	1195.51	13.9707	0	0	0	0	0	0	0	0	0	0	0	0	0	0	0	0	0	0	0	0	0	0	0	0	0	0	0	141.406	0	0	0
1822	1822	349.13	349.13	N/A		TRUE	0	0	0	0	0	0	0	0	0	0	0	0	0	0	0	0	0	0	0	0	187.044	206.697	0	0	0	27.0806	0	0	0	0	0	0	0	0	0	0	30.4699	0	0	0	42.2782	0	0
1823	1823	349.22	349.217	N/A	(Monoisotopic)	TRUE	17246.8	27021.3	45027.2	56342.8	0	0	0	23474.3	24573.2	0	0	0	121975	0	1769.04	0	10489.5	0	35776.4	0	2489.85	0	5443.02	20670	57174.7	0	3975.43	0	37284.2	0	0	27361.7	0	0	37260.2	0	0	0	15372.9	0	3676.67	29074.3	58122.4
1824	1824	349.23	349.235	N/A	(Monoisotopic)	TRUE	0	0	0	0	7400.58	8850.97	31888.8	0	0	0	0	0	0	0	0	9532.05	0	237.9	0	100114	0	2390.7	0	0	0	0	0	18500.5	0	4070.41	11749.7	0	214.704	8355.75	0	0	0	3488.53	0	0	0	0	0
1825	1825	349.25	349.246	N/A	(Monoisotopic)	TRUE	0	0	0	0	0	0	0	0	0	0	0	1639.08	0	0	0	0	0	0	0	0	0	0	0	0	0	0	0	0	0	0	0	0	0	0	0	0	0	0	0	0	0	0	0
1826	1826	349.28	349.276	N/A	(Isotope)	TRUE	0	1373.03	62.88	4157.13	0	0	0	99.2035	2298.2	0	89.7606	0	15851.5	0	336.284	0	333.582	0	627.856	0	0	0	0	10674.2	8308.11	0	21.8667	0	21990.4	0	0	217.366	0	0	0	436.814	7162.57	0	717.125	0	40.9854	0	5751.68
1827	1827	349.29	349.291	N/A	(Isotope)	TRUE	0	0	0	0	0	0	1804.48	0	0	0	0	0	0	0	0	0	0	0	0	0	0	0	0	0	0	0	0	0	0	0	0	0	0	0	2168.28	0	0	0	0	0	0	0	0
1828	1828	349.31	349.305	N/A		TRUE	0	0	0	0	0	0	0	0	0	0	0	0	0	0	0	0	0	0	0	0	0	0	0	0	0	0	0	0	0	0	0	0	0	0	0	0	0	0	0	0	0	0	0
1829	1829	350.06	350.064	N/A	(Monoisotopic)	TRUE	0	0	0	0	1531.19	0	0	1789.86	262.978	8716.32	3399.15	2301.77	0	5353.45	86.2471	78.3625	84.4897	0	0	0	0	0	4914.58	3417.85	0	2862.53	1415.5	0	0	729.588	339.162	0	0	0	0	95.2857	144.922	1246.57	1701.98	3036.93	0	0	0
1830	1830	350.08	350.077	N/A	(Monoisotopic)	TRUE	0	382	0	0	0	0	0	0	0	0	0	0	0	0	0	0	0	0	0	0	1775.35	1029.77	0	0	0	0	0	0	0	0	0	471.769	3528.81	578.322	0	0	0	0	0	0	2023.28	0	0
1831	1831	350.1	350.099	N/A		TRUE	0	0	51.76	644.921	0	79.4618	14.7915	0	0	0	0	0	0	0	0	0	0	0	0	298.222	0	0	0	0	0	0	0	146.549	1402.07	0	0	0	0	0	643.245	0	0	0	0	0	0	0	0
1832	1832	350.13	350.126	N/A	(Monoisotopic)	TRUE	0	0	0	0	0	0	0	44.5929	109.416	0	0	0	0	0	0	483.95	325.644	0	0	0	2451.74	3160.42	0	0	0	0	0	0	0	0	0	0	0	53.5108	0	69.6399	0	36.2963	0	0	0	0	37.9735
1833	1833	350.21	350.213	N/A	(Isotope)	TRUE	0	1962.66	3754.96	0	0	0	0	2276.49	2303.65	112.719	378.963	29.4976	21123.8	0	5.8173	0	758.242	0	0	0	0	0	115.219	806.746	4020.61	28.871	177.94	0	0	0	0	0	0	0	0	69.5286	2783.43	0	1511.53	0	44.1679	0	2253.24
1834	1834	350.23	350.233	N/A	(Isotope)	TRUE	575.635	0	0	4608.63	301.445	147.818	3578.2	0	0	0	0	0	0	0	0	432.575	0	200.3	3394.51	10041.3	48.852	15.6057	0	0	0	0	0	408.843	2924.97	118.412	1369.86	2747.75	0	170.594	2222.74	0	0	32.6111	0	10.2574	0	514.478	0
1835	1835	350.94	350.94	N/A		TRUE	0	0	0	0	0	0	0	184.46	35.8539	510.479	0	0	0	0	0	0	8.0928	0	14.0872	0	104.416	0	458.164	35.8108	0	0	0	0	0	0	0	0	0	0	0	52.5143	0	0	0	0	0	4420.06	36.9756
1836	1836	351.07	351.071	N/A	(Isotope)	TRUE	0	0	0	0	1302.14	0	0	1718.61	632.966	8550.09	3406.47	1315.94	0	5324.42	79.8311	146.175	111.464	584.6	0	0	781.243	441.857	3027.39	2014.64	0	1051.33	0	0	0	653.314	527.067	658.075	5922.89	1485.21	0	45.5571	51.9578	0	1219.44	3590.9	2305.55	0	0
1837	1837	351.22	351.22	N/A	(Monoisotopic)	TRUE	28388.5	42609.4	77431.4	0	4312.2	5397.89	13460.3	25922.7	31361.1	6424.85	23787.7	0	159080	0	1514.12	0	21682.9	0	49209.2	45968.3	0	0	11595.2	34051.4	83477.4	0	13716	12782.9	47783.7	0	0	23649.5	1651.44	14452.4	40839.7	10404.7	43079.7	1954.56	19549.7	2978.39	7621.09	0	61107.3
1838	1838	351.25	351.246	N/A		TRUE	0	0	0	0	0	0	0	0	0	0	0	10676.4	0	0	0	0	0	0	0	0	0	2568.41	0	0	0	9131.47	0	0	0	1707.54	2179.52	0	0	0	0	0	0	0	0	0	0	0	0
1839	1839	351.31	351.308	N/A		TRUE	0	0	0	2545.66	0	0	0	180.027	0	0	0	0	19570.5	0	0	0	0	0	0	0	0	0	0	0	0	0	27.7533	0	0	0	82.1912	0	0	505.012	0	0	0	0	0	0	0	0	0
1840	1840	351.33	351.326	N/A		TRUE	0	5836.03	0	0	0	0	25740.4	0	2537.05	0	0	444.951	0	0	203.808	21.5625	572.144	0	725.928	5558.06	0	9.5682	0	24152.8	9385.95	36.2581	0	167.706	30189.8	0	0	260.381	0	0	23075.2	0	0	0	2897.23	0	1791.58	244.986	12709.4
1841	1841	351.54	351.543	N/A		TRUE	0	1089.11	0	516.789	0	0	72.5367	132.097	1190.37	0	0	0	596.963	0	6.5542	0	0	0	205.897	540.531	0	0	28.8984	30.5568	2845.57	0	0	234.274	7123.72	0	0	0	0	138.045	1375.98	0	0	0	0	0	0	137.884	888.957
1842	1842	352.05	352.047	N/A		TRUE	0	0	0	0	60.6111	0	10.2703	68.7257	0	0	0	0	187.426	0	23.9754	0	0	0	0	0	0	0	0	0	85.9805	0	0	0	795.458	0	0	0	0	0	0	0	0	0	106.372	0	0	0	0
1843	1843	352.22	352.223	N/A	(Isotope)	TRUE	1950.36	5392.94	9971.46	10858.6	0	0	0	3845.05	5399.84	0	3791.03	0	33512.9	0	206.45	540.325	3026.43	0	5081.82	4758.38	0	0	757.701	3857.77	13972.2	0	1286.67	0	4987.21	0	0	3874.9	0	1506.05	3229.69	1107.26	8210.31	0	3525.04	26.6471	519.292	3261.38	7509.68
1844	1844	352.25	352.249	N/A	(Isotope)	TRUE	0	0	0	0	355.679	353.925	751.347	0	0	0	0	406.766	0	489.753	0	0	0	0	0	0	351.398	485.289	0	0	0	596.164	0	2125.35	0	295.414	485.268	0	0	0	0	0	0	128.96	0	0	0	0	0
1845	1845	353.16	353.161	N/A	(Monoisotopic)	TRUE	12925.6	9457.61	54537.9	21436.3	110.806	26824.3	13322.3	16075.3	3983.88	13378.9	5970.45	5634.71	86452.2	15390	3311.1	348.675	52.5979	210.7	101758	72185.7	3649.54	0	49891.2	16181.8	50849.5	10068	2895.31	15397.1	15888.3	18213.3	6519.82	14923.2	13369.9	33512.1	24415.1	2547.61	905.965	0	15172.3	3101.9	816.847	0	17598.9
1846	1846	353.17	353.174	N/A	(Monoisotopic)	TRUE	0	0	0	0	0	0	0	0	0	0	0	0	0	0	0	0	0	0	0	0	0	1498.37	0	0	0	0	0	0	0	0	0	0	0	0	0	0	0	23887.1	0	0	0	66076.8	0
1847	1847	353.22	353.216	N/A		TRUE	0	0	0	0	292.865	0	0	0	0	0	0	0	0	0	0	5091.38	0	0	0	0	0	0	0	0	0	0	0	0	0	0	0	0	0	0	0	0	0	0	0	0	0	0	0
1848	1848	353.23	353.234	N/A	(Monoisotopic)	TRUE	5457.39	12487	13958.8	22564.2	0	2112.81	0	8539.35	8941.64	695.557	9774.9	0	70287.2	1896.33	2379.77	0	10560.7	0	14538.3	24668.9	152.539	0	2346.1	5531.9	69434.7	992.832	5208.97	3064.41	15145.5	289.196	266.765	12567.2	0	6664.63	25019.3	4442.51	33522.4	0	10206	552.471	4243.34	4317.13	24129.9
1849	1849	353.25	353.252	N/A		TRUE	0	0	0	0	0	0	15225.8	0	0	0	0	487.276	0	0	0	0	0	0	0	0	0	0	0	0	0	0	0	0	0	0	0	0	0	0	0	0	0	0	0	0	0	0	0
1850	1850	353.27	353.268	N/A		TRUE	0	0	0	0	0	0	0	0	0	0	0	0	0	0	0	0	0	0	0	0	0	23.3312	0	0	0	0	0	0	0	0	0	0	0	0	0	0	0	0	0	0	0	0	0
1851	1851	353.31	353.312	N/A	(Isotope)	TRUE	0	0	0	0	0	39.1509	0	0	0	0	0	0	0	0	0	0	0	0	0	0	0	0	67.2422	0	0	0	0	0	0	0	0	63.1045	0	0	0	892.862	0	0	0	0	0	0	0
1852	1852	353.33	353.332	N/A	(Monoisotopic)	TRUE	0	0	172	1834.63	0	0	0	759.004	0	75.2292	30.3285	0	19530.2	0	0	0	0	0	507.713	0	97.5221	88.3312	0	0	0	109.548	110.34	819.647	0	0	96.2794	0	0	186.133	0	0	0	0	0	0	0	392.696	0
1853	1853	353.34	353.342	N/A	(Monoisotopic)	TRUE	0	677.778	0	0	62.8333	0	1832.96	0	1379.35	0	0	303.058	0	0	65.195	57.0125	752.186	0	0	3157.85	0	0	0	4056.68	7474.98	0	0	0	14778.5	0	0	0	0	0	6705.92	0	0	0	289.596	0	250.922	0	6730.18
1854	1854	353.57	353.569	N/A		TRUE	0	0	0	0	0	0	0	0	0	0	0	0	0	0	0	0	0	0	0	0	0	0	0	0	0	0	0	0	0	0	0	0	0	0	0	0	0	0	0	0	0	0	0
1855	1855	354.07	354.068	N/A		TRUE	0	684.139	0	135.342	0	0	0	0	5731.81	0	0	489.912	712.796	0	52.2232	0	0	0	0	209.963	0	97.8409	0	0	204.242	0	0	0	10852	0	0	0	0	0	0	38.7	56.006	0	0	0	36.2555	0	0
1856	1856	354.16	354.164	N/A	(Isotope)	TRUE	0	611.194	7861.14	1323.03	0	2936.43	208.985	1655.05	123.893	855.484	168.144	185.763	13450.9	1734.5	74.3832	0	0	0	17312.9	8307.4	0	0	6114.01	658.114	5494.11	730.419	84.0267	1246.51	302.832	2756.55	357.86	1224.23	1058.85	4941.7	1937.08	101.541	56.8279	2750.07	1567.42	78.1985	0	4858.97	307.415
1857	1857	354.24	354.237	N/A	(Isotope)	TRUE	0	870.417	1226.02	1571.87	0	54.3962	0	840.549	693.416	56.2602	785.074	0	10625.3	0	96.411	109.812	758.923	0	995.308	1103.19	0	0	32.5547	148.95	11268.4	0	142.433	62.7647	367.972	0	0	1620.01	0	257.675	1229.09	211.371	6160.86	0	1330.93	0	90.1971	96.3043	1110.54
1858	1858	354.34	354.335	N/A	(Isotope)	TRUE	0	0	0	0	0	0	0	0	0	0	0	0	0	0	0	0	0	0	0	0	0	0	0	0	0	0	0	0	0	0	0	0	0	0	0	0	0	0	0	0	0	0	0
1859	1859	354.35	354.347	N/A	(Isotope)	TRUE	0	0	0	0	0	0	24.6641	0	0	0	0	0	517.778	0	0	0	21.866	0	0	0	0	0	0	231.06	221.668	0	0	171.137	325.766	0	10.7647	12.2985	0	0	196.434	0	0	0	0	0	10.6204	0	205.951
1860	1860	355.05	355.051	N/A	(Monoisotopic)	TRUE	0	0	0	0	251.702	0	0	176.673	15.6404	714.234	49.0591	1130.5	0	4557.83	62.3388	0	0	0	0	0	0	0	0	0	0	2211.76	809.515	0	0	0	0	0	42.2943	0	0	27.7571	0	0	58.4964	54.9972	12.6569	0	0
1861	1861	355.09	355.089	N/A	(Isotope)	TRUE	1015	252.806	0	2693.68	0	1353.81	0	0	0	0	0	0	97.1111	0	0	0	0	0	113.144	0	0	0	1154.52	0	0	0	0	1109.31	297.213	26.212	0	0	0	0	111.83	0	0	0	0	0	0	501.13	0
1862	1862	355.17	355.167	N/A		TRUE	0	0	0	0	0	0	0	0	0	0	0	0	0	0	0	0	0	0	457.733	0	0	0	0	0	0	0	0	0	0	27.7647	33.8676	11.7761	0	0	0	0	0	38.9444	0	0	0	0	0
1863	1863	355.18	355.185	N/A	(Monoisotopic)	TRUE	0	0	261.7	0	0	0	50.668	0	220.902	0	73.1038	0	1035.61	0	0	0	66.1546	0	0	0	0	0	120.18	0	0	0	0	0	90.6636	0	0	0	0	30.0957	0	0	0	0	33.5563	0	39.2048	0	615.427
1864	1864	355.24	355.237	N/A		TRUE	418.357	0	0	0	0	0	0	0	0	0	507.64	0	0	0	0	1605.36	0	0	0	0	0	0	350.618	0	0	0	0	0	0	0	0	0	0	0	0	0	0	59.5554	0	12.9338	0	0	0
1865	1865	355.25	355.252	N/A		TRUE	0	0	3261.6	0	0	164.63	0	0	0	0	0	0	9963.15	0	0	0	0	0	0	0	0	0	0	0	15556.6	0	0	60.3333	0	0	0	0	0	0	0	0	3704.95	0	1300.63	0	0	0	0
1866	1866	355.26	355.264	N/A	(Monoisotopic)	TRUE	0	5812.89	0	14054.1	2566.56	0	28248.4	1329.29	22737.7	0	0	14823.5	0	92.3553	2956.17	0	2147.02	76.3813	3146.82	30603.4	185.276	420.863	0	23874	0	651.24	854.613	0	244017	147.255	2652.85	3677.33	62.2836	5410.11	6066.64	257.9	0	0	0	0	184.693	733.522	22669.4
1867	1867	356.05	356.048	N/A		TRUE	461.815	0	0	0	210.627	0	0	0	0	1545.84	0	7425.72	0	14843.8	48.5317	0	56.8093	0	0	0	0	184.552	271.192	254.03	0	8419.12	4742.93	0	0	0	25.6765	0	0	0	0	21.5571	0	0	0	0	0	0	0
1868	1868	356.19	356.185	N/A	(Isotope)	TRUE	0	0	40.5	77.2368	49.8598	123.491	1288.53	54.5664	198.562	39.248	65.063	31.1268	245.926	0	37.0022	0	201.541	0	75.9128	143.785	197.048	119.048	19.6719	0	343.576	0	0	242.76	118.494	0	82.1867	89.332	0	0	0	0	0	0	0	0	0	40.5797	0
1869	1869	356.26	356.255	N/A	(Isotope)	TRUE	0	0	120.82	0	0	0	0	0	0	0	0	0	322.475	0	0	0	0	0	44.841	0	0	0	0	0	823.394	0	0	0	0	0	0	0	0	0	0	0	317.674	0	25.8392	0	0	140.203	0
1870	1870	356.27	356.268	N/A	(Isotope)	TRUE	0	577.528	0	479	56.5556	0	3446.29	41.1062	3605.74	0	0	2339.48	0	0	121.603	0	83.134	232.5	0	4263.88	0	7.0877	0	3143.17	0	0	51.26	45.4118	61564	0	117.471	74.2836	0	224.86	121.094	0	0	0	0	0	0	0	1016.34
1871	1871	357.04	357.045	N/A	(Monoisotopic)	TRUE	249.99	28.8572	0	0	0	0	0	1929.52	515.708	2594.91	0	13968.3	0	23436.6	81.8633	56.6625	227.237	0	64.7744	0	106.327	132.383	839.333	0	0	12296.3	8117.81	0	0	0	28.4853	0	0	0	331.823	0	0	0	0	0	0	194.667	0
1872	1872	357.21	357.205	N/A		TRUE	0	364.195	0	643.632	0	0	101.784	0	1286.91	0	81.3112	60.5854	0	0	4.7963	0	187.809	0	366.713	908.309	485.467	526.521	28.1563	1942.56	476.82	27.371	52.1867	0	490.505	0	0	219.246	0	0	0	56.1857	1992.56	0	110.868	0	92.7153	0	1710.36
1873	1873	357.22	357.217	N/A		TRUE	0	0	0	0	0	0	0	0	0	0	0	0	8571.63	0	0	93.9125	0	0	0	0	0	0	0	0	0	0	0	0	0	0	0	0	0	0	315.057	0	0	0	0	0	0	0	0
1874	1874	357.25	357.25	N/A		TRUE	0	0	361.44	0	0	0	0	0	0	0	0	0	0	0	0	0	0	3864.9	0	0	0	0	0	0	0	0	0	0	0	0	0	0	0	0	0	0	0	0	0	0	0	3850.68	0
1875	1875	357.28	357.28	N/A	(Monoisotopic)	TRUE	799.571	30827.9	0	56355.6	7912.86	346.736	93265.6	3353.35	80459.5	90.6341	1572.48	96152.5	26658	0	13141.7	0	8512.29	0	8918.09	112314	90.2743	1674.98	0	139329	79143.6	0	1963.38	80.2549	999272	440.941	5923.71	11614.2	0	24529.2	32615.1	0	2577.8	0	4606.77	0	1061.72	0	77448.7
1876	1876	358.02	358.019	N/A		TRUE	0	957.128	0	807	0	0	186.058	0	1261.65	0	0	0	0	0	0	0	0	0	556.451	124.173	0	0	0	0	9387.91	0	0	45.4902	6612.89	0	0	0	0	0	14332.6	0	0	0	26.6174	0	0	0	57.4939
1877	1877	358.04	358.041	N/A	(Isotope)	TRUE	202.187	0	0	0	259.685	0	0	0	0	3030.13	481.085	15114.7	0	23213.6	102.448	93.6875	218.789	0	0	0	68.5487	229.188	0	0	0	12953.3	8833.1	0	0	0	45.7868	63.5672	0	0	0	0	0	0	0	0	0	0	0
1878	1878	358.11	358.106	N/A		TRUE	0	0	3314.2	0	0	36.9434	15.9266	333.38	0	198.018	123.271	0	0	3498.5	0	44.3375	26.201	0	0	0	0	0	347.508	0	21.1875	212.645	70.22	0	0	0	95.9485	520.252	0	0	0	299.014	0	0	0	70.0368	0	1041.75	0
1879	1879	358.28	358.284	N/A	(Isotope)	TRUE	0	5544.39	0	12657.9	571.444	0	23049.4	132.257	20475.7	0	66.7447	24476.2	2029.43	0	2095.74	0	802.923	0	478.897	24339.8	19.646	85.6591	24.2891	34239.3	17065.6	0	50.6467	0	252762	0	730.265	1964.17	0	4785.9	4540.08	0	151.229	0	291.518	0	48.927	0	15270.1
1880	1880	359.04	359.043	N/A	(Monoisotopic)	TRUE	95.8586	19.3617	0	0	1317.11	0	0	781.221	0	10901.7	4757.09	6992.38	0	15107.6	158.987	0	0	218	0	0	0	0	6085.63	8444.68	0	8778.58	5769.25	0	0	806.431	890.427	572.493	17117.9	6778.14	0	259.9	150.355	10936.9	9489.02	3637.12	2369.69	61.9855	0
1881	1881	359.06	359.058	N/A	(Monoisotopic)	TRUE	0	0	0	0	0	0	0	0	249.545	0	0	0	0	0	0	24.0375	47.1649	0	24.5538	0	89.3274	195.343	0	0	0	0	0	0	0	0	0	0	0	0	0	0	0	0	0	0	0	0	0
1882	1882	359.13	359.125	N/A		TRUE	0	0	653.4	0	0	0	0	348.062	0	0	0	0	509.148	79.9704	9.9031	26.1625	0	0	0	0	0	0	0	0	0	77.4839	88.2733	0	0	212.745	56.9396	0	1435.97	1479.34	0	116.357	0	32.8333	0	17.0685	49.3904	0	0
1883	1883	359.16	359.156	N/A		TRUE	0	0	0	135.316	0	0	32.5907	0	0	18.8679	170.466	0	0	0	0	0	0	0	0	0	0	0	0	0	131.5	0	0	95.8824	26.2804	0	0	0	0	0	0	0	0	0	0	0	0	38.5942	0
1884	1884	359.22	359.223	N/A	(Monoisotopic)	TRUE	1948.29	5640.86	966.68	8112.58	1132.36	285.472	3215.37	1510.35	7936.99	0	712.529	818.395	27760.1	94.0462	411.08	473.675	2467.05	0	4135.8	20583.8	0	0	69.5469	15496.4	19506	29.871	296.34	384.417	10727.7	0	56.1103	4072.54	0	1631.07	3903.4	79.2429	6534.46	0	2483.89	17.6838	291.671	1057.07	32801.8
1885	1885	359.3	359.296	N/A	(Monoisotopic)	TRUE	4108.93	97435.7	541.7	150939	26192.5	1420.96	242924	3410.68	77101.6	194.228	2853.3	94117.8	44452	0	21733.3	288.05	16996.2	1450.2	17830.5	141044	358.69	6722.56	30.9609	130822	339344	0	11053	3061.55	298582	235.823	6731.35	25226.9	0	58325.1	129217	241.986	5128.53	577.593	19309.7	0	1397.91	8119.3	250590
1886	1886	360.06	360.058	N/A	(Monoisotopic)	TRUE	0	0	0	0	33.6958	0	11.1336	404.823	161.14	0	0	2863.12	0	5653.36	194.973	19.9625	53.701	0	0	0	39.9734	149.87	361.393	489.087	0	3434.26	2406.88	0	0	40.8431	0	0	0	28.9537	0	0	6.3094	1601.94	2571.6	24.2059	0	48.1739	0
1887	1887	360.11	360.114	N/A	(Isotope)	TRUE	0	0	0	0	66.6111	0	0	73.1947	0	0	0	90.2683	0	351.646	41.5841	0	9.2784	0	0	0	94.8133	108.764	42.6484	0	0	719.839	454.167	0	0	291.566	160.921	155.556	3075.83	3854.86	0	0	0	103.296	78.9711	119.532	67.0334	0	0
1888	1888	360.23	360.227	N/A	(Isotope)	TRUE	0	293.46	0	395.237	0	0	0	0	649.073	0	0	38.0293	1899.93	0	5.7306	0	168.593	0	63.5333	780.938	20.6106	0	0	1347.69	1303.63	0	0	0	230.748	0	0	185.858	0	59.588	0	45.2714	613.988	0	141.193	0	0	0	3204.46
1889	1889	360.3	360.3	N/A	(Isotope)	TRUE	0	24101	0	37610.7	5528.67	82.4528	62404.6	48.5929	18980.9	8.7805	143.763	23222.1	7228.37	0	4680.01	29.3125	3005.68	0	1818.98	33844.2	0	460.523	0	31467.2	86071.5	0	1297.47	319.902	71416.2	0	774.132	5608.91	0	14232.3	33015.3	0	750.241	0	3682.14	0	89.9854	0	61459.2
1890	1890	360.96	360.957	N/A		TRUE	0	0	0	0	0	0	0	0	0	190.959	55.0055	0	0	0	0	0	0	0	0	0	163.363	0	0	0	0	0	0	0	0	0	0	0	0	0	0	0	0	0	0	12.3162	55.073	2833.84	0
1891	1891	360.97	360.971	N/A		TRUE	0	794.833	320.62	1848.66	0	0	53.3591	1675.25	300.697	0	0	9.7756	16415	0	67.0613	0	55.4948	0	2170.11	2817.42	0	0	637.695	2425.63	5969.67	0	24.86	1584.76	8611.6	62.2941	416.25	32.5373	0	904.245	340.113	328.014	71.1687	64.0556	46.492	0	0	0	596.378
1892	1892	361.06	361.06	N/A	(Isotope)	TRUE	0	0	0	0	288.745	0	0	450.575	62.5056	2665.28	605.665	1188.83	0	3887.46	106.691	0	0	0	0	0	165.239	0	903.81	546.755	0	1793.2	900.602	0	0	0	133.14	0	0	1605.35	0	64.1286	0	1185.94	1611.9	446.87	373.803	199.246	59.2744
1893	1893	361.08	361.081	N/A	(Monoisotopic)	TRUE	0	0	0	0	0	0	0	0	0	0	0	0	0	0	0	52.475	42.4794	0	0	0	0	321.834	0	0	0	0	0	0	0	0	0	0	9581.56	0	0	0	0	0	0	0	0	0	0
1894	1894	361.11	361.109	N/A		TRUE	0	0	0	0	0	0	0	0	0	0	0	24.561	137.222	0	0	0	0	0	0	0	0	0	0	0	0	0	205.776	0	0	0	79.7059	0	0	4717.38	0	284.071	205.988	59.8704	48.3826	35.8981	99.2179	50.0145	0
1895	1895	361.14	361.141	N/A	(Monoisotopic)	TRUE	0	0	0	0	0	0	0	380.38	0	0	28.9335	0	0	0	0	0	0	0	0	0	0	0	20.4531	0	125.727	0	0	0	0	0	0	0	0	0	1115.26	0	0	0	0	0	0	0	0
1896	1896	361.2	361.197	N/A	(Monoisotopic)	TRUE	0	0	3893.56	0	9164.47	0	0	0	0	628.935	0	0	0	0	0	85.1125	0	209.3	0	0	1107.06	1851.81	0	0	0	0	0	0	0	0	0	0	0	0	0	0	0	0	0	0	0	9246.09	0
1897	1897	361.21	361.213	N/A		TRUE	0	0	0	0	0	0	0	0	0	0	0	0	0	0	0	0	0	0	0	0	0	0	463.722	0	0	0	0	0	0	0	0	0	0	0	0	0	0	0	0	0	0	0	0
1898	1898	361.22	361.225	N/A	(Monoisotopic)	TRUE	0	0	0	0	0	0	11836.5	5321.65	0	0	0	0	0	0	0	0	0	0	9931.92	0	0	0	0	50703.4	0	0	0	0	0	96.5882	0	0	0	0	0	0	0	186.926	0	0	0	0	62014.2
1899	1899	361.24	361.237	N/A	(Monoisotopic)	TRUE	4754.59	8386.29	3602.26	12636.4	0	736.868	0	0	10537.7	0	1701.56	3600.5	31501.7	448.649	1659.65	726.587	3544.36	0	0	37239.5	0	0	0	0	48688.2	32	711.747	1348.04	21114.9	0	249.206	10681.2	0	4679.49	11897.9	530.014	8781.01	0	6000.06	48.8676	425.431	0	0
1900	1900	361.25	361.252	N/A		TRUE	0	0	0	0	0	0	0	0	0	0	0	0	0	0	0	0	0	0	0	0	0	0	0	0	0	0	0	0	0	0	0	0	0	0	0	0	0	0	0	0	0	2837.01	0
1901	1901	361.31	361.312	N/A	(Monoisotopic)	TRUE	0	12156	0	17428.1	1455.31	0	44718.9	104.106	11020.4	19.935	64.8005	5537.07	11944.1	0	5401.42	0	1986.92	0	4706.63	76242.3	19.6549	279.214	0	23604.1	38343.1	0	186.807	123.314	142345	0	2211.76	4804.12	0	4591.24	16702.4	94.0429	3790.12	0	2487.03	0	616.095	79.8986	21685.5
1902	1902	362.05	362.051	N/A	(Monoisotopic)	TRUE	0	12106.4	1312.82	47699.1	396.083	857.434	2731.64	13564.3	5027.71	0	3050.65	8771.85	133304	0	1751.77	0	381.325	0	14024.1	4250.35	162.646	275.708	8034.26	4994.49	42565.1	0	0	20897.2	7972.88	2651.1	3717.9	2355.57	0	7386.42	32343.1	838.543	611.94	0	3556.52	790.448	3818.56	7717.04	4054.1
1903	1903	362.06	362.065	N/A	(Monoisotopic)	TRUE	0	0	0	0	0	0	0	0	0	4912.87	0	0	0	5668.54	0	38.0625	0	0	0	0	0	0	0	0	0	1958.86	786.766	0	0	0	0	0	4201.81	0	0	0	0	1476.07	0	0	0	0	0
1904	1904	362.12	362.122	N/A		TRUE	0	0	0	0	0	0	0	22.6549	0	217.89	105.056	36.7659	0	0	0	0	0	0	0	0	21.3274	23.6558	76.7301	0	0	67.4839	0	0	0	0	0	0	63.3704	58.6481	6618.53	31.0286	0	0	0	0	61.2726	0	0
1905	1905	362.2	362.2	N/A	(Isotope)	TRUE	0	0	0	0	926.528	0	0	0	0	0	0	0	0	0	0	0	0	0	0	0	119.354	88.4675	0	0	0	0	0	66.0196	0	0	264.426	0	0	0	0	0	0	0	0	0	0	0	0
1906	1906	362.22	362.224	N/A	(Isotope)	TRUE	0	0	0	0	0	0	2738.49	0	0	0	0	0	0	0	0	138.15	0	0	0	0	0	0	0	5069.51	0	0	0	0	0	0	0	0	0	0	0	0	0	0	0	0	0	694.725	0
1907	1907	362.24	362.24	N/A	(Isotope)	TRUE	813.857	377.583	238.36	780.632	0	0	0	2405.27	762.848	0	37.6809	236.771	3626.41	0	85.621	0	367.103	0	3620.01	2796.61	0	0	1191.03	0	8278.95	0	57.6339	0	636.72	29.4118	0	1160.49	0	137.664	337.302	1030.56	889.783	76.2778	658.987	0	100.679	0	6421.18
1908	1908	362.32	362.315	N/A	(Isotope)	TRUE	0	755.583	0	1444.79	0	0	8069.54	39.6106	777.573	0	0	330.602	293.704	0	481.749	0	60.6598	0	420.272	15398.2	0	0	0	2783.86	4590.14	0	0	59.8039	33031.1	0	125.162	263.739	0	234.657	1518.34	0	289.09	0	68.4598	0	11.3942	0	1033.87
1909	1909	362.96	362.96	N/A	(Monoisotopic)	TRUE	0	0	0	0	69.9722	0	0	567.569	80.3146	950.541	165.056	0	0	0	8.9351	0	0	0	126.749	0	0	0	1630.65	301.622	0	0	0	0	0	0	0	0	0	0	0	33.4857	0	0	0	0	0	9052.12	36.6159
1910	1910	363.05	363.054	N/A	(Isotope)	TRUE	0	0	0	1641.76	0	0	0	123.398	72.0112	1002	0	364.198	10579.8	2085.32	0	0	0	0	107.831	0	0	0	758.516	822.076	1137.75	0	0	0	0	0	28.0735	0	1894.52	0	161.509	0	0	317.686	296.116	99.3824	68.5958	0	0
1911	1911	363.09	363.091	N/A	(Monoisotopic)	TRUE	0	0	0	0	198.333	1071.32	0	0	0	0	821.359	0	0	0	0	0	0	0	0	0	0	176.192	0	0	0	0	0	1095.98	0	29.5098	0	0	0	0	0	0	0	0	0	0	0	0	692.634
1912	1912	363.11	363.112	N/A	(Monoisotopic)	TRUE	0	103.583	0	0	0	0	0	633.95	739.304	1182.31	0	361.178	537.389	0	0	0	20.933	0	639.487	0	600.938	0	58.2422	85.0216	144.852	0	0	0	531.635	0	0	0	0	0	0	23.2885	0	0	18.4566	10.1912	0	1309.65	0
1913	1913	363.19	363.185	N/A	(Isotope)	TRUE	0	577	0	0	0	0	0	633.283	0	0	80.1729	0	4362.74	0	0	0	162.041	0	0	0	114.602	0	0	0	1250.66	0	0	0	0	0	0	422.746	0	0	0	114.671	1265.39	0	791.629	0	0	0	0
1914	1914	363.2	363.197	N/A	(Monoisotopic)	TRUE	0	0	854.08	689.026	0	151.83	2303.33	0	347.921	0	0	76.861	0	0	0	427.238	0	0	423.728	1323.47	0	0	0	6151.92	0	0	68.1867	0	0	0	122.559	0	0	62.3273	1285.19	0	0	31.537	0	11.9191	0	318.449	3157.23
1915	1915	363.23	363.232	N/A	(Monoisotopic)	TRUE	0	0	0	0	6100.39	0	0	0	0	120.069	0	0	0	0	0	0	0	0	0	0	0	0	0	0	0	0	0	0	0	0	0	0	0	0	0	0	0	0	0	0	0	0	0
1916	1916	363.25	363.254	N/A	(Monoisotopic)	TRUE	2712.93	9401.25	3876.36	18137.4	0	785.717	14930.7	2861.68	10140.8	0	959.374	2547.38	30628.6	347.242	2874.56	1436.26	5934.26	0	10233.7	32675.2	95.3186	0	278.156	25622.7	84247.4	156.742	1801.57	2244.35	28869	105.961	192.037	10209.6	0	8949.04	12941.5	951.071	7946.38	398.019	10105.4	23.2574	261.054	3175.75	62041
1917	1917	363.33	363.327	N/A	(Monoisotopic)	TRUE	0	27607	523	47689.5	6409.69	148.528	91867.8	788.531	8357.08	11.0772	56.3989	2555.06	70717.8	0	6293.01	64.55	2893.94	0	12420.8	65796.6	0	580.675	96.4922	17593.8	102767	26.7419	810.46	1977.71	353949	31.4902	4978.38	5519.93	0	14532.4	67332.8	377.414	2644.81	0	3418.31	0	873.774	3886.01	102487
1918	1918	364.03	364.028	N/A	(Monoisotopic)	TRUE	0	82.9722	0	353.737	0	0	0	1682.82	49.927	0	0	0	302.815	0	8.9776	0	8.9742	0	253.733	0	0	23.2695	0	28.0054	627.648	29.1935	0	108.804	0	0	0	29.791	0	26.7593	0	0	0	0	0	0	0	468.725	47.6463
1919	1919	364.1	364.102	N/A	(Monoisotopic)	TRUE	0	15705.5	411.96	2008.13	0	0	518.734	8427.28	9349.21	7218.87	9680.85	0	0	455.694	0	0	0	5667.95	10050.2	4748.89	0	134.378	5647.52	1812.73	18472.9	66.371	22.2333	7267.9	13492.9	0	0	0	0	2491.33	22443.6	0	0	0	0	0	384.139	15892.4	17386.8
[truncated: 7,100 more rows]
[truncated: 53 more columns]
