# Supplementary material for: Accurate Classification of Non-small Cell Lung Cancer (NSCLC) Pathology and Mapping of EGFR Mutation Spatial Distribution by Ambient Mass Spectrometry Imaging
Source: Front Oncol. 2019 Aug 28;9:804. doi: 10.3389/fonc.2019.00804 (PMC6722907; doi:10.3389/fonc.2019.00804)
Supplement: Data Sheet S2 — Raw mass spectrometry expression matrix in negative ions model. [file Data_Sheet_2.xlsx]

## Sheet: Sheet1
m/z	L1730-N	L2418-N	L2208-N	L2374-N	L1751-N	L2403-N	L2073-N	L1900-N	L2435-N	L2460-N	L2530-N	L2463-N	L2436-N	L1794-N	L1799-N	L1801-N	L1778-N	L1734-N	13730121-N(2)	13757758-N	91023468-N	13757705-N	13752435-N	13749139-N	13745222-N	13732730-N	13732701-N	L1809-N	13642876-N	13700559-N	13717025-N	13713210-N	13644119-N	13738141-N	L2391-N	13625407-N	13625107-N	13554409-N	13349880-N	13348031-N	11456870-N	13712850-N	10259657-N	10257096-N	10257076-T	10257096-T	10259657-T	10262007-T	11456870-T
101.018	22535.5	20160.1	16789.5	6197.33	7618.27	3378.32	0	0	7897.75	4584	32271.3	63236.5	0	0	0	0	0	10476.8	4179.14	26750.5	2986.19	38442.8	11415.2	0	0	0	91110.5	0	4504.44	69743.9	0	15823	4934.61	38253	18470.6	487.316	6429.4	12775.9	6315.36	0	3566.53	68590.7	13808	0	12183.1	0	11371.7	87749.8	2150.37
101.08	86948.5	40903.9	32936.3	12449.7	31775.5	46749.6	0	0	12834.8	22170.5	0	78750.6	0	0	0	25036	0	21008.5	33196.2	42900.9	14499.5	66380.2	11332.7	0	0	0	99362.5	0	27558	173402	0	0	22333.7	35435	20858.8	12552.5	27363.3	57783.7	43149.3	0	17586.7	112114	41819.4	0	58515	0	31938.6	45656.3	8269.89
104.026	3618.2	0	5312	1157.04	2314.27	4059.44	9958.01	0	0	12302	0	0	9990.81	1786.33	0	4055.8	47741.4	3754.73	0	0	2355.44	4152.95	3351.57	0	1960.66	320.49	0	1225.57	1046.16	0	0	3064.15	2438.7	0	857.191	3547.2	6870.09	3328.28	2212.95	0	2165.94	0	0	13086.3	0	6765.86	0	40812.1	1155.66
104.108	1.54554e+06	6.79855e+06	414232	472747	4115703	3.7384e+06	11788039	15336152	1.8639e+06	1.92029e+06	523088	12658041	1.53186e+06	887924	392191	658263	3337243	600374	11532967	3.82249e+06	11297976	5.97989e+06	2590044	4.41781e+06	1.70087e+06	1.64678e+06	5715264	310757	2.89714e+06	14917264	8859601	7070804	5.80955e+06	3.02929e+06	4.4449e+06	2824632	9074978	10014759	735034	1.37311e+06	1.56009e+06	7.35786e+06	2565733	1.46744e+06	2.43528e+06	2.10973e+06	9535476	20752052	27489800
107.078	723576	876670	548176	469433	581915	633442	2.70899e+06	2209176	470674	426197	653460	2282144	771158	398529	487562	499356	2.78791e+06	444151	714943	865475	17755.5	1.74372e+06	0	0	347047	0	2.82841e+06	0	540423	2326499	585361	818297	588373	1.3237e+06	738693	0	906444	818830	553034	533005	519692	2326089	1.28934e+06	831914	718455	732479	1.35925e+06	2.61404e+06	400054
107.967	0	1482.73	10356	0	0	0	2758.5	45208.4	0	186.099	6996.07	0	7470.74	3921.33	18678	5865.9	4762.46	5776.85	33239.6	925.194	0	0	5376.64	0	4438.17	0	172549	3557.39	0	1931.06	30694.3	434.786	0	16879.9	0	7588.14	0	13270.3	0	991.162	2690.03	237.625	2586.05	9536.55	1523.15	11185.6	5097.36	76280	5447.67
109.028	581.4	1129.11	1101.59	0	1791.82	0	3347.86	0	2602.75	0	0	620.055	666.519	0	0	0	5853.46	312.4	273.574	1871.7	0	1900.19	0	4823.81	0	1366.2	8972.7	0	541.016	2959.3	803.183	1776.15	684.902	1818.78	1003.91	0	336.201	29.5632	0	2227.05	2593.51	5997.94	0	0	88.7663	405.909	737.338	5354.51	0
110.066	146753	191929	66874.3	36400.7	38467.8	31885.9	521404	533034	48237.2	144256	0	714125	160009	16020.3	71473	0	525784	78101.3	95444.8	62880.7	0	500806	0	0	47687	0	688224	0	189542	994781	404921	179575	194062	250488	155286	0	0	138820	84723.1	86781.5	208690	449166	525866	150024	135954	141553	530391	498424	184070
111.063	260619	338955	306888	165437	223597	244698	1.36905e+06	1.31034e+06	176745	152612	170914	1.24148e+06	271695	0	219674	253212	1.45724e+06	190288	305739	351918	0	804720	0	0	145723	0	0	0	206039	1.11648e+06	0	0	251247	648845	281693	0	362998	417374	186305	248669	263445	880147	504686	274353	231522	245431	488597	1.61674e+06	205559
114.893	0	2280.68	0	0	1711.73	0	2399.51	11991.5	0	0	0	1920	0	0	0	0	5944.31	0	1126.61	0	132.84	4009.92	409.743	3791.93	0	0	6324.44	0	0	0	3309.92	266.343	738.603	912.389	0	105.784	2118.21	2340.2	0	0	0	628.778	430.727	0	0	0	0	14126.8	18099.7
115.059	879685	1.14754e+06	1.00682e+06	688431	754417	815755	4.45967e+06	4.0975e+06	664128	656556	721970	3.38543e+06	948184	465775	0	897842	4.82432e+06	791863	794749	1.07692e+06	0	2.33898e+06	0	0	559604	0	5.23356e+06	0	704601	3.14569e+06	646174	975860	717627	1.99153e+06	929136	0	983160	1.24228e+06	660572	893444	654199	2.68479e+06	1368124	956125	837547	893472	1.32356e+06	4.77185e+06	482572
116.144	5308.73	0	3792.93	0	7841.64	6021.21	15216.9	31921.5	0	5521	2987.67	26684	0	0	0	0	0	0	0	0	638.513	20576.5	4610.42	0	1920.74	0	15555.1	0	7235.52	24236.7	8733.42	10338.3	4180.25	14200.2	5430.36	5420.12	15998.6	0	0	5398.77	0	25587.6	0	0	3968.42	1795.27	17202.1	921.03	7155.93
118.088	141828	564185	183755	136360	402997	289200	1.54382e+06	3.66747e+06	443675	305296	104359	1.85155e+06	302223	360974	222171	180709	598284	261030	1623354	375204	172018	1314115	44630.9	358654	301167	85210.8	710607	36121.5	301211	2.81561e+06	928800	745225	555587	636954	467438	133722	679337	493339	139270	240920	529635	631822	632738	392871	341693	285927	1.23237e+06	1857875	677100
121.09	194069	257860	0	0	284467	294682	686578	536744	136068	163846	159287	584537	185541	179741	0	188026	720534	105751	412302	381380	0	478571	0	0	106708	0	844015	0	220143	943860	358844	426893	277683	415631	218821	0	349437	501879	183276	168812	261862	525102	466163	194090	170116	177884	515579	0	220238
122.091	978055	0	0	546442	1.63832e+06	1.60918e+06	0	545144	0	992914	3.64863e+06	3.09366e+06	1357507	1.05927e+06	484102	0	0	352218	3.64289e+06	2.63752e+06	0	0	562.636	0	584380	0	0	0	1.27659e+06	0	2.96657e+06	3322964	1.58103e+06	1657622	1.1107e+06	0	3.23071e+06	4.18811e+06	4.08613e+06	0	1721880	0	3180635	1.23163e+06	1.0714e+06	1163446	3035637	0	1.44597e+06
122.925	0	18384.6	0	0	2853.36	0	4958.78	10459	0	0	0	0	0	0	0	0	6336.33	323.733	4484.76	292.784	0	5312.27	1142.97	4986.36	0	0	4103.11	0	185.714	3612.88	4457.56	1500.44	1844.92	4844.56	829.455	0	4204.92	4150.8	407.24	436.5	0	685.75	0	0	795.737	0	355.207	11379.6	55412.5
123.107	1.25736e+06	1769103	1.2094e+06	857391	1.0939e+06	1.2301e+06	3.38047e+06	2.67349e+06	1.19057e+06	901871	1.11464e+06	3.11273e+06	1.15447e+06	736172	1292767	1.10519e+06	3.44584e+06	1.06665e+06	1.38198e+06	1.81052e+06	0	2.25969e+06	0	0	848887	0	3.90915e+06	0	1.0461e+06	3.13574e+06	1.31315e+06	1.47626e+06	1.2202e+06	1.737e+06	1.50514e+06	0	1.12184e+06	1.70929e+06	1.2257e+06	1.22488e+06	1.23688e+06	3723719	1.85893e+06	1.27712e+06	1.10736e+06	1.15114e+06	1.97555e+06	3.33341e+06	928838
124.038	0	1572.12	3884.4	0	0	390.454	22516.7	8710.51	0	0	0	5134.92	746.444	0	0	1784.73	24163.3	0	949.647	1257.42	0	6313.94	0	0	298.114	1168.9	32045.5	585.649	0	3743.7	634.014	1244.86	442.63	1826.05	0	0	909.064	867.754	0	2323.5	0	3900.35	686.753	1011.5	0	461.727	1288.06	24455.9	0
126.021	6614.67	57524.5	0	0	19641.5	23214	0	93039.7	17755.8	0	0	82907.9	0	1303.83	0	0	0	3682.13	36992.5	20381.1	14007.6	0	20315.7	121.75	39523.7	0	0	0	4658.22	86926.4	21036.2	38613.2	23671	0	24802.8	0	14029.4	26589.3	0	0	10436.2	24594.1	0	3948.65	15467.3	17480.2	48868.7	113731	169556
126.096	208959	243270	182161	46079.7	149199	30445.1	172071	132946	90000.8	90615.2	0	583374	189105	24890.6	86278	164902	170309	97631.3	203282	261287	6139.38	400471	0	0	58927	0	237728	7656.1	113810	193122	188879	0	42227.2	348118	180650	12953.3	206305	240915	103617	157189	141472	413852	0	210678	170863	177961	0	159885	111933
129.066	675791	0	0	491744	811041	872901	3.3818e+06	2.99591e+06	0	590318	0	3.36226e+06	698255	0	416712	0	3418880	0	1.07816e+06	1.21608e+06	0	2645660	0	0	305572	0	4250962	0	669867	3.67875e+06	1.08429e+06	1.45885e+06	782621	1.70998e+06	803942	0	0	1.23038e+06	0	0	0	1238787	1.70634e+06	665668	0	627688	1562632	3.8992e+06	620015
129.13	491807	0	592891	292215	299996	484160	1.87268e+06	1424328	0	245232	0	1.42997e+06	388993	0	95187	572133	1887520	0	772863	640542	765942	1.29194e+06	4028.1	0	408434	0	524891	0	345644	1474101	823335	1.04288e+06	630258	1.04661e+06	469022	157153	1.11975e+06	776755	0	671346	0	1.41398e+06	786348	344264	736884	436570	1.19048e+06	2.0892e+06	2.29479e+06
130.154	486229	641428	338598	410456	634164	553744	1.5356e+06	2.28323e+06	424692	418873	389071	1.85048e+06	539599	0	446055	337873	0	469133	0	92115.1	0	826224	0	0	312227	0	1.81832e+06	0	453000	900710	673130	776432	488151	509554	577051	0	868767	768166	403766	305490	527172	1.02573e+06	828145	591157	540539	535350	900998	1.295e+06	593386
131.081	312677	567894	488784	275825	460713	493110	1.58778e+06	1130927	256364	391900	223544	1.24429e+06	486739	284918	440009	288114	1.60234e+06	208388	804887	627843	0	1301434	0	0	279738	0	1.83044e+06	0	431965	1623084	586889	784310	502454	902275	486607	0	1.08099e+06	911722	276282	243637	487164	1.33151e+06	1.14949e+06	502844	315843	443930	1.14314e+06	1.4678e+06	365586
131.162	0	0	642.561	0	735.818	479.316	40170.3	11861.8	6738.96	0	3758.47	2026.77	36420	2091	15812	1407.81	6925.9	4507.19	7123.44	0	0	0	797.137	0	13374.5	0	120553	408.512	0	0	43842	0	0	4576.77	0	2545.89	241.05	0	1978.66	65.8328	5160.65	0	601.045	35170.6	259.345	36194.5	0	2919.27	2264.65
132.085	279001	589367	129195	135538	308049	383685	1.05582e+06	734848	170446	326776	114444	759988	170098	142791	101839	175709	628988	113860	815018	303859	200502	685565	131703	78426.9	254132	100597	634294	60982.8	323948	1.61729e+06	573418	652842	342128	344659	618286	202104	455197	391770	95623.7	194308	370943	532694	507314	182864	342945	264579	1410936	3.57163e+06	1.45475e+06
134.089	277013	378337	188953	162162	345364	369208	751553	704963	218799	261425	199938	765277	270488	260314	230392	173056	685409	135295	649568	406900	0	738921	0	0	166527	0	802912	0	285939	1.03169e+06	475448	511321	320856	478872	344549	0	709090	602264	240626	200145	307395	647305	674705	327088	286954	290700	679713	734901	252430
139.099	522201	688798	944276	418182	376374	424350	2215355	2106901	255933	271394	369672	2209921	522484	257790	249994	831262	2.34343e+06	314999	705578	672001	0	1.37535e+06	0	0	197777	0	3.02206e+06	0	342069	1858284	633088	781030	419014	1.37194e+06	513087	0	491730	669010	249398	783426	469050	0	770777	466437	371838	401545	712035	2.60018e+06	404195
139.915	0	1691.58	0	0	0	1223.26	18165.8	26057.6	0	0	0	14811.8	412.852	0	0	0	31126.4	0	35042.8	0	1281.77	10671.8	0	2584.43	0	738.776	10458.9	0	0	59202.1	11953.6	12231.9	1930.37	4596.61	0	0	14501.8	8873.45	0	0	0	494.256	0	0	0	0	3142.56	47880.4	116677
142.03	4916.93	24821	1498.85	0	0	10450.3	31273.6	34206.3	1553.25	5700	3073.33	38799	0	0	0	4736.32	0	4127.46	25865.2	7209.14	0	43178.5	0	21358.1	12444.4	2380	24250.8	2712.21	2438.87	0	0	27868.4	6177.65	13184.3	14388.4	0	5877.89	0	1580	10148	0	15916.4	0	5338.55	18997	18984.5	0	46957.1	86227.7
144.084	1.0888e+06	1.4921e+06	735208	857265	0	478619	2386207	2.16815e+06	804969	1.03283e+06	763590	2.23808e+06	1.09958e+06	0	847320	728576	2.42865e+06	849363	0	1.58852e+06	0	2.89488e+06	0	0	649974	0	2457232	0	0	3.71476e+06	1.64797e+06	0	0	1.76505e+06	1.3755e+06	0	0	0	923866	715655	1.25183e+06	0	0	1.17925e+06	1.08448e+06	1.08185e+06	0	2.12887e+06	986061
146.164	300758	924335	23560	55161.3	337280	779229	1.47562e+06	363184	55787.5	318478	133460	614090	299306	57616.8	82665	126002	701734	193873	1610309	595841	1.89606e+06	806924	432520	460879	729882	202169	535215	58429.4	360079	670158	1.35304e+06	2.5032e+06	1.46315e+06	219935	510843	329403	1.80694e+06	1365188	121895	593501	86346.2	451668	1.19871e+06	169483	934049	369135	2.76694e+06	715996	4836505
146.99	0	205.183	1597.18	0	1036.18	2571.32	28893.6	19422.6	0	3418.34	0	24062	0	0	0	5251.8	24226.4	0	3465.69	389.811	0	5476.84	277.448	2996.61	0	16245.5	47775.1	569.84	557.048	743.38	2554.54	0	1391.31	5094.06	0	1862.59	0	6288.06	0	4452.52	3311.61	7200.79	0	0	0	0	0	21177.9	1370.22
147.088	0	498072	322872	373447	0	430386	1283193	829360	155149	290590	0	1015395	443840	0	151617	328416	1.29619e+06	0	540524	543984	0	863686	0	0	245741	0	1.50968e+06	0	0	1.26277e+06	609663	670802	369679	583251	0	0	371039	560231	0	393664	416042	869218	698363	387245	391045	414530	626125	1.26032e+06	0
148.006	7726.25	66774.1	0	0	17511.2	28172.4	104932	139378	0	10515.8	0	63831.7	0	0	0	0	0	0	39788.6	18462.2	12312.6	107332	9173.23	27181.8	15995.8	18140	0	0	6501.9	119285	40501.2	36010	24886.4	25261.6	34438.9	14152.9	67903.2	56523.7	0	7319.72	0	0	0	0	14902.8	10396.5	35825.2	194301	140650
149.057	2.00091e+06	2.93804e+06	0	1.6406e+06	2.2427e+06	2204061	6458264	4.20167e+06	2.06211e+06	2155983	1.36061e+06	3.42788e+06	0	1.68096e+06	0	1988516	6019113	1.45317e+06	0	2738092	0	5350799	0	0	0	0	4.97617e+06	278182	2.41034e+06	4.47215e+06	0	0	2.61632e+06	2.81312e+06	2.55796e+06	0	4.41741e+06	3.37042e+06	1.98956e+06	1.8394e+06	2.29239e+06	5.00652e+06	0	0	1733253	0	6142976	0	1814502
153.053	3298.03	36333.7	1074.13	0	3217.43	1400.84	153823	354.025	0	0	1119.34	33358.1	14734.7	12231.5	0	0	67231.3	4627.29	38989	54170.4	0	25164.2	0	1718.55	3003.77	0	330618	0	0	125123	104669	99461.4	22500.8	14294.7	3336.6	0	0	65572.4	1008.1	8379.85	16706.1	34766.7	71398	14655.2	5800.1	11566.6	46761.4	263084	27025
153.117	1.06576e+06	1.40326e+06	1.05643e+06	1.7522e+06	1.25716e+06	1.43441e+06	2.049e+06	1.52052e+06	900228	682164	995934	1.93466e+06	1129028	1.04693e+06	945442	989573	2188367	1.0647e+06	883774	1655329	0	1429210	0	0	541785	0	2615573	0	995027	2049861	1.07798e+06	1.01173e+06	779937	1.22569e+06	1.19045e+06	0	823111	1.23704e+06	818204	1.02311e+06	831241	1.36891e+06	1.17035e+06	1254940	1.02828e+06	1.06393e+06	1.16531e+06	2.09971e+06	610494
155.097	0	0	0	942323	778034	738229	4.55529e+06	3.07379e+06	885200	582350	830758	3.41274e+06	1.19476e+06	483481	903898	0	4743833	725832	914922	1.26344e+06	0	2983811	0	0	760469	0	4829778	0	804609	3051355	806177	1.09012e+06	914044	2.00392e+06	998014	0	1.39939e+06	1108572	728317	1.02865e+06	916928	3.23083e+06	0	1.29713e+06	1.1158e+06	1.13367e+06	0	5.08677e+06	750233
158.024	171688	225218	175262	121046	106867	137804	96142	0	3132	52449	145023	326257	169014	46531.8	0	155854	56344.5	118486	47468.5	137589	4290.42	369614	0	0	74311.9	0	103961	0	99684.1	281814	0	81153	85415.6	213514	147849	2682.37	0	48160.3	61062.6	191955	51651.5	396375	142489	167306	132371	137659	117176	72701.3	0
158.093	505015	799587	338401	1.22681e+06	1.75149e+06	1999824	964048	1.92374e+06	923214	843968	1299665	2.67405e+06	1.2208e+06	1.47648e+06	912105	321498	719573	1.18569e+06	689476	2.31251e+06	0	998633	11286.3	0	790779	0	2234361	0	707882	3938034	2.24681e+06	617005	554241	432249	618836	64831.1	815552	818596	247053	884088	511046	707369	737579	1223021	415812	1.21531e+06	754446	1.01047e+06	412408
161.017	0	7260.48	5633.03	0	0	3267.66	27181	24996.3	0	0	0	3232.71	937.741	0	0	13032.6	13470.6	0	5554.9	4324.76	0	27745.2	0	1199.4	0	811.566	35479.9	0	3785.71	24655.7	7310.82	3053.3	3339.87	4132.42	0	0	6004.35	7933.52	0	23621	692.5	8156.55	7897.9	1394.2	1226.94	0	11813.3	42182.2	3252.52
161.083	706108	842885	1.09789e+06	574866	444016	526303	3.10496e+06	2.18706e+06	253172	277158	0	2205138	760102	173847	269865	0	3.20609e+06	375597	402994	869511	0	1.24118e+06	0	0	236001	0	0	0	411878	1.77029e+06	0	938722	449043	1.56171e+06	614606	0	0	694271	0	916792	0	1.61666e+06	1007836	675911	523434	583628	876031	3.50477e+06	0
162.112	865823	1.27567e+06	0	426057	919245	774873	4.47737e+06	9417696	1.6765e+06	474522	476802	3579307	505379	455360	299734	324398	1.46404e+06	349314	10541932	1.04906e+06	1.45273e+06	5052991	1.3771e+06	2.44283e+06	1.91126e+06	1.31332e+06	5204421	243333	766206	4729252	5.86954e+06	11805056	1.52557e+06	1.29541e+06	989826	900724	3.73775e+06	1234026	715944	788194	2934285	2919543	1.55497e+06	630913	743560	757474	3.42128e+06	2.26465e+06	4.9451e+06
162.978	2354.82	1652.54	2542.11	0	963	0	8215.51	12862.3	0	0	0	5497.83	1768.3	0	0	9707.83	3849.05	0	0	334.432	0	4581.12	395.355	834.256	408.029	1583.5	12692.5	0	754.012	3834.71	156.324	136.386	186.016	17891.8	6583.6	748.381	0	550.782	1617.38	2102.75	457.858	6550.46	0	0	230.649	777.591	0	0	181.462
163.984	976.4	52365.8	0	7371.67	2318.36	7364	0	48954.1	0	0	0	8022.38	0	0	0	0	4999.25	0	32259.6	2908.41	2064.72	17147.9	2759.26	1851.7	1592.37	0	0	0	1109.6	32183.5	25505.8	34930	10960.7	6324.21	8062.36	756.659	42450.5	27387.8	0	1253.98	0	13348.8	0	0	6802.81	0	14343	0	278924
164.132	553619	710850	386455	604280	652529	796642	944259	910426	441704	534200	495331	1.04306e+06	737237	503393	537980	386836	953854	409534	1.31698e+06	823623	0	1.18224e+06	0	0	428046	0	1.00701e+06	0	636532	1.8778e+06	858530	1.07419e+06	634551	700407	682694	0	1.31434e+06	1.0524e+06	482921	454646	628382	1.27568e+06	1.5805e+06	691585	647058	623555	1.47309e+06	826759	551855
164.929	3765.73	4803.9	0	0	0	0	33048.2	44308.4	0	0	0	19811.8	0	0	0	0	20257.1	1138.1	26508.7	0	1082.56	42612.5	486.463	16789.6	1374.17	9289.13	46517.9	937.692	610.381	69795.4	23892.8	2140.24	2371.52	3764.28	1153.18	574.931	6815.99	4370.43	0	540.773	2023.71	0	9833.26	0	242.825	489.545	1700.14	105733	3337.19
166.951	0	77724.7	0	0	2574.09	1212.53	9655.54	33194	0	0	0	4412.46	0	0	0	0	3925.86	0	7273.9	247.297	2063.23	6603.54	1682.2	5500.97	0	608.2	21776.7	0	720.571	13194.3	12525.6	4054.77	6964.47	7770.56	3619.55	0	25465.8	18966.7	0	0	0	2777.38	0	0	3742.19	480.818	3543.59	63232.1	245771
167.048	109033	153612	126483	95097	70576.6	104810	813073	650985	0	89433.8	101594	460507	122983	50794.3	0	129152	818180	0	126615	143646	0	532453	0	0	0	0	654299	0	92387.5	620540	119068	152007	102108	370878	128807	0	154201	133993	0	130010	91538.8	559701	384567	120333	98701.8	99236.3	378938	843699	81950.9
168.115	186138	273522	143855	139604	223553	250735	279979	149992	135762	164155	130397	274633	204436	160900	122597	110272	0	147314	448816	305781	0	336880	0	0	107072	0	323170	0	210094	443280	286018	364086	257254	211168	247264	0	505694	416409	185761	134533	263362	330990	532410	239694	208680	209582	573826	257121	186975
170.112	553409	737698	721851	588513	375799	423830	1.04757e+06	1.10207e+06	413799	312904	570657	882906	621194	259800	461286	718911	1.02449e+06	458093	0	531502	0	1.04378e+06	0	0	352319	0	1.33271e+06	0	382876	1049100	0	0	0	962805	529092	0	559531	0	411571	660877	0	0	631796	616799	468123	551453	669479	923282	0
172.029	7921	4379.61	0	0	0	589.991	9597.85	0	0	2854.24	4689.41	1280.59	6283.22	0	0	0	2811.53	538.819	3040.75	3225.73	0	4582.16	0	0	638.914	0	15610.2	4998.16	1500.85	17349.1	1221.96	4112.04	370.414	3257.17	0	785.153	1608.97	3482.53	0	809.14	0	0	2512.18	3873.85	4197.54	2114.82	0	5763.93	466.943
172.142	2.47929e+06	3.15661e+06	2.2471e+06	1.97287e+06	1.84311e+06	1.80158e+06	3.63905e+06	1.49997e+06	2263381	1.60074e+06	2.00884e+06	933934	2.47931e+06	1.7307e+06	1786323	2.26012e+06	4.90242e+06	2.13709e+06	3.43176e+06	1.94612e+06	0	2188511	0	0	1.72769e+06	0	4.12822e+06	0	1.77878e+06	0	2.53801e+06	2555440	2.11546e+06	908490	2.4778e+06	0	0	2.73924e+06	1.88326e+06	2.1495e+06	2.57116e+06	2.16772e+06	0	2759972	2.25997e+06	2.49872e+06	0	4.07052e+06	1941909
173.07	1.37613e+06	2398021	0	1.70502e+06	1.75145e+06	1.67714e+06	0	2.67665e+06	1550898	1.4875e+06	309805	3622144	1.81369e+06	794685	0	0	0	1.35525e+06	2.28025e+06	2.31339e+06	0	4231487	0	0	1.45906e+06	0	3.60976e+06	0	1.18513e+06	5330419	3045814	2.34237e+06	1.99017e+06	2297346	1.75284e+06	0	2.9403e+06	2.48147e+06	0	0	1.5328e+06	4.00579e+06	2.80341e+06	0	0	1.89653e+06	2895178	0	3022662
175.004	0	0	0	0	0	25683.4	402177	454155	0	0	0	293933	0	0	57794	0	352141	13250	27514.9	0	37427.1	149917	0	0	18668.2	0	261804	0	0	231542	55064.6	63614.5	0	70216.9	0	30744.3	68565	68402.2	9746.2	0	0	204935	42471.6	0	0	0	33650.1	463774	352914
177.134	385579	471252	396553	386565	0	217475	964934	0	0	212554	330025	0	424678	0	269949	389571	957674	196951	264195	320767	0	733354	0	0	0	0	0	0	0	813852	256811	0	205510	0	376190	0	326311	283771	237547	360405	0	758167	383411	481265	365220	383821	0	876130	180507
178.07	0	392194	269661	0	237063	279500	539746	430560	227338	194492	254849	563098	395660	0	0	0	565485	281398	0	0	0	351728	0	0	192899	0	787492	0	244548	508462	0	195236	196764	397575	295461	0	312101	0	203460	354505	189799	618824	412794	404804	282329	275482	394048	492006	138071
180.904	4098.27	11143.1	0	0	0	712.842	26140.8	56286.5	0	0	0	17717.1	0	0	0	0	20720.4	0	23219.9	1514.95	3149.56	36182.5	1736.77	40325.1	872.943	10286.6	23849.8	0	332.698	88887.6	31946.7	10616.9	4395.39	9185.94	2753.27	162.777	14281.1	11742.3	0	0	0	4826.62	7239.46	0	191.439	513.591	2658.23	64001.6	38213.7
181.056	836636	1.5519e+06	876851	735896	994193	1.16815e+06	1.21844e+06	736617	594060	1.05368e+06	547596	886479	888189	811008	768649	1.03027e+06	1.18169e+06	904282	934461	1.24106e+06	0	1.19935e+06	0	0	808123	0	1.0882e+06	0	1.07986e+06	1.17539e+06	799280	791078	877733	769804	1.53462e+06	0	988726	1.00358e+06	669794	990319	875185	1.02041e+06	1.30142e+06	890931	843546	811607	1.26975e+06	1.17315e+06	804166
181.137	483379	652301	592327	512396	440697	510135	1.09772e+06	769389	435402	386688	378507	841524	587405	326926	448521	531338	1.08269e+06	354518	600329	548192	0	850222	0	0	338679	0	1.251e+06	0	468002	997400	466125	627356	452805	644178	608378	0	582247	656452	391520	549406	447086	897162	817768	575538	463448	464110	806740	1.02449e+06	352440
185.136	1.87396e+06	4502790	1.72454e+06	1.48245e+06	3.4342e+06	3.75856e+06	4.18226e+06	0	1.91725e+06	3.85825e+06	1.43155e+06	0	2.09787e+06	0	1433697	1.84494e+06	4311568	1.66196e+06	5.05981e+06	3270318	0	0	0	0	1.90089e+06	0	3679224	0	3.39578e+06	0	4.65803e+06	4249098	2.96961e+06	0	4.02973e+06	0	0	3.90395e+06	1.5091e+06	2.05633e+06	0	0	0	1.88032e+06	1785397	1727772	0	4845233	2.56208e+06
185.964	5166.67	67391.5	0	20609	8586.36	7673.47	20498.3	82157.4	0	0	0	20016.6	0	0	0	0	19277.7	0	26766.5	4766.43	4372.05	32846.5	3629.8	12328.4	774.914	4119.44	26629.1	0	587.46	46622.8	28755	19053.9	12479.5	2569.17	2576.18	1203.56	49339.9	34835.9	0	1243.3	0	10988.2	0	0	5307.04	526.955	16717.7	124660	215619
189.059	552840	94161.6	116906	0	0	0	3.8319e+06	2.62629e+06	0	82284.2	0	2.55575e+06	1.31122e+06	0	0	111472	3687933	32356.2	787051	0	0	2564885	74003	0	23889.8	0	3.82124e+06	21042.3	0	2.61031e+06	0	789066	1.05237e+06	1.51059e+06	98892.2	20378.3	895811	0	0	0	0	3097589	1.51826e+06	1008184	53021.4	1.0059e+06	1.34185e+06	105088	0
191.109	1.38366e+06	2.01614e+06	1.02038e+06	1.00516e+06	1.1373e+06	1.30011e+06	2.76524e+06	0	1.48421e+06	1.81416e+06	1056346	0	1.30752e+06	742842	1545810	1.08402e+06	2.29682e+06	1.51324e+06	1131732	1.77352e+06	0	3.59917e+06	0	0	1.46202e+06	0	808906	0	1.14553e+06	2601262	1.35695e+06	1.21036e+06	1798936	2.40476e+06	1.84249e+06	425621	2.23531e+06	1.29651e+06	1.17536e+06	1.16546e+06	0	2.26969e+06	1.91372e+06	1.34923e+06	1.4117e+06	1.32895e+06	1.95843e+06	2.95333e+06	1.09679e+06
191.16	458522	475427	388464	97915.3	319576	390796	907741	1.14425e+06	137477	281884	374231	990719	572358	229406	413162	386992	952774	228002	777278	0	0	244293	789559	0	388498	0	1.13479e+06	0	325892	272630	736036	0	0	0	428326	0	96016.8	984353	351438	373699	0	1.17233e+06	0	557811	505988	481674	1.04137e+06	891666	408908
192.025	1323.53	18206.1	0	0	2113.09	2727.58	37657.8	36036.7	0	0	0	18927.6	0	0	0	0	13069.6	0	13385.5	1446.11	8225.33	50974.9	838.133	30065.3	881.2	9742.44	17445	575.818	1069.15	61913.3	16014.8	5583.99	5303.4	4095.83	3258.82	554.149	20422.3	15831.7	0	651.727	0	7954.85	1756.82	0	417.649	494.727	7043.07	130262	54527.8
192.945	1113.87	855.925	8539.74	0	0	0	5566.59	16638.6	0	0	0	341.327	0	184.155	0	3440.67	5215.62	0	2354.36	1074.71	0	0	8921.74	3467.53	0	804.649	47249.6	2285.99	0	0	1014.44	257.373	10.335	2455.5	1234.92	3095.8	0	322.843	305.041	4648.88	0	0	982.175	0	0	559.227	5723.25	7814.15	0
193.075	23758.7	106123	8288.7	0	26652.6	15728.5	166054	60693.7	8384.75	28072.4	12806.2	28512.1	54676.9	6650.43	0	11547.5	223170	12409.2	92280.2	41214.6	55208.5	162033	13093.9	45754.4	41526.5	7867.91	230295	5298.39	9534.08	110825	131108	66148.4	56846	109617	35265.3	0	182815	106973	9974.06	14613.3	31607.6	32028.4	113772	50830.5	52031.5	76260.2	0	214181	111551
193.147	524186	697737	360457	515975	564483	605872	972790	815605	513163	466336	401095	999944	580562	436998	468981	384208	582568	547986	805588	755954	0	1.0168e+06	0	0	330694	0	1.21498e+06	0	478016	1.34233e+06	515295	634882	558251	745619	591710	0	516088	800821	654172	349519	559191	959517	835488	875035	703325	675070	0	903214	416176
196.878	2508.73	9330	0	0	0	0	8261.16	44167	0	0	0	1204.54	0	0	0	0	21457.9	0	15442.9	0	4068.75	9834.63	2026.11	20111.1	489.857	3126.6	15993.2	0	0	55364.9	18717.9	32289.2	5494.74	0	0	0	9905.46	4889.68	0	0	0	2435.82	0	0	462.947	0	2041.35	14054.3	79662.3
197.085	0	309017	432466	194903	0	249944	1.02458e+06	715912	139822	259759	0	664203	248218	156474	192000	396862	1.05757e+06	191024	349884	355457	0	651066	0	0	0	0	1.04557e+06	0	196163	678844	384824	0	272099	591244	280797	0	388952	356412	0	341863	0	531195	394231	222489	200165	193142	362137	1.23903e+06	248973
198.189	0	0	0	97976	0	191406	285539	211929	0	3147.5	0	217008	0	58535.8	29945	65577.5	362110	55509	219069	0	0	268224	0	0	0	0	263511	0	152944	244900	140476	0	0	118537	287229	0	208707	54438.9	128519	0	119976	343171	175588	0	87394.7	81104.3	207802	403136	79441.3
200.071	10873	77151.7	0	0	27727.7	17164.5	91272.8	287643	0	0	0	0	0	0	0	0	24120	0	81541	29006.2	27929.5	163933	57128.4	116199	52912.1	51302.3	217635	2417.32	9295.14	23374.3	229946	214113	55532.7	54726.4	29522.4	11468	273097	78781.5	609.08	13443.6	1489.28	73509.2	0	1479.45	24500.8	10133.4	0	0	285407
200.166	400009	507241	469832	379051	282376	320404	1.01933e+06	841645	351183	255655	355116	628550	490695	195456	457386	446658	1.09068e+06	318312	573413	470561	0	755542	0	0	296416	0	1.11156e+06	0	292517	865314	0	0	404650	675200	403306	0	0	0	322841	425835	356332	979067	0	486712	395338	438107	638053	957346	256414
201.944	2209	35785.8	0	0	0	0	0	44336.3	0	0	0	3082.31	0	0	0	0	4324.08	0	14355.6	0	175.855	0	1087.37	7539.93	0	0	7942.74	0	0	7459.62	10991.2	13797.6	5393.98	0	0	0	24227.7	10258.2	0	0	0	4322.39	0	0	2902.81	0	1743.21	32154.9	300060
203.223	1.16068e+06	932220	108421	276503	865677	2.51107e+06	1.73283e+06	588384	112471	819037	437921	743581	936404	69296.3	340099	392564	1.07766e+06	454163	2.67095e+06	1.90316e+06	3.77247e+06	1.76844e+06	679664	632479	3464418	315527	1.08703e+06	84587	1.28981e+06	1567298	3.67755e+06	3.58753e+06	3056849	383507	996474	1.21103e+06	5193055	3.47764e+06	245767	1.47807e+06	167776	1.1241e+06	1.98315e+06	628263	4.04553e+06	1.73718e+06	3.5517e+06	1.73117e+06	16924000
207.084	136602	607977	0	0	153818	152906	943302	312969	0	194337	63295.3	0	200891	18288.3	159502	91167.2	759845	0	0	202109	229461	1.00051e+06	98763.2	83713.4	223132	0	0	29641.4	184472	0	442553	419496	320825	640542	462108	147073	433880	214672	95425.1	0	140198	0	420461	212176	266565	316401	437995	577723	645264
207.999	0	19511.5	0	0	4863.64	1210.37	12952.1	25782.6	0	0	0	8268.38	0	0	0	0	3484.75	0	12001.4	345.243	3397.38	16618.3	1165.26	0	0	0	10588.8	0	167.286	18180.4	12773.6	7534.61	4286.24	0	1633.18	313.617	19401	12464.6	0	327.886	0	0	1236.82	0	0	0	0	55933.2	93418.6
208.173	418120	459280	0	483315	323936	429204	181768	142222	408443	323010	358344	194459	595977	277730	564087	262865	325067	356571	585554	1.0138e+06	0	517358	217987	0	428753	0	337005	0	329674	773764	526171	718359	554916	386375	385403	0	713102	0	405668	363960	450193	488265	715244	575882	484922	506123	741245	263349	320395
212.103	150953	20742.6	150728	61277.7	4644.82	183532	0	165515	0	160712	0	207080	165031	109416	173948	52070.4	272573	109494	187151	181459	0	260716	16968.9	326.806	109304	5317.5	268937	5033.41	0	276992	159119	168346	148841	159366	193298	16522.4	259505	23167.5	17265.3	27609.7	148175	0	295219	169526	146907	155312	318377	42093.1	110178
212.167	0	177935	0	0	57256.6	90586.5	139412	0	127530	58107.5	0	0	150081	54116.2	56014	0	0	64496.7	218343	159993	0	104157	0	0	60348.1	0	0	0	70481.4	115869	136110	169697	135378	0	87851.4	0	190698	142280	121072	96120.8	150738	0	141263	193184	87401.5	150791	204885	0	91697.4
213.129	312525	379636	315080	265198	309176	392173	782588	771321	284117	579472	0	586047	331693	256235	280011	0	683614	266557	925612	0	0	1409213	0	0	403408	0	0	0	326482	0	1.19417e+06	0	857550	734872	421430	0	1.0392e+06	0	220989	343175	482377	780548	920001	295612	310473	275191	796469	907112	542764
215.223	691764	3.30983e+06	0	63445.3	420853	610157	2.5863e+06	1.4108e+06	89690.2	304738	190648	1.83739e+06	1.38091e+06	493084	122687	479358	1.62483e+06	99977.7	5.19928e+06	1.76656e+06	4.17288e+06	3448903	673294	1.74639e+06	198208	740376	2.06847e+06	268552	1.075e+06	3.02992e+06	4250198	4187855	2.20361e+06	1.03551e+06	815462	899972	6482611	3442958	73023.3	1.20466e+06	155304	1.55623e+06	2775312	212489	554654	283153	4.16804e+06	4924467	8.06494e+06
216.156	386367	0	0	390598	321112	371660	388177	281039	0	332578	313577	347619	426709	236018	326915	0	293529	326043	0	445372	0	439896	0	0	277532	0	297842	2374.52	0	779670	358050	333938	343879	141187	0	0	0	0	0	275647	0	395533	874794	521685	0	390411	582641	273311	0
218.051	9103.28	96896.5	25404.8	0	0	8909.73	271302	108499	1873.62	1102.13	15337.7	4707.22	169729	0	119089	27618.5	83393.6	32489.1	63371.3	47259.6	22355.3	236469	8167.03	0	74908.1	4847.61	239457	5132.01	6543.7	185460	195002	23428.4	45881.6	138407	0	22304	21724.4	82111.8	1331.23	33436.7	7590.37	6730.31	52044.1	129244	18015	127426	19296.5	346628	28267.5
218.129	1.60232e+06	1.05863e+06	0	2.17214e+06	714806	754677	2923052	2116790	1250862	621554	1.87619e+06	1.93705e+06	2.61862e+06	487130	1342385	0	3.05156e+06	1.22259e+06	1.81519e+06	1867218	50207.5	2661121	0	0	1095878	0	2.75618e+06	0	685587	2870777	1.03332e+06	1.50228e+06	1.35828e+06	1916094	972397	0	1.39238e+06	1232829	1.10921e+06	0	1083902	3.05602e+06	2.13009e+06	2.23747e+06	1.91671e+06	1.91681e+06	2.07049e+06	2912341	894432
222.03	2993.4	30905.7	0	0	2421.27	1204.95	15890.8	21895.8	0	0	0	21628.5	0	0	0	0	12507.9	0	38712.3	1352.24	652.424	23281.6	2665.97	22242.6	0	0	23899.5	0	379.159	3595.94	23457.9	41438.2	8065.76	12840.8	4667	459.085	5892.5	13285.7	0	1009.02	0	11829.7	616.455	727.2	93966.7	61709.9	12322.8	26380.2	182857
226.101	0	49043.1	0	0	25328.5	17958.8	156996	119254	0	23407.5	0	89203.5	83474.5	0	0	22079.5	165449	2062.98	94249.4	63418	8169.18	210525	18121.8	45733.4	20625.7	16067.9	160144	0	13980.9	115342	115968	47335.5	73677.7	0	30213.5	25429.6	97805.5	50718.8	0	31641.5	15340.8	113766	0	0	0	0	0	136019	42087
226.176	58500.3	71996.7	49542.5	57128.7	42991.9	56414.6	62012.2	81562.3	40138.5	50864.5	36881	107403	66652.8	29377.7	0	57588.2	59360.8	42736.8	62193.7	62740.9	0	23078.2	0	0	30273.3	0	41349.8	0	40380.1	163681	330767	280554	0	97519.5	61555.4	0	96732.3	0	48601.9	50374.5	0	26045.7	121217	77828.3	61048.7	59582.5	133326	57110.9	0
226.952	0	6918.71	0	0	0	0	6803.92	15862.6	0	16330.1	0	0	4015.04	4516.98	0	2050.99	10067.1	1055.05	1171.04	887.112	183.84	1331.49	1524.78	1077.83	0	5538.95	45500.7	4424.71	430.983	183.59	2489.9	665.842	652.408	2820.15	0	1952.88	2289.18	3409.9	465.04	0	848.693	1260.83	3376.34	2555.25	495.967	0	8854.55	30184.1	0
227.14	448850	488523	507128	441442	286927	363592	843261	694822	379359	370985	387016	672782	545656	244454	476681	530483	831929	427017	396219	465857	0	688400	0	0	380776	0	885694	0	345020	857688	346792	391018	372019	517691	450176	0	398073	425251	384850	490440	327892	817617	570088	501266	458405	444178	499727	810710	321051
227.223	0	3.01118e+06	48069.7	7855.67	101833	0	2.07977e+06	1.30984e+06	0	91470.5	20926.7	1855536	570127	720971	0	168190	1.13274e+06	4634.57	4.62267e+06	901167	1.4636e+06	2454433	282824	1.46744e+06	0	362324	1.43848e+06	113963	420577	2.35685e+06	2.12264e+06	1.61361e+06	982015	1.00889e+06	318664	313253	2.53471e+06	1.29585e+06	0	489791	0	1200818	1.56032e+06	0	0	0	1.53899e+06	4.08336e+06	1.83348e+06
229.14	476685	633847	0	0	0	650436	1.20658e+06	674494	401317	997653	409506	808664	545255	0	0	358456	1.03465e+06	356253	1.73874e+06	0	0	1.42103e+06	0	0	484091	0	855622	0	591721	1.79175e+06	1.55931e+06	1.43276e+06	0	671742	688930	0	0	1.17317e+06	0	0	562890	774439	1.75357e+06	0	499373	446201	1.66155e+06	1.34364e+06	865179
231.102	0	188740	0	0	122566	0	235480	193113	0	126814	0	127552	229836	82898	0	0	221913	0	392854	271126	89763.6	305568	79360	0	72187.6	0	208210	0	132331	309389	262796	327329	251372	170611	0	0	378920	193825	0	0	126751	0	342667	234607	166225	224451	351768	251427	391501
232.163	522866	632933	584080	464269	374916	460051	586777	555666	449265	0	491964	408563	615824	258106	536476	555628	557835	504924	0	504426	0	673166	0	0	472846	0	674088	0	402476	728243	389758	539766	496353	381470	511592	0	457696	504185	395481	576704	392592	560361	523360	596491	567739	565131	623560	645758	507354
233.022	120020	361464	68845.9	80844.2	170247	154810	531024	325164	72321.2	97044.3	71711.9	260703	86630.1	54909.1	23999	79723	355919	62470.7	205990	152649	120637	670708	119242	209937	80674.7	108608	323763	47509.9	89261.9	536979	360244	330064	218216	472303	226308	89114.7	226844	256731	54674.9	146823	103069	160782	125040	70367.5	184998	159099	110693	460342	967936
235.147	441417	0	386883	468208	0	393435	0	544126	479538	331134	483868	519023	617828	216914	602289	356875	794869	495124	640387	463467	0	1.01211e+06	0	0	491650	0	759378	0	315343	772958	370941	399936	454083	530919	0	0	644128	573468	523104	363326	419353	745833	736181	661823	610504	591616	768943	0	306694
237.12	381788	0	617293	276376	0	0	2.40172e+06	2.33858e+06	0	0	249206	2.29475e+06	1.9731e+06	0	1849490	349224	2.95366e+06	311677	1675421	330876	0	2.54274e+06	0	0	1.44811e+06	0	0	155876	464154	2626951	1.54443e+06	0	1.36899e+06	1.45257e+06	0	0	1.73873e+06	1.92088e+06	229756	1.70351e+06	346740	2.88268e+06	0	1.79875e+06	273540	1.61254e+06	0	3.10929e+06	385913
240.094	72058.9	95480.6	52746.1	78328.7	66425.4	84791.4	89527.2	34833.2	0	123428	49790.3	0	100024	53440.8	126048	59041.8	37600.5	0	65119.4	140077	39309.2	82770.5	0	18984.6	120062	10929.9	123761	0	0	73170.1	172711	134210	28840.9	45014.5	89692.3	0	237035	154372	0	65498.1	0	0	218952	91127.8	26929.6	93439.3	194707	167074	124285
240.176	192706	305765	208557	207277	154997	172195	481994	407448	0	145547	185576	381829	278106	118358	221900	208483	423160	210580	285648	272931	0	572500	0	0	126343	0	479502	0	146585	488828	215173	168124	0	428794	231806	0	411850	156268	0	207174	0	459641	357740	0	0	0	371645	529376	104674
242.073	11517.9	181976	15276.7	0	18478.7	87725.7	354526	259005	0	120177	32349	25073.9	209498	6315.5	191300	2780.66	125765	3746.98	181289	50087.2	43960.5	263714	18143.4	42822.9	210120	43811.2	320521	7611.7	26501	254712	429476	106387	50295.9	103932	33635.2	108994	141394	173060	0	14310.3	64566.8	16844.3	121188	181999	30945.2	172513	100350	554600	129622
242.282	1678.87	0	9932.13	0	1036.09	1365.9	5183.11	112237	0	0	0	45713.2	6583.04	1852.17	0	15084.8	0	0	267733	868.973	0	110117	0	0	19681.5	0	10055.7	0	0	104034	147068	141983	157319	78840.9	36195.2	375.901	14622.4	214548	2066	0	196182	183627	15938.6	12209.2	1102.99	13044.8	28352	67112.4	158303
243.113	0	230826	0	0	155655	193851	330235	278290	0	352326	0	277106	0	141662	0	94535.3	0	0	0	257115	136312	420651	29083.8	0	133243	0	226384	0	179924	453028	429345	314102	0	0	235000	0	405245	0	0	83749.5	0	0	338647	0	0	0	339501	440385	261190
243.181	108980	192168	0	0	132018	136673	355519	254964	0	106728	0	276122	112457	89133.7	0	132119	0	0	0	145921	0	284058	3848.15	0	89557	0	372804	0	110266	258675	0	0	0	195410	151181	0	210813	0	0	120235	0	318691	207293	0	95178.8	0	213856	431254	0
244.162	497002	466312	525362	546451	319547	358072	311547	206681	464570	335307	446818	281561	568052	238788	513029	526436	307523	448318	0	443940	0	439333	0	0	396150	0	377800	0	336151	480402	0	0	0	343317	435017	0	321944	0	423831	545626	0	0	403147	546484	470991	490912	414354	298633	0
245.088	397916	964511	34923.9	364536	643824	742635	685417	1.19846e+06	0	1.23129e+06	348515	0	602802	365677	0	312723	0	208065	0	879197	0	1.76053e+06	0	0	569560	0	708783	0	0	1.70247e+06	967951	0	785287	853222	954414	192835	1.16607e+06	771112	0	664628	548462	976448	865893	427419	553102	506200	994885	1.56962e+06	0
245.234	0	5454.18	0	0	2315.91	11063.3	117265	0	0	6426.25	0	0	4066.7	0	0	0	7931.06	0	54030.1	14203.4	32008.2	13557.3	2319.96	0	27631.6	0	30010.8	552.742	6474.17	58290.6	45049.5	126065	0	0	0	3634.29	74579	19097.6	0	779.019	0	9510.17	7641.91	0	36788.5	4887.73	205266	318619	2.41889e+06
246.176	0	1.25279e+06	1.27088e+06	1.22682e+06	0	0	1.25607e+06	966040	1.27209e+06	1078637	139962	846949	1.56426e+06	748777	1541914	1282236	1.24213e+06	1.44424e+06	785252	189503	0	0	50187.4	0	1.20455e+06	0	1.22499e+06	63002.4	0	418052	617867	767322	811770	1.01429e+06	0	0	184006	168778	1.22624e+06	0	832440	581972	215625	1.52847e+06	1.28006e+06	1.50393e+06	1.19127e+06	1.19204e+06	599432
249.053	48633.4	224633	12056.4	38208.3	110493	110460	236448	173282	31578	121541	17332.7	112677	30875	30003.2	0	14022	167423	26820.4	335403	134694	198624	285831	116608	105507	61129.6	66174.1	105512	15093.5	76489.2	233018	355309	312451	164847	144105	153803	86300.9	427499	206535	19749.7	49604.2	85665.5	84007.7	191673	26081	100861	86483.2	233121	218727	769978
249.12	184610	299943	188410	163775	188012	215542	521827	417544	164349	291357	150749	379337	186650	107063	0	204951	415101	195822	264819	283451	0	574692	0	1429.54	207399	0	448298	0	183260	558920	300853	243975	262806	326157	267237	44537.1	345294	241564	127596	219756	177775	365815	0	171643	201386	185136	253124	629573	289391
250.193	117056	164542	42117.6	173397	110867	122696	188433	146681	145567	111270	0	132447	215073	76059.5	0	67246.3	198015	155864	277355	113651	0	201083	0	0	150027	0	0	0	110425	218018	163704	135954	160534	137132	98592.3	0	277164	228661	166691	56289.3	178791	387637	252493	206135	190922	188674	282714	177244	116998
252.045	930.6	28016.9	0	0	3896	6357.73	35776.7	0	0	8239.5	0	0	0	0	0	0	30228.3	0	15105.4	10934.1	9789.81	47815.7	6740.51	19313.4	397.514	0	19014.1	805.227	1041.49	31875.1	21651.2	43613.6	14192	16549.3	8520.73	1573.9	31513.1	8509.41	0	2115.8	3800.03	10578.9	8474.68	0	6491.25	1209.64	14066.7	53949	63337.2
252.127	0	104785	0	2479	83740.9	85162.6	268870	236274	53413.2	79134.2	37023.1	1634.31	297883	39710.7	77247	0	338960	87745.6	0	190092	3752.76	0	17420.7	0	80626.1	0	0	6457.04	74367.9	0	69052.9	151665	238904	0	100548	0	0	108003	27804.4	53278.7	121289	11897.5	365474	275278	0	272125	0	0	86022.7
252.997	2810.8	6322.8	5185.58	6311.1	917.727	0	7387.01	4876.13	4024.25	581.25	15868.8	2294.77	54887.9	3487.24	54453	0	10318.1	0	5819.45	1387.43	3307.96	2928.16	6346.96	1584.03	42279.7	6901.31	948.696	4553.79	1059.08	0	18747.8	4642.66	2876.78	0	1915.39	5284.6	2525.24	611.294	2925.5	7775.65	3992.94	4443.25	5150.54	51115.6	4513.76	39333.5	3629.24	12071.8	0
253.148	362576	556711	312714	264424	0	423565	823340	709806	324112	442922	320898	586869	363645	242168	288582	340271	697100	416756	0	447082	0	1.01547e+06	0	0	333030	0	646275	0	353659	867646	472171	0	413904	597732	0	0	536002	511934	264405	381479	324094	782918	445786	360119	379933	358538	0	910496	0
255.064	172175	370048	50296	0	174296	188406	634215	466398	99568.9	251811	100609	387206	165749	43215	83716	61431.2	516117	0	537999	293562	361557	649867	304517	327115	296288	146539	339369	43602.3	136436	542077	749759	760503	462530	432196	296254	136856	956686	447243	91989.6	113817	181051	193197	392342	139996	381240	338810	380069	615158	1.50142e+06
255.141	108465	219544	67506.9	0	102889	121585	417358	375068	0	0	0	302920	86437.4	0	0	87839.8	348757	0	286209	248241	0	436394	48309.4	0	0	0	290996	14418	0	437234	339640	250458	206274	328011	166487	0	275602	0	0	112545	0	277899	249225	0	109517	106295	225386	501863	267556
255.222	98727.2	154570	160501	70190.7	75058.7	86791	303466	0	77603.2	56721.5	71855	199982	110725	72704.5	73526	157003	310636	88980.6	247398	105227	0	0	0	0	74929.5	0	284173	1697.29	92371.8	171003	166632	167452	138352	179259	162872	0	111115	195804	69841.5	145772	180711	228085	164300	89512.4	89924.8	102578	152646	342252	124624
256.293	84804.3	143552	123828	0	32181.8	33148.3	0	441670	43405.5	63109.2	54581.7	218363	76201.8	33552.5	17941	127552	381533	39580.8	775430	33699.6	0	366769	0	0	97337.9	0	211843	0	69118.3	362439	438345	0	337874	283858	136099	294.529	0	1670.17	90218.7	70084.6	540486	610903	0	88380.8	79339.3	94472.2	148336	313083	435527
257.044	299749	1.6975e+06	178654	288280	796136	786709	1.38335e+06	1.18898e+06	186426	741023	153663	754324	285011	150208	139052	193518	1.04643e+06	114811	1.11815e+06	575555	525808	1.18472e+06	501157	788603	446455	476354	832038	165020	592436	1.22396e+06	1.78009e+06	1551669	732064	675161	1.37811e+06	481086	1346604	924830	144199	478253	300064	433072	721651	233911	608314	526994	699633	1.43181e+06	2.50317e+06
258.11	6830.27	17824.3	16726.8	11545	0	564.895	0	3612.43	0	0	10154.3	3844.62	8463.96	0	0	13745.1	9204.64	450.2	0	9775.48	0	0	1676.18	0	4984.63	2598.84	11675.5	2041.1	0	0	0	0	0	7259.89	0	0	6610.2	0	0	12698.9	5361.94	5123.18	0	1828.7	10994.9	30250.4	0	79095.6	41008
259.095	17482.4	226712	120871	75793.7	9501.16	39587.8	559274	319431	0	228591	82344	0	92948.6	82315	102713	127324	79211.6	122196	238397	0	0	140896	0	0	113869	0	160664	0	5231.26	0	243001	0	204260	329367	166739	648.915	129188	130089	4599.16	0	87700.3	0	34307.2	89437.8	109888	102918	95949.7	470197	0
260.19	1.13565e+06	1.34467e+06	856380	861902	968123	1.03883e+06	969960	796999	1.0216e+06	923495	1.03178e+06	678316	1.26038e+06	608114	1327855	853580	954379	1.2991e+06	824769	1.05549e+06	0	1.1534e+06	15898.2	0	1057470	0	907329	0	931606	1.03356e+06	499258	679934	843627	797665	1215507	0	1221642	1030074	1.06641e+06	893481	738673	1.23667e+06	1.09457e+06	1221230	1.19841e+06	1.22247e+06	1.23504e+06	861874	573171
261.055	63340.1	272231	31479.2	0	102174	122787	197046	135807	48908.6	153847	24092.4	110894	63863.3	29028.3	37995	34644.2	128509	58866.5	188393	117336	111071	284323	109979	120899	92688.5	57565.3	117469	27177.8	74831.6	228786	224180	235945	140178	196462	201741	86738.2	218167	155701	26143.4	80684.7	69577.6	132299	95160.7	40991.2	121573	100409	160310	187766	482324
261.126	41624.5	67922	0	0	18968.8	34057.8	202664	159392	2615.1	71800.7	0	140813	30567.7	0	0	13794.2	126753	10049.9	305699	113338	113145	184574	4537.19	0	34528.5	0	92950.8	0	24721.3	114546	268156	129211	78690.5	133593	55516.1	20742	145167	64181.9	0	0	51328.8	68474.7	95205.2	12952.7	0	25314	199059	0	0
263.057	3261.2	0	8133.06	0	0	674.158	131087	31725.7	0	3486.5	0	0	1693.85	0	0	12913.3	22839.4	3377.4	0	9723.19	508.921	49549.5	0	1220.46	0	0	57234.6	1871.36	0	36874.9	5665.51	8758.14	3460.44	0	0	0	4032.52	1820.43	0	10685.6	0	16737.3	1552.86	684.25	629.561	507.227	442.379	188065	0
263.139	10229.6	27778.7	0	0	0	27613.1	0	77736.6	0	38446	0	61142.6	6167.37	5784.67	0	27440.3	67108.6	8965.57	62621.9	52075.6	0	93614.4	0	0	7269.26	0	84410.4	1703.22	13808	101543	62853.1	45911.5	30733.8	0	24223.9	2804.77	83323.9	39135.7	3176.2	14179.5	24402.6	40814	65865.5	10222.8	11422.6	10927.3	81225.2	159728	25593.8
264.161	53832.7	112530	61936.1	55102	73277.5	82398.3	21846.1	34465.9	55762	71395.8	72507	31608.7	84215.4	53874.3	69041	40072	21031.3	79018.3	100388	84607	0	50473.6	0	0	56065.1	0	25338.3	0	71790.9	63009.8	73912	83146.4	52918	27802.4	86453.2	9749.16	142948	94079.1	62071.2	59869.4	69167.8	48480.2	132725	80023.2	80886	80752	129523	20536	40978.4
266.145	168035	121783	78595.3	210146	0	101429	228116	165723	78427.2	97342	282429	148579	259970	0	116897	89454	226622	105135	0	200792	5625.48	315877	0	0	94801.4	0	175747	0	79548.7	293661	0	0	0	183637	109070	0	383289	0	92348.1	81083.7	0	336738	331446	246028	244229	243467	345075	205296	0
266.229	163221	155658	95683.3	214624	25225.3	87111.2	19713.5	22006.1	0	103998	184647	8980.31	232766	0	172033	99074	54621.7	61645.3	201244	196636	360.373	140569	1434.85	0	209028	0	0	0	114147	197697	129988	160835	94585.2	0	160312	0	299894	0	56621	0	0	137268	259792	242082	217019	215624	290268	31118.8	0
267.104	6722.87	34113.3	0	4121	0	10704.7	0	52647.9	0	0	0	42880.8	3016.07	0	0	0	51020.2	0	92465.4	26977.1	0	82524.4	12410.7	22464.4	6500.97	19150.4	33669.2	0	0	68995.7	71902.3	74879.4	50142.2	57711.2	22085.7	0	72266.2	39559.6	452.96	1873.8	0	34129.7	36992.3	1462.5	13572.9	8343.32	56798.9	0	122174
267.241	67422	91438.5	89826.2	54357.3	0	0	224487	130482	0	0	45734	97294	58522.4	0	0	79647	0	13374.7	134807	0	0	135626	5630.4	0	43560.8	0	222458	0	46901	114942	79787.8	88238.3	67483.2	103118	68795.6	3024.56	54332.8	114318	14282.5	64513.2	101127	139824	102889	59835.6	52888.1	49676.5	113547	0	94813
268.104	4952.6	860.493	0	0	1217.45	20601.5	12523.1	20295.2	0	0	3926.67	20626.8	0	0	0	3752	15246.8	0	24082.6	142783	11514.5	54573.4	12924.7	74578.1	1477.94	35382.2	21454.5	0	0	74971.1	55309.3	31256.9	6155.68	30884.2	0	859.552	26018.8	1974.16	0	25211.9	29881.2	647.5	1453.91	0	1792.89	9733.55	0	0	5699.35
268.172	275892	364318	392301	224816	372714	290388	525391	428101	251789	350226	198880	374832	362601	197218	329138	374575	387426	459242	337548	411572	0	496060	0	0	298181	0	454834	0	339664	528545	270069	285057	296085	363190	424343	0	436738	410920	256900	335336	273284	520324	427993	345243	229495	344478	414200	568843	216064
269.233	88108.9	196588	0	0	95850.8	87486.6	274207	187784	0	91376.5	0	193367	85543.1	81740.3	86703	102674	0	0	429878	0	0	240440	0	0	81883.2	0	236737	0	95547.5	216827	250883	0	0	176196	154700	0	179176	290004	72989.6	0	281690	275178	158414	0	0	0	213314	276939	206949
270.309	335145	583976	365679	146832	159189	178244	466569	941143	213460	316225	196158	488012	299929	159006	237170	405246	1.09608e+06	221267	1.46364e+06	102674	0	955258	107.629	0	462160	0	526047	0	384342	835948	921182	865649	1.1219e+06	636647	506248	0	0	1.44121e+06	376862	247119	1.29991e+06	1.44287e+06	0	336617	316468	320184	345674	912140	1.05826e+06
271.194	256270	348362	139556	227792	213155	251060	559129	474271	247216	497647	231529	419471	249848	186242	204316	182281	477426	0	0	449789	0	0	73092.6	0	320226	0	366672	0	269893	0	700348	0	0	415696	330769	0	781158	0	189370	199562	0	0	719533	240060	262806	242348	703538	638614	443052
273.11	9744.13	0	0	0	22458.3	19239.3	59726.2	33094.1	0	56737.2	0	16580.9	5411.04	6100.17	0	0	41107.9	4966.9	67265.6	30564.1	46602.5	60628.4	19267.3	26212.2	17062.4	11600.1	24716.8	2624.99	13183.6	72100.6	67707	70914.5	48518.4	0	11535.7	19727.4	83214.5	44754.7	3970.76	8864.36	17345.6	27810.3	44971	2364.95	21231.6	13035.5	61811	0	124479
273.17	162711	255136	0	0	176555	235409	421901	273364	133571	367000	107713	280791	0	193296	0	0	289901	146448	953381	352311	275567	469755	17899.6	0	149067	0	0	0	226632	550450	576929	552784	363357	257503	242921	0	628471	407531	0	0	292354	273012	557520	0	150008	0	740991	0	457754
274.108	9584.27	4645.82	0	6245.5	2579.45	2088.31	0	0	0	0	6819.91	0	13097.1	3524.81	0	2426.17	0	45339.8	0	14213.5	509.141	0	2821.9	3165.6	366.4	730.562	0	6378.79	1009.1	2684.31	5539.61	4289.29	1873.28	7507.24	0	701.577	3491.1	4456.72	1681.89	327.5	1413.11	2893.5	19516.6	13680.3	3866.96	11771	15698	0	2998.43
275.07	11499.8	55173.3	1074.07	0	17041.6	19585.2	57176	42419.7	0	0	4227.33	30182.5	3955.85	0	0	0	40576.2	0	54686.1	17377.9	34518.1	103963	8894.13	39028.1	11474.7	17204	28937.3	945.79	8710.52	84982.8	62360.8	62268.6	46558.5	68294.3	38101.8	11230.7	65104.3	40750.6	2742.88	5517.02	16119.3	29747.8	0	1958.9	17177.7	10088.4	0	55742.1	177355
275.26	39597.6	50289.7	30595.5	44539	45245.6	40356.7	97845.8	40917.6	36035.5	40909.5	21285.7	81466.7	38435.6	36605.2	25826	34277.2	0	41312.4	0	63743.5	1820.17	95410.1	1380.55	0	34827.1	441.753	85781.6	1641.32	34303.8	67604.1	34833.9	51778.3	42757.8	0	18901	0	82057.8	7189.51	10588.2	29938.6	0	96586.4	67391.6	55340.4	22714.2	42853.5	88709.1	0	12195.3
277.214	12609.1	103173	202095	0	0	25590.1	0	0	0	0	18057.5	0	240467	21543.5	276352	174052	0	58316.6	133781	0	45994.5	155032	8741.91	0	214474	0	0	8964.32	0	111185	115940	100800	148827	0	231796	0	166080	199794	17723.8	210124	135207	125672	134250	240997	19012.7	238437	148536	0	94295.9
277.922	1671.47	490.698	4366.78	0	313.139	1834.23	7485.68	5246.55	0	0	0	0	0	3636.45	0	1967.57	2148.35	1679.5	286.938	393.727	0	2119.47	11609	5039.93	0	4801.2	28495.4	8957.47	36.2667	1083.13	0	0	0	0	0	1117.89	698.018	0	0	6809.44	0	234.838	1219.57	0	418.083	0	978.962	5285.82	0
279.028	34599.9	45007.4	32864.1	41827	12417.4	33064.9	26682.4	10960.7	22834.2	14843.8	27340.3	25264.9	30011.5	18086.2	16764	52240.3	23653	27795.6	14253.2	21830.3	4250.17	40532.7	14095.9	0	22808.2	9811.63	25599.2	10288.3	24542.8	28572.4	6688.31	12673.9	18744.2	23120.4	35368.1	9539.85	20774.7	21298.8	38788.9	39426.5	14397.2	30908.7	36244.1	37282.1	29178.3	28263	33112.7	24915.9	7834.88
280.092	0	49214.3	0	0	0	874.245	2451.45	0	0	0	0	0	0	0	0	0	0	0	0	0	2631.97	11832.1	395.543	4391.66	1807.29	3899.58	11668.9	0	0	2662.25	6135.03	4846.39	3858.45	679.889	0	0	18071.2	398.565	0	0	394.625	0	0	0	5452.68	3441.82	2696	254289	35665.6
280.162	0	862115	736990	0	0	95940.5	171169	90448.3	0	0	80218.7	0	16297921	464321	18147580	310488	172200	42008.4	419821	0	464144	170631	595077	0	13834849	269037	149982	604203	0	0	7.93814e+06	392224	258850	0	0	1.03218e+06	344784	158214	322521	1.20911e+06	35374.4	188170	914024	15880651	200155	14121593	752776	419713	18852.4
282.049	2793.75	0	4110.4	3319.62	1778.61	394.537	11622.5	11701.9	2855.56	0	3060.25	6349.78	7659.3	1562.58	0	5210.03	7556.07	1096.92	0	3555.41	0	2566.33	4431.54	1493.74	1399.6	7828.72	6235.04	0	0	0	191.577	0	725.775	4726.68	1675.2	1028.18	0	453.764	0	4802.93	0	12897.4	30946.5	4596.8	1880.36	4154.68	6225.36	12522	0
282.175	231950	334729	194052	165288	244969	276694	372826	269066	150066	334736	47898	896054	227674	222772	268017	207908	305130	257792	0	263772	0	195571	2946.46	0	243709	1056.74	177141	22396.6	243046	237671	0	376083	418520	130647	573164	42313.3	150448	0	180626	235554	0	492383	219256	215026	221466	211744	195364	389322	418905
282.281	34039.7	0	2199.72	12142.2	33193	46387.3	0	107472	16586.5	31.75	15344.2	67617.5	54511.8	15717.3	0	28930	101003	59051	182174	35901.4	0	79993.3	2017.14	0	49607.6	0	69776.7	13234.2	31848.7	104702	132250	127731	115439	0	57501.9	7954.27	45042.1	137771	8687.1	35622.9	157209	128983	35475.7	58337.9	4936.15	39269.7	40987.1	0	120359
283.131	200669	673396	76368.7	93083.3	317435	327953	516859	517441	139078	393679	121915	0	140446	0	59590	93412.3	367506	138725	435447	372109	285747	765262	293889	291519	246911	21040.1	323427	79351	252820	618905	519009	619897	445462	469247	546730	209677	632085	545854	101123	185155	210194	381687	257859	130786	390161	334691	297032	527689	1.1598e+06
284.215	63910.9	78605.5	71175.4	47756.7	39513.5	46304.8	0	10309.1	49102.8	37223.5	53203	0	74616.2	26614.8	54092	73470	23532.8	0	73691.6	58660.2	0	55955.9	0	0	39996.7	0	35074.7	0	44739.7	51400.1	0	68484	41213.5	0	73855.6	0	56993.5	61324.6	46988	60068.8	0	0	71737.3	73599.9	52532.6	62649.9	0	31260.4	28315.6
285.053	33418.7	5530.7	0	39483.6	1272.27	0	208043	163795	0	0	46597.6	112637	53989.6	0	0	0	161064	0	199302	88202.1	98441.6	363702	124994	133695	0	83423.2	161236	0	674.143	306613	39574.8	206167	235508	189853	6173.27	307.532	305207	13699.8	0	1431.27	36439.7	101614	107520	30061.8	135900	122947	149659	223229	243746
285.238	92872	156329	0	82348.7	78418.6	103891	0	0	86956.2	113270	71201.3	0	114396	79148.7	109694	0	0	93477.6	272085	85405.1	0	176848	0	0	97785.1	0	0	5012.31	95831.3	174110	172768	179525	158687	0	134453	0	135509	210087	98931.8	96427.1	209810	195494	159587	117092	95479.5	98092	146557	0	0
285.332	0	436666	315185	0	0	0	435950	508752	0	213577	0	237172	261186	136779	109118	389982	969394	7133.48	1.02114e+06	0	0	436991	21.6067	0	358163	0	568907	0	0	438617	605217	564858	554346	322537	343872	0	181.389	751099	0	0	786329	697078	0	280565	0	294028	0	735348	612140
285.964	676.008	8161.82	9395.22	14461.4	2375.51	2216.15	8662.6	4931	8561.44	0	16097.8	0	69305.7	2464.54	28703	6880.89	2060.04	4953.45	12135	1673.22	4572.33	2416.97	7246.23	4632.87	30459.5	3512.52	3881.36	1527.58	1059.06	0	32439.5	3823.71	4049.04	2171.85	366.063	9904.2	3325.48	5454.45	2378.31	7995.23	3434.56	8883.6	4827.96	58743.6	4692.6	57461.5	3264.57	14566.7	1092.34
287.158	31496.9	74949.5	1481.2	5081.67	20942.7	36964.3	106965	122315	11389.2	78507.2	25031.5	83674.4	22330.4	0	21713	0	92686.9	12380.3	250166	88018.1	128505	176953	61922.2	94069.2	64107.9	41870.3	57787.7	10322.8	27366.3	173316	212984	223799	166584	119411	64533.2	40514.9	283834	140230	14789.1	19834.9	59879.6	79944	146004	25531.2	80971.3	60059.3	174527	110480	409077
287.961	7127.07	8633.25	16120.5	7120.45	7967.91	1145.74	9256.13	7086.68	6451.58	0	13414.4	558.207	63124.7	13590.5	22251	18813.1	11144.8	11468.5	7005.92	3227.1	6329.7	2557.44	5586.67	0	32127.3	9556.67	6095.64	8946.15	1943.19	0	30128.7	3435.44	5921	3092.96	624.419	11925	3753.54	7442.63	3558.49	8171.86	5944.8	7724.33	8983.01	57623	4126.35	51553.7	2431.28	10167.7	1069.79
289.144	26999.2	113435	0	2732.08	76509.7	77715.1	147892	117675	25930.5	131360	14102.3	0	20355.5	0	28694	16657.5	99545.5	57693.1	210332	115118	0	218032	0	71290.8	49562	17934.8	95588.7	0	91528.8	212696	191816	199071	127325	114648	104551	0	280234	104156	21198.3	0	78632.6	85644.4	0	12648	44994.2	37004.2	243725	190905	303291
290.952	10843.6	7310.74	12316.6	897.101	1466.15	3609.21	6711.71	4558.89	5435.31	0	1651.14	1546.78	23177.7	6317.75	16913	14279.4	9087.21	192.538	5575.34	1232.19	5771.01	4560.68	5012.18	8051.98	10436.2	5937.51	4089.82	4588	2375.01	0	8279.92	4425.02	3228.25	3063.78	2018.24	7703.11	4958.45	5188.25	2765.4	5129.07	5123.44	5916.79	7706.56	22129.8	5562.87	16488.8	2801.46	12403.9	2291.77
291.071	18541.1	12219	0	0	3367	22327.1	92736.2	184075	0	7434.5	0	123964	2895.07	0	0	0	59046.9	0	0	0	8491.98	43752.1	484.371	44657.5	1814.11	3215.24	21268.3	2195.43	642.889	30075.5	11206.6	13751	4264.34	0	0	236.106	7108.35	12043.5	0	813.205	1388.22	23586.6	10579.5	0	16637.3	4636.86	11675.4	90705.6	0
292.282	0	5788.98	1581.21	44258	25594.7	28268.1	5752.14	8855.1	0	0	27696.3	0	37793.4	22466.7	36681	1679.42	5173.56	4200.13	0	0	2148.98	1576.39	3058.8	0	25035.7	1318.92	6673.03	1915.83	784.262	0	33069.6	0	0	825.908	1473.9	4616.29	2319.62	0	4176.53	755.136	3882.7	0	1912.27	40384.8	4068.25	34520.4	2535.8	9411.28	0
293.184	124870	175692	160798	118859	99661.1	131261	284663	0	0	104014	0	173560	135962	78161.5	171027	0	211788	35603.8	0	125086	0	239911	0	0	141224	0	167502	3005.11	0	233198	0	0	151803	160651	157366	0	191257	180152	114024	130502	166471	210836	204177	143623	111534	119388	241068	0	146217
293.249	499.1	10451.3	9667.4	6974	6430.91	6043.11	13652.7	1175.87	2075.94	3735.25	4957.67	2128.23	8436.48	0	36629	0	36256.6	0	0	5380.3	0	26955.6	3212.05	0	6858.8	278.473	7630.91	4370.33	0	0	0	0	0	23949.9	11128.5	4153.82	15902.8	0	7283.56	5864.5	0	5014.5	23098.8	8433.6	7270.33	6209.64	0	45330.5	0
294.157	69381.8	0	121412	16721.4	99051.6	134020	0	0	133484	0	22389.9	42287.5	135516	2582.33	162083	115693	59859.2	124391	110051	130396	2600.19	94499	436.044	0	127430	0	49703.4	5873.85	13200.9	86753.9	84588.7	0	103950	71096.5	151679	3644.4	155387	32888.8	0	115473	0	94386.3	166064	136549	0	116786	165835	0	0
295.256	16610.7	6048.04	11620.4	3423.88	91168.8	117912	372628	0	0	0	5396.95	243972	128062	46958.3	129740	125216	352241	10729.1	0	0	0	273582	7519.95	0	112580	0	286723	7126.76	0	253480	0	126184	428.828	182940	0	18265.1	181948	0	6098.21	112588	0	314420	236397	126413	6989.9	117198	228930	390524	0
296.067	0	38616.6	0	0	0	0	677.135	0	0	0	0	0	0	0	0	0	1560.14	0	244.608	0	434.263	2836.08	953.58	2284.36	998.857	541.96	12395.9	0	0	0	2554.79	3516.99	3195.33	1179.83	0	0	13302.1	250.957	0	0	0	0	0	0	13520.4	10509.4	1612.62	112549	85978.1
297.146	148890	531032	64400.1	79252.7	299453	264831	472126	400772	102996	347879	72207.3	288786	114159	79141.7	45298	58195.4	377197	130295	382243	322977	326738	613245	260411	233487	219411	18013	285100	59034.9	199446	470060	432296	477761	397845	402746	447486	204408	644852	441722	75871.7	140556	168115	326238	257753	105235	309529	266681	320880	465185	1007127
298.084	31620.1	2028.21	15611.3	0	10962.4	14154.8	6504.92	7339.07	9694.25	9839.5	0	0	0	0	0	7733.72	8087.58	0	32919	34460.6	4243.51	228373	374.754	2236.81	9502.11	2623.89	16227.6	7118.61	8346.83	0	8820.28	26540.5	10789.7	143100	19620.5	3450.27	38398.2	2207.78	16851.9	17238.1	13015.3	5257.8	319246	0	34737.8	0	4053.16	0	0
298.325	233662	377992	0	0	88257	76588.1	0	848633	101243	194452	139743	421178	182714	128668	52606	0	969294	0	1.01566e+06	0	0	626395	0	0	224692	0	618854	0	200662	604552	669099	643163	618759	519604	327630	0	0	757689	179595	0	840263	950299	0	186911	173036	177553	201809	820147	628410
300.288	69566.9	207455	85561.4	78005.7	137886	157249	193568	130546	91788.2	102824	117209	64041.8	94436.1	121965	0	118375	390867	130554	407278	60944.3	0	60946.9	4189.76	0	162518	0	172890	4253.97	153256	133998	272054	171148	175036	92909.7	134161	0	46960.3	281325	104012	74300.7	271799	179129	22304.4	118277	57209.8	96061.2	21875.4	309057	255914
300.779	0	7939.85	2032.99	0	0	0	980.851	1006.29	0	0	0	0	13454.7	1710.54	0	5164.43	129.271	340.71	28824.5	194.521	466.334	264.98	0	0	27368.9	0	46547.8	13.666	0	723.488	40255.4	3071.11	156.574	1560.67	0	4465.15	0	7972.16	357.507	0	8242.93	51.7496	0	18282.1	364.885	8992.09	0	5840.97	3438.37
301.988	20178.9	21025.2	19699.9	21114.1	1392.86	2398.4	11379.9	7081.6	2781.08	0	12210.9	0	161497	17492.3	126517	17502	4088.52	10445.9	9315.84	1940.59	10796.6	1778.8	11834.9	2023.13	89760.5	11160.8	7020.68	10933	2463.23	0	84059.9	2478.5	7504.46	304.162	0	14154.1	3988.02	11703.4	2723.35	25107.2	4875.76	10229.3	8081.89	152303	6604.05	130744	10111.5	5822.91	298.639
302.145	37144.6	563640	23462.3	0	0	341216	1.65569e+06	537001	0	1.17714e+06	6326.62	31499.6	1.15501e+06	41808.3	1501593	0	607573	0	508704	239832	495844	1.29127e+06	17879.1	171600	1.69611e+06	156431	1.87562e+06	0	0	548136	1.75735e+06	427559	200159	397896	91755.7	584341	658822	678874	3545.32	246.088	476769	34645.6	685333	1.05075e+06	89206.4	1.08405e+06	844563	3.11346e+06	562578
302.205	2672.13	0	2506.33	10358.3	0	2347.64	4653.01	10625.8	0	6069.75	16099	0	10338.7	2401.27	0	700.533	4564.67	6462.98	74780.4	245.366	0	16490.6	7125.09	0	0	0	3954.67	875.133	3638.6	11976.6	40395.3	40314.3	28090	22574.2	2741.09	125.828	0	41517.4	0	2512.84	43205.1	22829	16905.3	17311.3	2564.44	11058.5	25027.6	4334.48	24707.6
302.268	89011	99712.5	0	108899	72318.4	99902.9	37415	0	92994.2	0	85671.3	23441.1	100251	70550.5	135601	90375.2	30498.7	0	0	75788.8	0	60496.7	164.849	0	90553.2	0	27960.5	0	76863.8	61200.9	87072.4	82648.5	82257.4	0	84187.3	10346.9	76382.4	89951.4	0	94361.6	101017	69061.1	77513.7	92655.5	86722.6	81933.2	102966	28279.5	67310.8
303.985	5557.7	19908.7	19114.9	6311.11	0	789.243	6446.43	11596	3337.74	0	7767.67	0	163283	23332.7	116739	4591.34	6849.69	15565.2	10332.5	2137.93	10577.6	3126.2	15765.3	1774.5	90265.1	5807.65	6652.22	11839.8	5324.58	0	82279.9	1144.95	7897.06	1533.1	553.449	12942	4393.36	8901.72	3814.66	16660.2	1062.3	7335.55	7042.39	148636	7379.5	132754	3626.55	9361.22	787.779
305.251	1615.09	28723	21868.8	0	0	0	0	0	12793.3	0	30610.7	0	554123	42356.4	560404	32499.3	0	29216.6	0	0	21343.4	0	16169.3	0	416837	17320.8	39557.4	27147.9	0	0	239314	5354.88	30975.9	0	0	37517.1	9709.89	36468.1	31436	70021.1	0	145230	24816.2	542129	10640.7	506106	0	0	0
305.981	7576.57	12427.4	3320.77	10377.5	1380.2	2151.05	5555.6	2160.56	1902.57	4709.17	7623.56	1549.58	41043.5	15741.3	34167	7620.1	7530.51	6439.14	7352.84	4113.01	4925.7	2807.99	10892.2	8635.42	19959.9	5524.36	4920.79	7964.67	4396.98	712.143	16426	1189.67	5537.24	4346.64	0	9931.35	4424.43	8119.88	1884.01	7079.27	5277.76	6158.25	8186.92	45467.9	4256.85	31900.3	3890.74	8690.54	1615.5
306.267	64368.6	203158	91909.7	0	113994	47979.4	195390	134554	49780.8	0	0	87359.9	171233	45813	139807	105413	226004	159520	249046	61279.8	0	126722	0	0	150998	0	158366	383.43	41274.2	50243.1	144362	174683	171080	120770	167413	0	0	189740	60699.4	151942	197215	188886	41587.4	175468	0	172991	0	231586	117894
306.943	2188.6	49101.7	5809.18	1893.61	1405.64	8952.22	130000	68255.8	4324.77	36383.3	1011.61	8666.55	56172.7	6740.86	45933	8544.93	52023	11743.6	41454.3	32512.5	29736.4	61060.6	3192.74	21766.7	33365.6	3012.47	112600	163.596	4633.75	37177.6	102530	27889.1	9256.94	25273.1	0	20726.8	21260.7	44991.5	1237.59	1087.39	23943.6	9959.76	31493.2	48728.1	7254.09	40001.8	30364.8	221510	30728.9
307.045	23594.2	36242.7	0	4766.67	26452.7	28489.4	150713	455079	0	0	0	235957	5920.56	1463.17	0	0	129233	835.6	17539.2	3688.76	20431.2	52033.6	5842.26	64589.9	3415.03	5329.06	45206.5	5013.55	941.127	30410.5	28395.6	69594.3	16647.8	2676.5	9491.36	1326.16	21361.3	27152.8	0	1891.95	4363.06	50702.9	28865.7	1557.55	72384.8	24906.8	26797.2	123529	67671.2
308.279	135697	38104.8	55302.2	111677	34407.5	0	87673.1	60313.1	4260	4443.75	0	18407.3	88942.7	9663.74	18086	55149.1	33524.1	0	237816	71879.4	0	0	1055.78	0	0	0	20248.8	11506.2	20109.4	32778.9	169012	136228	185138	16363.8	4294.36	6487.55	0	233664	0	278040	255078	19582.9	0	73343.4	36000.9	47580.9	0	83983.1	166433
308.777	832.333	4364.7	2017.77	0	0	0	4864.62	4897.87	0	0	0	614.946	569.963	0	0	0	1186.03	492.507	28275.3	0	836.99	1407.65	0	0	3588.63	1217.52	7285.75	0	183.959	2325.12	45010.6	8084.6	2352.39	4661.27	2012.45	2785.3	0	21845.1	136.883	0	12862.9	0	0	0	257.319	1551.41	479.75	1812.83	1958.03
308.941	11655.3	46156.5	10247.4	6476.59	2752.85	7025.13	132293	43139.3	0	30070.6	5045.94	3824.91	55708.1	0	0	10269.6	39371.6	16185.2	36402.3	21403.5	29615.1	69270.4	2846.84	5790.68	33652.7	2944.37	110173	1541.77	6022.9	46919	100155	25958.5	12080.2	29679.5	0	31579.2	19671.7	43568	1263.92	1531.21	25002.8	6413.76	12849.7	46298.2	8445.56	45275.5	34173.9	220612	33593.7
309.132	51389.1	23289.2	4791	89427.3	11929.8	72852.7	55700.1	69279	798.431	90431.6	11502.8	93809.8	57084.5	8743.5	41913	7366.27	59236.1	9034.47	280465	63460.4	131863	174801	20515.5	2950.01	84656.6	1019.71	56623.7	1710.59	13055	186743	247594	153010	154716	73253.2	66304.9	35402.8	221350	132216	2079.94	2118.78	52700	85080.8	173101	34257.3	17300.4	49525.3	181917	85185.7	103315
310.206	40121.6	142356	94019.4	115482	134451	145072	52414.5	0	84473.2	154074	91039.3	0	134937	112621	162448	75522	67721.6	138747	367347	167987	0	255108	0	0	90482.4	0	120752	0	89474.2	0	245364	125454	158740	109444	52154.1	0	346521	0	91171	101020	234612	224768	0	141970	132021	139960	0	155467	159583
310.938	3075.6	19918.8	3068.31	0	936.182	7191.62	64064.6	30290.2	0	17047.3	0	7606.28	3225.07	2173.39	0	5679.33	30168.5	6067.61	11755.8	11743.9	8444.34	33577.6	2387.95	10955.9	2658.31	5418.25	40020.7	1098.57	6114.99	36049.2	21747.6	11421.5	6802.68	10997.8	3819.98	6784.96	11813.6	9682.98	905.509	3577.42	4736.34	7644.67	13784	784.8	3845.33	3235.82	11961.6	82473.4	7524.12
311.234	39185.2	0	0	43312.7	0	51634.2	123339	0	0	86832.2	0	0	43060.6	13075.7	70977	0	96027.6	44762.8	0	76760.9	0	169583	0	0	51145.4	0	0	0	45912	143464	157956	132886	111617	90948.2	73397.6	0	165525	144529	38791.5	28863.1	113992	0	0	44221.1	45428.6	42545.5	167208	148526	78337.9
314.282	62478.7	117793	110721	0	32063.5	32886.2	39218.7	220183	30022.2	63394.5	11092	40592.4	58343	33319.5	49159	105393	530528	0	0	39657.2	0	0	0	0	59958.7	0	275019	0	54125.6	137056	0	134309	0	128707	86848.1	0	71101.1	0	49246	66548.9	0	205762	91418.4	60718.3	54475.8	60084.7	0	434128	102166
315.096	33030.8	0	3107.07	4301.31	22934	0	0	113892	0	0	1103.36	0	40935.5	3765.77	0	4480.5	158156	0	155642	0	104136	0	25808.1	0	0	0	0	2803.46	22543.4	0	132655	112143	95584	155485	0	36785.1	0	65806.8	11133.4	14948.8	26397.1	179707	203441	19737.7	48210.9	38010.3	254504	139749	176119
315.171	13139.2	38438.7	0	0	5101.67	9807.93	45331	49187.9	20487	78468.2	0	32545.8	6799.93	27767.2	0	5608.83	36826.2	10449.7	111066	30189.6	63772.2	79546.4	8367.42	4474.43	20319.9	1430.99	21345.8	1251.44	21678.6	74224.9	111248	53429.5	62614.1	26388	11987.6	22853.5	112473	63014.3	3335.64	8524.43	18787.3	25482.1	77558.6	3130.1	16035.1	8276.32	69769.4	77815.6	74534.2
316.261	0	23552.6	0	0	0	30625.8	35069.7	102647	6785.25	0	27883	47088.5	17172.4	11383.5	49606	21861.7	0	0	0	27066.9	0	56368.3	0	0	20837.9	0	22754.7	0	15478.1	0	115361	108966	51905.8	68384	13389.5	0	30672.7	0	16895.2	22608.8	0	172761	48603.5	23935.7	12828.2	17375.5	83967.2	43361.1	0
317.208	0	2883.1	0	0	2756.18	3080.58	42834.7	123434	0	0	0	69229	0	13175.3	0	0	18840.5	0	0	12555.7	38300	19890.9	0	5452.91	0	1623.56	23884.9	0	15447.9	104521	35122.4	31563	22070	7188.91	1302.18	16831.9	38807.2	22559.3	0	0	17592.4	36308.9	21925.7	0	0	0	19824.5	128275	6123.39
318.119	291251	1.28109e+06	136210	133793	509071	516188	1650929	1.16896e+06	303552	671284	179773	724583	226528	121502	158913	143724	1.23018e+06	137476	835927	553789	640194	1.9767e+06	473213	821570	488712	365860	940350	94796.5	335708	1.14952e+06	1.12813e+06	1075869	714644	962319	856514	511731	1.32599e+06	734701	154769	370046	391446	497116	488819	219336	564393	492713	707460	1.85162e+06	2.68997e+06
318.198	0	16629.6	3627.67	29062	5369.27	13137.8	0	0	23805.8	0	2515.23	15587.7	0	0	0	7523.33	6681.83	13719	31051.1	19121.2	0	865.821	4457.76	0	8313.63	633.326	5742.33	1485.35	9615.65	15906	0	18239.6	15741.1	8508.83	0	0	35746.4	21209	12117.4	0	11672.4	0	1121.02	32651.7	26767.3	21350.3	38228.8	0	9804.77
318.264	70465.8	105159	41378.7	33532	45221.6	28682.5	16439.3	0	49274.8	82165	85554.3	0	57499.4	84462.8	51961	23855.2	43346.8	80041.5	105602	91392.9	0	73134.9	0	0	45588.2	0	23438.6	0	64192	73896.8	0	0	0	50697.5	85193.6	0	110731	0	0	55412	99011.2	70193.5	85886.6	61347.4	0	65019.1	94626.9	20526.8	46038.1
319.218	4791.77	0	0	0	0	18000.1	108653	118476	3268	0	0	99369.3	5244.81	0	0	0	42680.2	1639.73	0	52984.3	39205.6	54081.2	0	0	7155.83	0	41173.8	5027.62	31821.4	126559	0	0	0	33553.3	8715	34518.5	49648.6	0	0	2409.32	0	77544.6	53474.5	2435.5	1267.25	0	0	186541	0
322.918	1495	37193.8	0	0	3887.18	2914.26	32959.6	19895.5	0	3045.25	0	13395.9	0	0	0	0	21690.8	0	14872.8	7076.43	6706.41	50273.8	5001.6	21247.1	1704.57	7214.32	15850.1	0	1337.05	40055.6	30531.2	43249.3	10760.9	26722.8	8926.64	1238.49	25645.2	10961.2	0	2939.68	2977.5	10749.4	6280.95	0	4827.14	1768.41	13458.4	45220.4	71562.1
324.915	1296.53	35172.8	0	0	7636.36	8053.37	37884	16723.3	0	8317	0	11022.9	558.926	0	0	0	26572.7	658.333	19728.4	10484.7	9003.18	51937.1	5998.26	19749.5	369.429	8165.8	14762.8	1250.53	0	39225	30050.8	48095.7	11620.7	32233.2	14301.1	2843.39	27773.6	10713.4	566.28	0	2446.22	0	0	1304.35	6462.81	4266.73	14514.9	47616.7	73625.9
324.972	3943.45	0	12182.3	17670	0	0	5374.73	7149.29	0	0	0	0	5803.22	1729	0	0	6954.8	864.267	0	859.456	0	1582.34	1332.49	0	0	2153.46	1566.58	3998.09	0	0	176.141	1158.24	1039.62	5493.06	1576.27	0	0	0	657.84	0	0	0	0	857.95	241	2390	0	4835.28	0
325.108	6326.47	20530.8	0	19438.3	25815.6	21283.4	66992.1	21920.7	284298	13555.2	0	99955.3	3954.63	5991.83	21353	2407.83	12829	904.067	108162	103989	128534	36253.3	64225.7	35637.7	25677.1	9472.92	39275.6	0	11901.4	155869	92470.8	109994	66730.6	17780.1	41077.4	0	112631	27815.1	35414.5	1386.7	67114.4	99284.1	22359.1	1924	18481.5	18880.4	59712.8	20680.8	166907
326.046	0	5692.81	3549.02	0	0	197.412	6865.82	13562.7	0	2352.59	0	0	0	2977.46	0	5248.92	4973.69	421.4	10894.6	23.1372	491.391	2237.08	1954.11	1317.1	420.914	1596.25	8114.96	2749.4	131.857	3500.22	8079.24	523.47	0	0	43.5046	4555.1	0	6471.53	0	1147.12	1061.28	0	446.815	0	495.75	0	3394.9	21015.1	1078.23
326.356	140156	239954	162655	0	0	0	148471	640435	0	142998	54019.7	329161	116247	0	0	178888	473145	0	900352	0	0	590689	0	0	190120	0	240740	0	152930	545811	501227	0	0	395780	218456	0	75989.3	0	194320	77003.5	971498	826833	0	131985	129488	117921	0	384660	553831
327.079	1644.13	3543.95	2941.73	0	3158.1	6068.22	200554	117446	2014.51	0	3035.66	0	75149.9	8450.43	98137	620.077	7880.35	2573.7	4680.43	0	3196.7	3408.14	8444.43	890.434	73199.9	2285.39	3563.46	6719.95	583.989	0	33948.6	0	0	86510.2	17.8303	6149.77	4916.05	62632.2	5399.1	8738.16	9917.75	0	8965.28	74031.9	3541.03	70738.1	97413.5	193158	0
327.195	0	47799.3	0	0	0	0	0	51147.8	0	0	0	0	4176.67	0	0	0	31061.1	0	70933.6	34770.2	46574.3	68477.4	0	0	12220.5	2696.77	20866	2224.48	0	0	68894.4	90638.8	59951.9	0	0	0	96436.7	0	0	3951.81	0	16393.4	29789.2	0	16994.8	9614.95	41826.8	41201.1	161079
328.011	1320.35	10672.6	10552.2	20495.7	2945.53	10096.4	12462.4	4881.46	2003.93	0	22811.7	0	195866	4042.79	215246	1004.3	8154.08	5966.59	9939.7	0	9308.55	3268.85	14563.9	0	175449	13468.3	2633.97	9977.55	174.312	0	100578	6818.34	5054.55	3904.71	491.19	17047.4	4885.78	3074.81	9030.61	21626.8	4584.23	6999.12	15646.3	194652	6115.09	158843	13791.2	11229.5	656.994
330.008	2813.19	9433.76	14274.4	10486.4	5369.32	6293.18	2423.66	3120.65	5325.82	0	5392.23	0	172676	2322.05	250553	5747.93	10931	4413.45	8500.55	360.885	7391.64	3160.14	15852.1	0	167110	12748.9	3612.5	9347.02	0	0	88934.2	5031.65	4701.19	1536.06	0	16344.2	6095.19	2500.72	5857.86	18353.8	4592.43	10139.7	15587.6	171841	4164.39	160352	11249.6	11238.2	336.016
330.073	1398.67	0	0	0	0	4272.32	0	1122.24	0	0	0	0	0	0	0	0	0	0	298.765	0	577.039	1086.75	0	0	11636.1	0	0	609.682	447.873	2821.44	10168	11141.2	6757.34	0	0	0	4223.08	5224.48	0	0	0	0	2656.5	0	7586.14	8340.14	507.69	5374.5	47229.2
330.299	260863	8513.93	17047	254782	206570	257566	153444	80609.6	0	0	214831	95086.8	280853	169569	372784	0	135647	0	290561	218817	0	165053	9197.7	0	268004	0	130772	0	0	154206	214724	182425	238803	138890	0	12055.3	239887	241898	34300.4	0	0	192958	206534	265678	12992	244764	276502	110118	0
331.097	8601.6	72535.1	0	0	5847.82	16719.1	70537.3	6970.9	0	24753	0	43553.8	2834.52	0	0	0	40132.6	1567.7	48821.4	59856.1	22568.2	52284.2	35190	32193.6	17655.4	11686.2	36397.3	0	3214.97	47879.1	0	3050.19	22161.4	28769.4	32717.2	8149.17	85530.9	15789.5	554.72	9335.64	0	17637.7	6080.23	0	3412.81	0	56328.1	0	12481.6
331.206	12558.3	13654.6	894.674	0	12242.7	5518.42	0	0	13897.2	42067.2	0	26120.3	0	0	0	0	17954.4	0	217273	0	0	0	31.7019	6056.61	9493.97	1389.49	0	1967.94	0	0	112004	95256.1	6895.5	12357.4	0	16572.8	9914.81	0	667.6	1110.16	28178.3	16577.1	54594.8	0	0	0	0	51912.1	65319.5
332.005	0	6953.29	13685.2	16166.1	5526.78	0	11785	3290.82	1817.35	8441.49	0	336.477	60177.6	0	36080	4207.97	6378.12	1830.98	6694.34	634.775	4091.8	2271.38	11248.3	0	46904.6	8303.28	6449.69	8502.6	0	0	16066.3	3091.53	4064.78	3823.73	0	9459.94	3274.9	3270.54	0	45523.8	30888.7	2709.5	5406.67	43041.1	6156.31	37336.4	7039.68	9771.58	17355
332.282	140023	179247	44990.3	29128.3	59747.5	0	17043.2	12635.7	92688	46641.8	0	87771.4	131874	0	84045	0	17152.9	0	0	90047	0	67755.1	0	0	82189.2	0	173052	0	0	88304.3	0	0	79125.8	31046.3	130775	246.432	89625.4	85474.7	0	174778	0	46185.8	84108.8	128270	0	0	0	12366.4	0
332.999	1816.51	6918.1	8107.62	614.384	2375.18	4065.08	2105.76	7466.46	2968.54	0	9409.19	2014.36	57400.5	2051.02	82655	5281.9	5904.86	7090.17	9224.97	955.722	4285.05	3772.68	5787.67	0	51234	16439.5	4185.76	3342.75	709.373	0	21141.3	4505.8	2054.73	7688.92	1739.93	9432.39	3995	2514.04	3564.6	9816.67	4118.33	3530.87	6552.65	51362.7	8596.51	49800.2	2939.48	8313.03	0
333.116	8845.84	57972	3736.6	47592	0	13582.9	74436.1	10863.1	0	24520.5	975.397	34523.2	23787.1	0	0	11954.8	40903.9	3089.93	0	61828.5	0	98218.3	22979.1	13123.1	12849	6993.63	30201.6	116.713	0	40116.5	26049.1	0	28757.4	65079.9	18996.5	0	61727.4	10101.6	2716.88	8847.8	0	78391.2	130729	17483.8	16804.3	0	0	18668.1	11879.7
335.126	4620.42	21075.9	8948.33	0	14631.8	16675.8	58633.9	16583.1	11334.6	20398.6	4659.02	14387.7	7017.74	5495.29	0	0	46977.5	14592.9	0	12192.9	25047.2	50829.6	4224.56	11463.8	16611.5	7947.27	30540.8	838.378	0	20274.1	34229.9	22150.2	11045.4	0	20496.5	13543.8	41601.5	16773.3	664.843	0	16387.5	3352.74	24626	2389.6	4312.81	0	0	96147.1	46823.2
335.228	146203	192252	140900	114734	106044	155376	666224	379630	157324	0	105327	359632	136211	107987	190975	147196	383403	131374	267976	267486	0	349064	0	0	169030	0	333127	0	176597	497703	270340	218051	237158	207041	192349	0	327801	158022	102328	157480	178763	360942	248057	127747	116227	112788	360389	626467	255031
337.082	8366.4	17995.3	2312.9	4268.69	6409	5472.67	88998.6	42009.8	3209.25	0	1584.19	0	14462.9	2399.17	0	2815.42	17516.2	5941.68	42168.6	18655.4	0	47815.3	4166.85	0	1207.63	584.611	117922	1035.82	5156.02	87012	0	35794.8	26915.1	40851.3	10197.1	7425.64	0	8790.42	0	1734.06	9107.62	10435.3	33650.7	10421.2	6378.35	11550.2	0	127001	0
340.142	1058.13	247.885	883.867	0	1124.16	802.227	602.378	879.762	0	0	0	1352.28	0	1867.83	0	0	522.778	404.633	6321	1200.7	797.773	0	0	0	0	0	3129.94	0	1197.13	1268.06	2093.39	2983.2	245.571	1257	0	327.503	528.862	3730.77	595.374	282.205	1698.56	278.389	12756.5	0	578.14	698.273	577.241	467.841	625.23
340.213	57066.8	144591	33657.2	51401.3	61898.2	96984.5	25769.3	53884.5	39015.8	49872.5	36045.3	15528.2	55892.6	30295.5	45425	32190	25562.2	79567.7	86870.3	81145.2	46819.4	65801.7	0	4776.76	102344	507.812	13103.6	0	76898	121635	57472	97169.3	67016.6	38679.3	132855	65295.1	120206	66640	51865.5	56387.2	37740.1	48229.7	53232.2	59147.1	101196	73034.3	61279.6	0	239707
340.999	48162.2	34878.5	57287.8	62489.7	13745	3617.95	71873.8	49182.9	8443.5	9479.75	25262	37624.5	50280.7	0	0	73368	115193	20315.7	0	52125.4	5045.47	41347.7	5819.78	7285.24	12977.8	5843.52	40529.5	12146.7	8047.11	20113.9	7117.24	20251.4	14589.1	28733.4	32800	7361.84	4438.99	6217.78	12478	48739.4	9423.06	55123	28570.4	31506.6	32455.5	26273.9	14800.4	94571.6	4094.64
341.292	124667	311858	0	76077.7	0	0	0	0	24473.8	192771	0	0	100000	0	0	0	0	0	230592	37962.1	0	157550	0	0	89072.8	0	0	0	52665.3	146365	189157	170938	157353	158086	266135	0	0	151542	74923.8	160734	183878	197759	62098.6	85661.6	83094.2	89459.8	0	0	148598
341.994	10538.9	2448.66	6382.13	3810.88	0	1711.16	12596.7	10316.8	5493.37	0	0	0	11110.4	0	15473	9112	12252	2769.64	0	8416.21	780.75	6385.76	5450.19	10943.4	1265.14	6855.85	5391.61	2732.89	942.841	3533.23	862.197	1597.28	909.254	8826.11	1846.05	1183.21	521.644	287.347	1878.08	12142.6	936.75	9619.26	1628.23	9038.7	5510.21	7499	0	10092.1	0
342.371	0	338670	148865	34833.3	105234	44878.6	257715	175157	0	143992	0	76608.4	117631	128347	26803	192465	516999	94342.5	663338	0	0	180734	454.408	0	234991	0	220648	0	239863	197868	398610	373076	369042	0	326612	0	39508.7	479744	0	138035	524618	296006	0	137958	0	170144	70246.1	442497	402112
344.034	1249.97	13727.6	9810.83	6190.11	3673.82	8478.61	2981.23	5230.4	39.582	0	9340.57	185.537	201529	11674.9	256375	12280.5	10780.2	11693.3	3985.28	3103.87	23716.9	2685.75	13071.8	2570.29	174715	14220.3	8942.97	18300.3	881.026	0	97931.7	1284.75	11725.3	554.472	7323.29	23534.9	7791.41	2597.56	7522.55	13555.5	4177.7	6231.76	13438.8	195321	7763.86	176122	11488.1	7626.32	360.345
344.282	0	56069.7	15708	0	29641.6	49556.7	0	93114.6	0	37041	27354	0	0	43789.8	59828	0	49176.7	0	0	0	0	53518.6	0	0	34495.3	0	914.934	0	38075	80933.6	103113	98291.9	79529.6	50023.9	46897.5	2483.36	87007.4	0	29516.3	0	83615.5	74615.4	78194.4	0	0	0	134922	76958.9	78276.1
346.032	5417.98	11392.7	9017.12	18629	4706.15	9712.73	3176.54	0	0	430.086	12382.2	0	202889	17771	226531	4486.2	3132.59	6511.22	4221.39	2114.75	17861.8	2787.71	13141.3	2964.04	176232	10680.3	4804.3	13234.1	1797.83	0	92627	0	11549.3	739.706	2064.57	16353	5248.6	3572.9	9750.8	12732.6	1837.19	6978.31	9093.91	181127	12798.7	169668	13141.2	6026.2	0
346.215	23323.6	8853.05	0	17045.8	866.103	1557.03	0	13441.9	1940.21	0	0	0	38688.7	0	23103	2083.17	0	126787	0	2878.18	134.368	125059	3532.16	765.385	19661.7	0	938.264	6816.64	2245.58	1840.98	7484.62	6057.37	5229.04	26556.1	0	3083.01	0	45396.2	5508.73	742.023	0	62786.7	3825	40449.4	13330.5	54899	27766.3	0	0
346.293	95886.5	9523.53	0	0	90778.8	81714.3	53507.4	4629.23	0	53244.2	0	44191.2	84939.5	0	67340	0	0	0	112620	93824.4	0	0	0	0	60352.5	0	46840.2	0	25603.8	53261.4	79546.2	74344.3	25153	56513.3	0	2263.94	74579.9	0	30943.6	18878.1	0	73649.2	64870.4	95669.3	43009.6	81991.3	88571	12715.7	0
347.132	0	21312.9	7575.24	0	4413.1	5650.89	23246.2	0	0	22989.5	0	1452.53	5710.44	14294.8	0	8304.75	17951.1	982.681	17515.4	6429.53	8176.05	17358.8	0	14815.1	7532.37	5163.64	16532.7	2001.17	10818.8	4708.35	25940.2	15420.4	6745.27	2238.39	4056.76	5724.81	11953.8	6339.78	0	17806.7	1498.88	3488.14	35688.3	3391.6	2397.51	4702.64	28700.1	0	0
348.211	91058.1	100462	18348.7	79810.3	55865.7	66435.2	11242.6	17991.5	98428.2	44182	118761	23714.8	88997.3	47932.3	98146	23152.3	6093.88	108715	102599	76494.3	5912.81	28539.3	3594.14	0	73399.9	0	19255.4	6128.21	51325.6	42255.2	48090.6	56575.8	65049	37355.1	20624	10259.5	155258	80075.2	118692	26687.4	66211.9	40631.4	126504	133543	126431	119736	141423	4124.49	71054.6
348.99	13675.8	41880.3	12656.6	0	6063.98	42428.8	143142	32941.2	3579.21	84414.9	1862.09	15738.3	75131.5	6383	83325	4237.73	52576.9	3346.7	62220.6	30909.6	47943.4	93891.1	1848.84	24200	107333	13432.2	101722	1199.27	1057.75	43528.3	130255	37364.9	27799.6	31831.3	8202.72	38087.8	62015.9	53024.6	473.345	2218.41	36002.6	5733.56	66683.2	66393.5	7772.82	70747.9	72797.5	215614	53087.5
350.321	5634.53	0	8321.13	0	0	0	0	0	0	0	0	4057.77	2747.33	2433.83	0	0	17982.9	0	357258	394.034	0	39383.4	0	0	4906.94	0	4788.84	386.215	191.508	35852.1	200594	233054	143615	3271.67	16282.1	961.986	12671.9	207079	0	1047.52	278070	75703.3	16626.1	4603.1	4.1673	3098.36	19537.8	8244.39	199776
350.987	8753.94	38829.4	8673.27	1000.51	1544.69	41131.7	126234	27621.9	0	73769.2	1815.08	6137.43	64250.5	2531.38	94078	10094.6	44891.8	253.385	52541.1	31143.3	46540.5	92301.1	1271.95	24566.7	103384	22913.5	106096	134.707	1142.59	44144	122427	37300.6	23300.3	34848.6	12082.7	36854.8	60789.9	47577.5	1306.34	6236.06	31466.8	6578.61	63718.9	67860	11323.1	73456	70395.9	232250	45784.8
352.984	6103.02	16981.9	5514.16	3874.51	6566.25	17663.2	60058.7	8791.77	4682.68	32466.3	6072.09	15184.5	11136	0	15205	5724.6	24971.7	5015.54	23103.7	16420.5	19180.1	41218.1	2761.59	22190.6	27710.9	9725.59	36917.7	1681.46	3486.16	31556.8	27371.8	11642.4	12640.8	12869.8	8942.41	14238	23201.3	16837.5	2074.34	6693.52	12207.1	5848.92	21656.8	5913.2	4613.02	5882.5	33238.5	77935.6	15923.9
353.157	8550.73	7416.76	1009.27	48090.2	18055	4288.05	13965.3	2883	3698.75	10719.2	3668.13	11035.3	2529.63	22426.7	0	2583	3406.44	5230.45	0	36915.6	27788.9	0	2229.11	0	4230.57	428.778	2818.13	1367.06	6584.71	20592.7	0	0	0	0	0	0	53546	0	0	768.5	6691.97	0	22624	1291.3	2602.23	0	0	22074.3	29121.8
354.276	325880	580673	435894	216706	214566	224458	814162	652075	333550	303173	293264	332031	296500	352826	155114	512688	1.27181e+06	268609	808840	244235	0	527369	0	0	246281	0	864449	0	268796	444539	542791	623261	457089	474764	454402	8131.82	29238.1	515764	241225	376933	612491	670715	465798	292492	260722	271382	540289	1.26706e+06	401587
354.381	74407.3	130794	127435	25192	20940.2	21038.7	0	376682	0	61534.5	32472.3	177583	51835.3	0	0	159097	0	32914.8	0	15384.3	0	0	453.469	0	78583.5	0	122490	0	81306.1	0	453087	0	0	237960	103389	0	0	0	63602.9	99632.7	451516	481247	49740.1	69129.2	63673.6	57807.6	0	305894	363931
355.37	2281.53	2143.14	3175.48	0	0	1596.79	444.954	0	0	0	0	0	2402	2163.5	0	2163.47	55535.1	0	278406	327.908	0	0	0	0	2349.29	3336.07	27104.8	1520.86	2860.61	0	380231	271830	353573	0	6133.27	0	1184.45	294398	0	1163.63	494474	77947.5	3457.27	0	1062.25	1482.55	2506.55	0	333273
356.202	48396.2	10494.9	8278.75	10880.9	35597.2	50283.8	6615.85	6864.9	80046.2	20361.2	5703.03	34030.1	99396.7	32667.5	67006	4053.4	6584.68	95904.4	88151.3	58056.8	0	84939.9	7563.42	0	77920.6	0	22113.6	9460.2	45794.8	73529.6	35434.1	43011	56250.3	50257	9229.19	5749.02	0	64529.9	43500.1	7120.45	5048.66	93480.5	103509	80519.8	58694	80955.9	113935	7627.71	2773.82
359.029	0	1957.23	983.322	0	0	0	4095.42	8322.03	0	0	0	3604.01	2519.33	0	0	4625.57	5138.29	549.9	0	1313.74	0	0	1524.11	3826.71	0	4179.75	3442.22	0	0	2253.44	0	183.76	0	10893.7	1604.09	0	0	203.391	0	974.328	0	9031.82	2324.86	808.7	266.66	1091.41	445.263	17491.7	52.2642
360.15	1720.8	31027.3	0	5089.33	631644	396357	242218	0	4863574	0	0	449287	33855.7	0	383479	0	1381.5	790.867	109069	1.39883e+06	1.06713e+06	0	586339	110489	306138	50138	205470	0	180142	467534	342977	700466	277630	0	238257	0	218308	0	633502	0	650208	663432	0	86387.1	0	165093	228204	0	0
361.23	22158.1	29888.3	14548.4	0	11934.4	15680.6	112218	57149.9	0	0	0	62609.5	15339.1	13426.5	0	5362.43	22912.6	19210.1	0	28767.2	2895.97	68428.4	3021.79	0	5614.43	0	67098.7	3903.57	6103.46	16610.6	40000.6	41567.8	18632	23868.8	0	11160	0	6547.62	1847.8	6455.32	11847.2	46882.7	20548.8	13557.7	14081.7	15264	0	141524	0
363.11	122.308	35450.8	5168.39	9218.44	0	0	104841	0	0	0	0	0	7531.37	0	14284	95750.7	13921.3	6357.2	2828.8	12065.3	0	32530.2	0	0	0	6089.29	34093.2	785.803	43.7961	0	0	1480.49	0	39717.6	0	12063.2	0	4770.21	0	31433	0	9010.55	7730.32	6702.25	3612.7	5497.86	0	64880.8	0
363.311	0	2138	2562.61	0	3352.45	1208.11	0	6574.95	0	0	0	0	0	5841.98	0	0	1866.69	0	34976.2	0	0	3788.69	410.358	0	695.029	0	0	976.239	1242.19	4986.19	8395.9	8932.93	2634.6	2114.46	5505.27	1277.84	1175.8	10835.9	0	636.25	6102.87	8897.9	4580.41	0	737.076	627.773	11618	1616.74	837.217
363.373	0	2362.74	0	0	1164.58	0	689.757	3033.5	0	0	0	0	1408.67	943.083	0	0	1657.36	389.155	100706	0	1290.82	3212.31	0	1753.77	15224.3	727.714	5744.15	453.93	1101.67	1037.28	67367	7023.82	361.234	0	3765.57	1432.63	0	573.315	354.626	341.795	9716.28	1056.97	0	3615.5	242	7797.73	2066.97	1997.76	2538.64
364.003	4720.91	6668.55	0	4379.47	10553.8	7802.13	0	0	0	0	0	0	14191.2	5707.64	0	0	0	55123.9	0	7308.33	6176.08	5006.95	8073.1	6776.04	5060.91	507.712	0	4980.63	2058.14	1194.07	5385.21	469.969	1429.56	11428.7	4260.3	3863.82	3287.53	9885.24	5804.81	0	2600.92	6755.3	16261.2	18124.5	8206.89	18741.7	17592.1	0	588.249
364.237	0	23278.8	8165.61	8360.67	4910.41	16551.5	0	17915.3	0	0	20669.7	5526.85	310314	35195.1	233145	14199.2	2670.14	269558	0	5197.91	1828.85	64391.9	25621	0	170523	0	2285.65	38223.5	0	79391.6	109358	70169	95001.8	10724.4	3665.19	12467.9	16142.7	365894	27034.3	0	0	83180.4	37901.6	359673	77955	520208	9811.06	1645.54	0
364.964	10975.7	70920.3	3144.27	6632.11	25320.1	31577.7	113794	74320.5	17059.8	25257.8	0	59981.9	6344.89	0	0	2873.67	81470.2	0	66696.4	32499.5	51312.9	121350	25102	68237.7	23186.4	39648	50738.5	2993.67	15706.8	78322.7	74830.5	87579.8	54978.5	69375.7	43142.2	23382.3	107023	45756.5	1725.96	12791.3	14413.2	37549.7	32518.9	3731.5	32425.8	22056.9	53379.2	124337	182905
365.106	379240	1.53874e+06	0	0	2.88585e+06	888993	15573667	0	5150499	22113594	0	9928817	1.5707e+06	919198	1773410	0	14154.5	249261	2.73472e+06	9513160	13153208	1147226	11612368	15823498	4.52048e+06	3.03622e+06	7.01253e+06	0	756648	16557049	10174871	8984185	5.65303e+06	0	11080234	2.59398e+06	6.59363e+06	656438	1.33152e+06	0	4797250	6470735	5374638	643703	0	859974	6427276	178053	0
365.161	5308.07	57309.3	0	0	27277.4	24709.7	0	0	0	7396.75	0	0	11106.4	0	0	0	0	456.267	121630	0	0	15095.4	2002.78	3430.64	2909.83	0	16476	0	20195.4	0	82057	66955.6	48931.4	0	26259.2	19908.9	0	47056.9	1957.28	1981.41	15457.9	0	0	1855.35	11423.2	3710.14	69892.6	25278.3	192339
365.999	1751.07	6316.42	964.933	2266.8	3691.99	4055.85	0	0	282.123	3635.83	0	0	14761.7	11070.2	0	0	0	52520.2	0	7620.43	3958.83	2220.08	9165.35	9459.5	5926.09	133.195	0	4012.79	3643.66	0	5469.55	0	1470.75	13645.5	2668.78	3991.79	5613.74	9271.68	3819.55	0	834.284	3795.13	8731.85	17709.3	4729.53	21352.6	25570.9	0	0
366.246	253301	266599	158450	227470	243646	264343	0	43429.4	189410	158848	306382	86980.8	262853	208289	205022	151059	0	312095	249010	278109	0	203036	0	0	153367	0	0	0	194121	149408	191572	208436	153319	174823	246125	0	373687	214817	196633	173070	170300	170257	240022	269906	240188	256783	266481	4919.47	134322
366.962	10173.2	75589.5	0	0	24038	32897.8	112401	71950.4	17855	26235	0	51293.1	5050.96	0	0	0	87947.4	3499.37	65790.5	35636.3	50178.6	127028	29463.7	74030.1	25276.4	32998.8	46635.5	3130.64	13976.5	84545	71390.8	89691	53807.5	66298.3	43582.3	19819.9	94072.7	47681.2	1782.16	11158.1	15295.7	38343	26344.1	3980.7	31605.9	25244.6	52077.9	125019	178971
368.114	0	4900.4	0	0	4842.73	1271.51	56183.1	0	7717.75	70344.5	0	21366.3	4493.11	1387.61	0	0	0	1200.71	8448.31	21126	34695.1	3095.09	37156.3	41129.6	11887	3523.96	13248.4	0	940.095	39564.4	30969.1	17619	15924.2	0	32943.9	10024	19479.9	2821.63	839.04	0	9795.03	11306.8	21073.6	844.85	0	866.818	13218.4	754.104	0
368.393	54116.7	0	0	4237.67	3101.36	0	40251.1	343600	2950.25	0	0	252715	44896.2	1397.4	0	10038.3	266715	0	456117	407.576	0	0	477.409	0	79291.2	0	67034.8	1096.66	0	0	324447	270632	319193	159755	109042	2568.82	0	347981	71533.6	27492.4	444187	511859	0	50754.2	52370.4	0	34188.4	0	319958
368.959	2370.8	15774	0	0	1628	1802	23571.6	11100.8	0	12687	0	10774.3	0	0	0	0	19080.9	494.833	16890.7	4413.7	8346.21	26490	4024.34	9693.5	3120.97	6503.04	7392.24	0	929.46	19848.8	17779.7	22356.6	10464.5	12076.7	5411.36	1402.74	29361.1	6997.87	0	737	1156.91	7936.79	2490.09	0	4792.35	1332.55	7622.59	28682	58758
369.128	0	41818.2	3710.73	6487.67	2124.46	6213.67	25923.9	116036	0	25789.4	3296.63	17042.2	14880.9	6245.79	14814	10434.7	10560.6	10552.5	48747.5	23369.7	7838.81	22093.1	5686.84	3974.1	12480.3	11195.1	13082.2	1525.33	240.857	20682.9	35342.2	25588.6	16327.6	12088.5	8006.51	12634	36737.5	16478.2	2968.03	1626.19	6753.15	26844.2	16880.7	9016.45	5790.71	6436.32	15740.2	61990.2	66537.3
369.24	70726.7	506673	37103.3	2856.72	0	83396.3	266748	0	180287	141142	74790.6	45154.4	66329.8	0	18943	64636.5	390942	38244.5	322670	102198	119320	157999	22058.9	0	126707	0	349933	15800.1	154692	0	421578	724090	317536	57767.8	303724	125793	77729.4	264497	70179.2	150420	271906	241260	52259	70436	142127	151623	112023	635392	660772
370.296	11605	0	1318.8	4749.96	2978.09	20119.3	153717	105912	0	0	0	15149.5	0	26720	0	0	0	3832.73	23318.9	11602.2	0	4268.37	0	0	0	0	18194.9	0	2788.68	8210.69	0	29544.7	3363.2	1578.28	0	3983.46	11215.8	0	0	0	0	21384.6	6821.18	4210.2	291.158	1921.77	41689.4	4997.7	5767.14
372.101	31504	7626.37	7263.76	6561.77	3252.25	5939.63	14623.9	0	3478.35	0	2090.25	0	32190.8	1475.04	17828	7102.23	10840.3	3542.09	14277.3	18175	1860.11	3316.58	5356.75	0	11161.9	7518.86	9021.88	2695.81	1511.02	25921.5	4212.56	7532.44	9417.93	1633.75	1674.59	4260.87	16299.8	6777.13	2126.92	45577.7	4880.05	17493.3	119896	20550.8	6230.6	15895	77360.8	24506.6	1724.76
372.22	0	8434.46	6599.54	9442.65	10365.3	15911	2009.89	0	3477.86	23974.6	2063.47	588.075	55310	14469.7	54929	5437.6	0	17156.4	244461	0	0	51939.1	11028	2141.93	42506.6	737.44	12449	15207.9	36728.9	5076.63	292898	226810	151925	12495.3	9069.45	14812.6	334492	341176	10778.5	0	184038	15826.9	10857.6	64348.4	7833.98	63325.2	15090.4	3718.65	172282
372.318	0	15930.2	10210.6	0	0	48490.8	6236.6	47913.1	0	0	152480	1369.46	172865	3118.51	205681	2600.38	0	0	0	0	0	0	13042	0	174118	0	13607.6	0	4740.87	0	114836	108762	145311	0	0	18526.4	215334	0	0	152434	149284	357499	255350	178412	40626.3	173604	259125	25219.3	104158
372.411	0	2038.96	618.839	0	1203.82	0	0	0	0	0	0	0	0	3072.62	0	1481.61	15292.6	570.988	12232.2	304.316	239.076	1167.49	0	1012.28	3437.86	0	7743.85	0	10326.5	0	12200.6	5430.6	10935.5	0	10191.2	2321.31	0	16836.8	0	819.023	8512.71	2176.57	0	0	1123.77	660.455	0	1545.65	4898.8
373.095	5541.67	3034.89	64213.3	0	0	1516.28	126971	189270	0	3489.37	0	11237.7	13986.2	0	0	52285	234491	864.381	901.982	0	2311.97	10912.7	2788.4	0	4028.14	4862.43	176367	519.82	1535.61	17938.6	0	967.5	1491.17	144001	1115.96	1992.48	233.435	1486.23	0	34263.3	0	13045.5	27064.7	8794.25	2023.53	2042.36	1989.12	243697	147.022
374.195	13974.9	95263.3	12236.8	18164.7	9365.33	0	0	0	5910.29	0	17467.9	4210.15	114485	48701.2	34096	15568	5566.78	116573	0	74173.5	0	34795	1765.9	0	25541.5	0	10366	7043.9	8878.73	28744.8	0	95075.4	10094.5	37392	759.826	4423.6	0	0	471.12	0	21490.4	11678.7	39148	99968.2	20736.3	98583.4	35411.6	8087.97	0
374.325	0	60434.4	0	72692.6	47497.9	62200.1	95532.5	41851.5	0	47013	0	50665.5	96485.3	44918.7	102245	0	102128	0	0	61424	0	77268.4	0	0	66388.6	0	0	0	44438.5	53523.1	0	0	0	60306.4	65644.4	11967.4	48676.2	0	39175.3	89431.2	0	0	0	83086.5	75509.6	71709.2	73115.9	25678.8	0
376.166	4606.33	34826.8	2210.67	14142.9	15255.6	4544	0	0	11294.1	46266.4	167.444	1185.54	8800.59	10778.2	17650	5159.84	1191.25	6984.01	23741.3	25811.4	22207.6	505.332	12587	2506.86	7077.69	1727.38	203.946	627.112	44772.4	24293.1	73267.8	18088.5	11298.4	0	29000.9	13834.2	25644.6	18669.3	3622.62	0	12183.8	1397.18	37072.5	11087.6	2967.64	13493.5	32763.1	554.931	2191.75
379.169	48690.8	87109.1	0	0	13929.1	20011.3	0	3647.29	24640.9	58252.3	34502	9143.79	56820.5	13305.2	0	42539.2	1822.94	26845.7	0	63627.5	33033	20713.5	7787.11	0	0	4.1133	8249.47	0	21530.6	54915.9	106317	72697.1	36463.9	5690.85	94017.4	14380.7	50093.5	46531	20298.2	35915.7	14018.1	4647.29	44496.8	39889.8	31066.3	31730.6	0	0	0
379.28	18346.7	0	0	26610.7	105935	43706.3	62464.8	0	4295.75	5570	0	84634.6	16135.1	110825	0	22323.2	0	25439.2	0	107188	7271.18	0	28045.7	0	43992	0	35999.6	19978.8	109152	0	0	0	0	0	56531.3	44985.9	41511.1	55668.3	0	26463	60324.1	0	62495.1	31661.4	16549.6	12337.1	0	238778	105265
381.08	150502	1.94994e+06	265419	0	1.62451e+06	477832	9038763	1.00276e+06	1.24516e+06	5675894	99733	5497514	565951	1.07363e+06	486205	380819	28623.9	381421	1.87264e+06	2.98213e+06	4421608	451739	7860621	7017343	2.16684e+06	1.25754e+06	3.61421e+06	90237.6	303781	6.33061e+06	4897106	6.75022e+06	2.98792e+06	0	6.94432e+06	2.01219e+06	3.91502e+06	304543	586389	12548.2	2510402	3.46202e+06	2.22854e+06	326762	167618	991338	3.40155e+06	406763	0
382.3	0	18430.9	0	0	111323	78436.3	0	0	165884	1488.27	0	0	118307	36949	43486	0	0	97410.8	50924.3	114803	1389.92	147315	3425	0	85487.7	0	419918	0	136431	418.196	255031	29366.9	28872.7	0	0	11177.7	23402.1	21826.6	4525.55	0	83976.2	8399.69	1705.13	121956	0	96898.3	1891.53	0	2381.5
384.081	0	11778	0	0	8413	3158.68	71272.7	6466.18	0	53419.8	0	36749.5	3856.52	2535.5	0	0	0	1110.8	12843.8	17108.5	33223.3	1129.19	69200.6	53822.4	14985.7	4131.4	23557	0	414.667	32785	41571.7	47790.7	22760.2	0	59845.7	11359	30017.1	2112.39	925.08	0	17439.1	16552	12151.4	1140.05	0	3837.45	15025.9	700.788	0
384.219	0	3689.45	970.6	2351.2	6715.53	7560.72	0	0	1288.8	11508.1	0	0	7986.89	6282.45	0	3737.31	0	6420.13	35272.4	7780.44	5335.06	1043.44	4846.23	0	6875.49	0	1235.84	7544.1	27518.7	1321.12	28398.3	3160.92	5819.17	900.556	14813	7232.97	30827.4	29854.8	4925.02	1149.3	5417.26	0	12316.5	12474.5	5701.72	15608.6	16587.6	0	6902.68
386.232	0	5788.6	2258.49	5389.41	5262.48	9727.03	0	0	283.354	2940.61	110333	2408.23	58812.4	9768.73	37488	3640.5	0	20100.2	67269.3	0	4300.91	6132.07	9992.77	1364.43	20630.5	0	0	7608.8	18124.9	20202.2	72649.5	0	25930.5	0	5630.82	255.26	0	54316	62412.7	0	3975.03	2049.78	3798.23	56662.4	5606.57	48368.2	37877.2	0	0
389.345	15471.2	2930.91	19506.8	18412.1	1664.64	15429.1	4293.83	2777.57	0	10287.8	7707.27	2716.23	127779	7163.99	168229	6559.23	7657.01	12854.1	4712.64	1970.85	7893.75	37654.6	14450	1609.95	149428	9485.01	4824.33	9559.29	806.296	2198.06	48095.5	0	6777.66	2274.46	6207.64	12048.3	8471.65	2502.01	21103.8	15283.7	2774.8	7813.63	12119.1	128610	12514.7	114897	7108.53	4948.67	447.656
390.111	7807.73	4160.22	21931.5	35897.7	9996.18	13695.8	8786.52	2029.01	0	296.773	9634.54	0	70026.9	909.274	26078	33854.4	10587.6	14173.2	7967.6	2485.7	4539.61	2943.42	6309.16	0	14863	20227.4	27287.7	1472.67	2843.32	0	8125.15	9733.92	10308.1	0	4421.62	5000.06	0	2197.72	19989.6	44496.6	4295.73	8534.88	18419	45042.1	6449.24	45240.2	21002.1	25234.4	385.748
390.29	18280.8	10134.7	10723.7	1005.3	15137.3	26690.1	8231.09	5248.57	19536.2	1361.42	8578.53	8478.38	22510.1	13855.8	22172	19636.7	18662.4	9237.71	0	15776.6	0	21089.8	3747.14	0	26160.5	0	12209.6	8211.95	16317.1	16970.9	0	0	50993.8	13172.9	44954.6	6658.14	40311.5	0	28191.2	16651	0	25227.3	31097.7	21557.6	25490.3	25717.5	65632.3	17477.4	62687.7
392.109	0	662.31	903.844	0	0	0	9062.17	1703.85	0	0	0	148.936	1083.3	1763	0	2380.97	6189.54	0	843.217	1209.2	0	1892.07	362.939	2615.71	405.343	21073.1	5884.1	0	0	1361.06	0	235.443	419.238	2300.39	0	0	378.988	261.217	0	1158.61	0	5973.63	4413.46	0	597.645	753.545	6046.52	7964.29	0
393.084	7483.6	5640.93	11416.5	0	0	0	49027.6	21358.3	3425.75	4340.5	4726.94	28054.3	0	0	0	11759.9	21552.2	0	0	0	0	44357.3	2480.58	26745.5	2041.74	19176.6	39555.6	650.285	1761.52	36566.9	1736.54	0	537.321	32766.4	3492.82	2031.16	1818.55	216.456	0	30146.4	456.877	18808	0	0	0	0	0	109273	156.242
395.26	32954.1	62205	8236.05	25009.7	78826.6	41202.9	0	61619.3	0	0	0	0	13353.1	50788	0	14693.7	86866.4	0	255291	0	0	79746.8	17852.5	0	52159.9	0	0	6753.82	98350.3	59633.9	212524	126618	181656	51168.8	69131.6	62493.2	0	157789	0	19667.8	142579	68063.8	55871.8	26199.5	32572.6	20971.8	78552.5	0	288238
397.271	97079.3	242510	45282	28350.2	123873	48541.5	254142	69478.1	155577	110103	61454.4	32500.6	60971.8	111147	59711	70754.3	307969	38009.9	300348	83173.5	104645	98383.5	18550.3	0	119875	0	314804	23014.9	124378	61941.6	315149	438935	242912	43177.8	238500	136173	40721.8	221568	61696	141113	280841	36705.2	28176.7	69753.5	140266	129501	39344.4	403243	472971
398.327	3629.73	562.831	0	0	6150.45	27862.2	0	107924	0	0	4677.78	6767.08	0	1830.5	0	0	0	9510.53	0	10547	9167.57	4071.86	409.725	0	6570.17	0	35429	596.261	12328.2	14288.5	0	34167.1	0	0	3897.91	2915.48	14455.5	6278.42	459.6	768.864	0	22855.8	6645.14	4763.85	5454.95	34479.7	25226.2	16083.1	0
400.216	102382	45660.5	8502.42	6188	0	0	795.351	1141.19	24311	25212	0	5078.72	0	0	0	30537.3	2398.44	0	0	0	6224.59	27835.9	6294.57	2989.1	0	400.841	2366.63	0	0	60011.2	73634.9	0	23505.3	10646.3	28907.7	0	0	0	0	70532.7	0	12951.5	0	0	0	0	0	5074.52	0
400.34	0	0	0	34421	0	125066	26681.5	311646	0	0	41451	40603.7	0	11606.2	0	0	0	65033.4	0	0	7662.95	39316.9	0	0	53640.6	0	133813	0	77942.9	124594	0	165349	0	45690.2	81586.1	0	66109.4	0	0	0	0	67513.5	52417	0	125355	367766	140536	138790	114682
401.251	117102	181596	15175.8	69291.5	0	0	24202.6	129917	41045.8	133281	176675	86283.5	91565.7	0	96744	49739.8	0	95424.3	303023	144385	107821	118165	51608.1	0	94530.5	0	17123.8	0	75810.4	200985	339777	233739	208021	74664.9	197680	44469.7	186643	242612	138584	90726	138313	79031.2	119295	102429	101683	95759.3	157080	70054	296817
402.181	33899	126322	9713.91	8137.61	1987.06	0	13408.5	959813	2429.79	4608.75	5086.57	0	92644	30393.5	0	106251	5192.22	40712.6	6823.92	33275.7	0	1108.6	2932.26	0	2121	0	125643	3044.13	49579.9	60631.7	3836.24	256986	0	372.238	240.166	1021.64	0	432.739	3769.46	65225.1	0	274447	4628.95	59822.4	14294.9	26799.4	0	19513.9	0
404.163	14747.6	29280.7	0	0	0	0	168354	0	0	0	0	229250	289697	17447.5	222973	0	126868	4343.51	18155.8	0	32324.4	13998.4	22490.8	0	150000	15232.1	242609	18538.3	4971.49	0	85031.6	214294	34241	183301	0	18444.1	0	4558.69	3878.15	55643.2	7152.84	0	36175.3	255781	8411.34	227516	11208.2	187630	772.556
406.142	85966.1	45789.5	43661.1	133365	36389.5	51167.7	54636.9	0	66434	30915.2	116044	0	126863	11286	0	36388.2	45415.2	73686	57092.1	99448.7	25314.9	87409.2	0	19394.9	42634	56379.5	37461.6	0	46703	0	19158.1	45283.8	35585.7	178526	43046.3	0	0	11249.6	66851.1	52936.5	41528.7	139157	439834	105461	109903	106241	447110	29090.3	16573.2
407.054	723.775	1341.15	0	0	0	3391.61	0	0	0	0	4017.41	0	7990.19	1726.33	0	0	581.667	33302.8	0	1460.33	1787.75	4707.27	4149.06	2678.22	1163.86	2175.03	202.097	2564.41	1845.92	0	195.423	0	513.572	12435.5	0	1253.44	722.697	1801.49	2222.02	0	399.469	3042.78	11211.3	3375.4	5253.73	7371	19590.6	0	0
407.139	2746.32	1365.73	0	5365.75	6208.23	2207.85	0	78795.5	3025.8	5484.25	0	0	18754.4	2753.73	35980	0	5858.86	2611.06	1961.03	5213.95	5009.53	5755.26	7833.4	2970.51	2259.34	22039.7	11765.8	740.493	2744.83	0	264	6711.17	7092.26	3855.98	1534	1326.57	0	503.265	5924.48	2177.67	1900.85	26754.5	14883.3	17348.3	6427.46	14517.3	17907.1	6604.2	3614.29
407.202	0	39555.6	4921.73	0	0	1465.89	95363.6	74726.7	1007.86	41524.2	12943.3	0	87946.3	6984.69	63171	8790.64	0	8741.47	76883.9	0	108415	242448	3651.08	0	48725.6	0	84863.7	5476.54	0	0	209158	82503.4	0	23385.5	143298	0	65173.3	0	3172.57	0	35242.4	131963	0	83863	18816.5	91736	85113.8	144755	118343
408.212	3529.77	6855.85	2590.85	0	5252.98	10104.8	6043.46	2590.67	9191.09	7459.25	8120.76	11133.2	19036.4	8115.33	0	0	3694.14	11089.7	12891.5	20911.9	23949.1	27500.2	6560.41	751.673	16095.3	941.211	2731.84	3932.77	13659.5	36831.9	37991.7	9856.43	17893.4	4096.12	9568.87	9235.33	92721.7	6607.71	5823.17	5438.03	6504.06	4112.44	65311.1	25026.9	7225.01	19714	66332.7	10740.9	0
408.308	0	4137.25	2067.13	4508.42	0	0	3314.19	2247.76	2849.6	0	0	0	7926.11	8701.14	17575	2236.73	1412.83	6993.85	64414.4	0	0	0	319.08	0	6573.46	0	952.581	0	0	0	146309	0	107418	1385.56	17639.8	3750.24	21937.5	91404.8	3897.81	0	26610.9	0	18566.7	15393.3	1030.58	7170.77	20249.8	0	8415.8
409.056	1027.87	1112.32	0	0	0	1323.03	6769.78	7371.67	0	0	0	1270.08	2418.96	0	0	0	9887.89	28155.2	0	1632.46	1728.8	2884.51	4362.28	2507.62	1675.66	87.5275	5335.9	1254.92	0	0	483.972	1478.78	217.968	18543.2	0	611.408	3062.92	2480.16	2936.7	300.273	0	4367.52	12786.1	1418.55	2479.37	11714.8	15974.1	31973	652.498
409.115	5020.22	11019.9	4395.44	4034.92	4003.55	721.563	25135.2	19572.8	0	2204.11	5343.36	17903.5	8696.07	3647.27	0	17095.3	19350.3	4034.96	0	17560.3	1719.38	34310.5	6020.54	10405.3	1505.86	9424.06	21949.3	2783.41	729.317	24805	4873.35	5802.09	2065.22	20932	4602.74	3193.28	0	209.143	1230.42	7850.23	643.175	14248.1	37707.2	7976.75	4841.52	8002	17654.3	41266.8	272.015
409.187	9461.47	88526.8	5634.6	0	55195.4	44794.5	15078.9	14912.9	12943.8	50479	0	7480.31	19514.6	22005.2	14290	5945.33	5389.31	0	111807	38157.4	55190.2	20879.4	0	7796.93	9165.4	0	27025.2	7814.73	27067.8	25003.4	92978	92803.1	54373	4368.9	69723.2	40254.5	0	54860.5	0	6034.68	41343.4	0	0	6275.55	17746.1	16046.9	63691	36006	201312
409.266	55579.9	167341	1111.87	0	58368.3	79384.1	346688	204180	33452.2	52619.5	0	229487	18828.7	73997.3	0	17573.8	202906	26568.1	0	260321	163239	191969	38695.2	0	63777.5	0	79003.8	12153.6	59924	154848	242159	155583	241179	142874	118462	115889	267682	125106	0	41612	0	0	156030	17377.4	53923.4	38824.2	175651	358408	374782
410.045	3572.85	7345.33	0	17573.9	3084.78	3883.48	776	1113.19	0	2694.27	0	0	26906	6160.8	0	0	0	57101.2	0	4014.74	4212.65	1576.33	4786.6	4131.89	15405.2	442.86	210.351	5501.76	1373.21	1076.69	8014.59	306.407	3008.61	17612	2705.25	2104.84	6584.75	12743.7	7594.94	0	2082.91	3707.65	15435.3	24145.9	8361.03	27988.8	22825.9	0	854.05
411.09	55107.4	30440.3	0	43423.3	56765.5	52843.2	99684	27734.8	23271.2	48721.2	50632.7	0	55567.3	30366.3	13158	0	26965.3	104693	57814.9	85544.3	14835.9	60867.2	11345	19542.2	25774.5	22823	129663	2545.27	25220	156342	17606.2	35375.1	47997	0	18770.3	9748.78	113520	63549.8	30360.9	12121.1	16459.2	9253.67	121403	61956.6	80883.1	82202.9	111493	120723	9538.72
411.251	8412.33	0	0	0	2689.36	4303.48	117158	11889.3	0	0	0	33303.9	530.815	0	0	0	18853	0	0	0	23300.4	0	0	0	0	0	0	0	10691.7	0	0	0	34530.3	19129.7	24142.6	0	59329.2	13373	0	1614.23	0	0	5039.76	1926.95	10879.8	1839.91	51898.2	126165	166915
411.397	0	4802.66	717.722	0	0	0	0	4282.94	0	0	0	41.4447	1024.59	0	0	0	964.667	616.533	144997	495.304	0	290.573	0	0	0	0	411.452	1353.6	1230.36	0	150200	236572	0	2043.45	844.084	2304.19	531.312	131758	1409.59	0	76300.2	11915	519.117	0	1044.48	2427	1217.08	737.753	56908.9
413.084	116.2	5619.03	0	22376	1460.65	7186.22	19731.5	9451.25	0	2043.95	7514.12	6338.47	33684.1	12857	29651	0	7742.58	49956.5	447.771	3380.16	3028.87	18778.5	6382.51	13218.8	11383.7	8936.37	13023.9	8428.54	1319.95	36434	5568.69	0	2257.98	12738.8	3512.06	5939.39	41074.5	16737.2	4697.4	0	506.337	6742	44550.4	39721.9	9998.1	69538.3	66734.8	25638.3	133.794
413.324	0	3683.41	0	0	0	7106.11	1596.19	8656.43	0	4961.75	0	1874.46	0	66025.2	0	0	0	1624.67	91357	0	57825.1	10968.1	0	3525.63	2300.14	2431.61	0	0	2763.67	15915.8	104674	47502.2	25213.1	6496.15	1309.55	8060.64	1646.8	29855.3	465.62	0	64405.8	9563.81	1949.06	0	0	0	26325.1	6469.32	65150.1
414.264	125566	236784	119136	91567.7	150550	185360	187351	0	179637	253362	92842	276583	94893.1	98397.6	145390	132770	99571.1	170932	242840	206577	0	428013	0	0	163219	0	151744	0	167982	324142	222596	217162	167048	143682	209143	63066.4	293904	169424	91489.7	159509	57728.5	0	268305	88128	111871	104249	303236	360504	61693
415.071	13787.8	3768.85	9420.46	0	4287.19	1355.95	24164.2	20404.6	0	0	5644	9529	10409.4	0	0	5203.52	13662.8	7692.39	235.825	7653.03	2479.34	8713.97	3924.39	3079.64	428.2	3272.34	10830.1	4095.59	822.84	7285.31	220.493	1197.87	753.809	10915.7	4263.02	1881.86	4501.9	3824.37	722.84	15814.7	0	15833.4	1425.78	13401.2	7508.32	14441.6	1639.02	34924	238.22
416.072	6096.7	2286.91	2957.93	3168.06	0	669.632	8569.42	12376.9	0	0	0	550.933	24990.9	0	0	0	6774.03	1569.17	319.299	2364.43	349.463	1509	707.015	1693.79	0	1353.85	3833.39	1740.78	232.836	0	0	8635.09	0	2949.33	0	369.514	0	0	2012.06	2958.69	0	4491.98	2478.82	18125.6	3936.67	7596.23	832.315	10680.9	0
416.272	5839.63	5650.27	0	10173.3	20613.1	22935.6	669.865	0	2956.36	16272.4	0	4045.46	2524	17346.9	0	0	0	10312.1	27972.9	21635	482.866	1444.03	6602.37	0	1317.09	0	0	989.961	4411.24	6358.62	24142.1	0	0	0	9175.64	0	7948.8	8864.71	0	0	0	1318.56	0	2126.95	2607.16	1769.05	5023.76	117.82	0
420.318	7052	7212.25	0	1512.61	0	100400	0	0	3065.94	3319.92	9114.43	126572	110533	0	118957	8356.16	370823	0	11507.9	70149.6	0	170515	9125.81	0	121660	0	2963.51	7371.87	87688.2	129530	68636.4	0	0	0	118782	13340.7	106361	44.3535	4985.27	26999	5260.22	227054	140199	108470	4673.5	104837	151309	15140.3	0
423.429	0	2610.23	0	0	0	0	0	554.679	0	0	1369.55	0	28949.8	4633.62	0	0	2106.98	2967.92	153022	34.8024	0	1857.68	0	0	59718.2	3170.19	54375.8	0	0	2471.07	105019	108664	76094.4	2591.43	0	586.968	297.867	151661	0	0	124257	987.57	784.591	32971.4	0	35384.5	664.828	0	94542.6
424.344	2094.87	0	0	6088	1148.73	67606.3	0	147373	0	0	44104.3	15791.9	0	0	0	0	0	29823.2	0	14775.6	0	8983.95	0	0	10323.7	0	39847.8	0	14785.4	8201.5	0	58714.1	40913.4	16443.6	24015.4	0	32570.7	33148.2	0	0	0	38162.7	19600.4	22371.2	21595.4	73427.1	39732.3	0	17608.9
425.232	16613.3	25545.2	0	0	0	0	125504	28205.1	0	19828.9	0	102653	4741.19	0	0	4441.83	68248	5094.87	43209.7	88974.1	85101	33164.5	3986.02	0	22140.5	0	11254.8	1823.48	33148.3	34729.8	79202.4	16842.8	91617.5	23378	15856	29189.5	90001.2	50699.3	0	8570.34	0	18659.1	44228.2	7218.6	12024.9	0	55098.9	119408	73304.7
426.358	34242.3	6682.69	0	17096.7	6725.91	115941	14791.1	271708	0	4965.75	37751	36766.2	1808.63	12954.2	0	0	0	50077	10142.2	49155.9	74486.3	24009.1	2854.08	10214.8	40829.2	0	104425	0	64033.4	49285.1	91399.1	70428.8	57086.4	36592.4	43437.3	5284.14	51626.9	50552.4	521.76	1019.43	11672.7	57992.1	24630.5	31647.4	47698.6	164410	56880.8	71229.1	87587
427.068	0	3954.59	0	0	0	0	83197.4	74061.1	3788	3252	0	52595.6	1398	0	0	0	66945.7	937.267	15840.3	8730.84	8773.19	183465	0	121449	429.743	56845.3	42489.5	0	209.635	226750	7995.7	14997.2	16706.4	112558	15493.5	3087.6	23897.4	606.783	0	318.545	7494.76	62365.2	103436	0	4490.28	723.773	128648	77632.8	25296.2
428.374	1513.4	2400.35	0	0	1329.49	10051.5	0	42524.7	0	0	0	5896.31	0	0	0	0	0	7902.43	3851.55	5279.57	4003.16	689.559	208.375	0	18719.4	0	8046.96	0	12005.8	28080.7	11920.6	16612.9	11517.1	2728.28	13039.5	499.964	5696.99	3850.57	0	329.132	1699.54	3693.11	0	988.7	52435.8	72743.4	41904	56303.8	65248.8
429.241	166382	632764	58651.3	121021	242027	274390	1.97465e+06	754471	196746	263740	126371	287452	107097	138000	36925	79263.8	1.09803e+06	123127	689389	403084	368234	679895	174516	419361	222896	174606	480223	45802.1	238155	455257	627754	1.11338e+06	479123	432509	398248	296399	831434	355515	73543.1	198534	198608	295003	446951	94279.7	287727	229450	824200	1.51252e+06	1.51911e+06
430.088	68901.6	58791.9	12169.3	24884.3	17077	13612.7	23490.6	23845.4	24380.5	5356.5	52440.2	2154.88	92346.9	0	57289	12760.1	13934.3	32212.7	0	75273.3	5801.17	41042.2	10671.6	2584.3	19139.8	5862.8	7812.8	0	14239.2	6227.01	16210.6	33379.5	20584.4	11203.4	46612.1	10840.5	0	13247.3	8858.36	131714	17170.3	64736.5	49476.2	81870	26859.7	56068.8	8068.55	35794.1	0
430.388	0	5498.03	2337.11	1203.26	0	0	173.188	669.594	0	0	0	6912.92	5271.59	0	0	0	3549.44	2032.53	18289.1	0	0	4119.1	329.411	0	2509.26	0	729.85	875.686	0	1288.19	7883.42	1208.99	3144.53	3000.54	6259.09	1767.09	36.842	7641.84	0	217.372	7109.94	5101.68	6184.73	1554.95	0	3167.59	7478.93	1481.84	5025.8
432.087	4546.13	3095.08	9524.27	2077.45	0	748.895	14922.8	13342.9	0	0	0	8375.03	4791.07	0	0	2168.33	12881.8	1811.81	0	4447.86	239.042	7148.5	1130.67	3408.61	0	4715.61	16523.9	1078.78	0	1960.94	423.521	419.743	490.865	20845.5	1987.55	837.483	0	0	0	8141.05	0	13881.2	1629.17	1867.2	3208.72	1271.91	531.966	30793.1	151.804
433.093	8669.33	4372.26	0	0	7979.55	5279.89	43068.9	10006.5	15695.5	0	0	70229.8	4742.22	0	0	125.233	5809.23	234.326	11781.1	44152.8	12041.4	7176.45	12069.9	23628.3	6374.8	24006.8	24365.6	0	781.253	34378.6	18646.3	25943.5	14535	1390.99	51582.3	10820.7	16865.5	1118.38	3057.12	0	17475.4	35631.9	27534.5	0	0	0	26635.5	7738.59	0
433.224	15904.8	39484.7	0	1971.26	4558.55	2433.43	43357.2	0	0	0	0	0	0	0	0	0	21424.2	8267.67	0	0	0	29144.6	4915.34	0	0	2007.52	37119.3	8135.57	0	0	75318	33975.4	0	28798.8	0	0	0	24672.2	0	17376.4	0	17246.1	28266.2	5108.75	6228.2	0	19020.2	60714	0
433.331	2186.5	0	5174.07	2055.48	0	2641.63	0	729.248	13869.9	4893.5	0	1548.23	4750.3	2576	23914	8391.83	37465.2	5908.67	15371.4	4691.27	85.1481	15735.2	1612.64	0	11971.9	364.743	3027.08	1916.82	3466.25	10359.2	0	6409.61	9748.65	3238.39	14455.5	0	6736.98	11487.4	4984.56	6322.41	8868.69	7376.5	12227.6	9194.35	8286.86	10188.3	14361.7	30761.9	4086.97
435.116	41589.6	30158.7	13693.6	0	0	0	10548.9	8689.13	3567.93	0	6931.78	1645.26	48784.7	0	0	0	3871.95	3600.6	0	23194	0	13983.6	3268.06	5512.79	0	0	9488.95	5841.1	0	0	0	0	0	10161.1	0	466.979	0	0	198.828	104951	0	43299	0	32470.1	2611.52	12371.1	0	16941.7	0
436.24	13607.2	203824	0	49491.3	70478.7	0	377738	115213	28055.2	243314	1741.25	333030	195974	122189	228511	19317.3	135655	38993.1	153232	735286	142856	386593	43440.8	0	207567	0	165332	1269.76	78190.3	635221	627180	289430	313965	9541.11	435199	136350	555792	362634	29902.3	0	102158	198560	411652	199481	10627.7	208161	471653	103583	64507.1
436.337	18716.6	26158.9	0	0	23180.7	16161.3	2450.39	4065.48	0	0	0	0	0	20868.5	0	2293.33	19893	38436.4	114338	21303.2	0	15044.3	809.562	0	18397.2	0	3867.28	0	20524.5	8083.12	47994.6	55114.7	29166.1	4925.36	22822.8	3946.65	84947.8	49400	25528.5	0	39281.8	3170.86	64782.8	0	33370.8	0	77497.7	5227.1	29094.8
437.41	0	2087.78	0	0	520.133	674.313	874.637	0	0	0	1383.34	0	5282.22	0	0	176.067	3213.53	1248.9	125295	356.233	3422.36	1408.36	0	0	13881.9	2140.43	4686.05	131.245	280.38	3333.03	115321	3555.25	0	0	869.341	3307.97	173.155	0	0	0	105228	27714.6	1739.73	6563.25	244.301	6067.18	793.138	8124.14	71656
438.245	0	6792.52	8936.23	0	34300.1	29270.8	64996.1	35148.4	0	0	10260	19011.1	15050	2346.64	15995	25725.5	154058	15954.9	14080.5	15974.3	0	79747	1650.19	0	16662.4	0	94738.6	1835.68	59406.5	66855.9	58472.4	8369.98	47450.1	10663.5	62824.5	15186.3	21562.8	17069.8	0	0	15798.9	54415.3	20917.1	20425.4	4581.26	16753.5	23718.4	41536.3	7010.5
441.037	917	3700.62	0	0	9612.11	1096.02	27972.4	4324.1	0	9947.75	0	15054.6	1791.67	2101.93	0	0	0	503.633	4597	12129.2	10699.7	2513.61	17299.6	20014.9	473.143	1558.56	12914.1	1793.6	693.286	33397.5	21341.3	28244.5	11431.5	0	13226	3348.89	11679.2	1814.81	0	0	505.938	2883.36	12880.2	0	228.263	0	6463.69	0	0
441.299	18153.5	19129.4	150.828	0	33358.9	30570	0	0	7801.96	25804.3	13339.3	0	9029.93	50677.8	20878	8732.18	32324.3	0	92487.5	58348.4	10979.6	68631	4803.14	0	27470.3	638.821	70388.5	309.979	0	30310.6	55972.6	48698.3	38913.8	0	0	16761.3	86891	48134	3188.3	6025.74	0	88289.3	86544.6	5881.35	13008.6	0	96170.7	132669	0
443.304	21030.1	88779.5	5178.6	13263.6	0	0	6769.43	0	1550.93	59565.5	3221.81	32956.9	39532.4	0	13059	0	0	6860.07	0	43879.3	0	0	17358.1	2100.86	41450	1827.96	3861.8	1477.7	70691	122811	0	0	0	0	89661.1	36966.8	33618.3	0	19832.8	52.3166	0	0	66850	26772.2	9540.03	36371	66077.2	0	0
445.293	0	2035.34	0	0	69933.5	7259.05	1618.27	10459.1	0	0	4608.67	11606.5	447.963	46898.5	0	0	1445.06	1549.03	85238.4	385.459	26093.4	0	0	0	0	0	0	0	996.222	0	55801.9	75869.7	34722	3326.61	0	1756.51	977	23081.5	0	0	15819.5	1442.75	633.727	0	457.579	609.636	45323.8	2881.9	194393
446.12	41607.6	72980.5	10011.4	0	12065.2	0	73786.5	121113	4413	0	47332.5	1595.02	601151	14020.5	425759	27697.5	23013.8	6567.73	17661.5	58676.7	19385.7	46432	46724.4	13588.1	217290	11743.5	33626.4	8526.35	4974.73	0	179476	64259	62750.7	25805.5	0	36785.3	426.616	8241.14	0	239359	18981.2	154658	19150.1	510391	10347.7	419035	816.841	131732	2839.57
447.115	0	109492	106833	0	67569.7	22811.9	565522	202237	81180	0	171080	333556	394555	24337	273807	87669.8	473116	55021.6	45938.9	79978.7	15977.8	631338	21873.9	0	145044	0	511798	7481.75	38687.2	476471	115684	94222.8	112449	345295	31193.5	31025.1	93657.8	50502.5	37964.1	156923	52808.8	524093	366998	351284	128829	278076	284418	375794	29632.6
447.347	0	5679.96	8179.79	0	0	0	2809.4	0	0	0	9555.71	0	87362.2	0	94340	496.167	4311.27	6623.8	20688.7	0	163.712	160.272	4988.53	0	102513	2536.55	652.776	1085.04	0	0	75606.5	0	1322.86	0	0	7734.01	1084.73	77.8893	5233.64	13093	9665.2	143.342	0	90030.1	4906.64	84904.7	0	7298.08	0
449.13	0	273956	71069.1	0	16357.1	0	0	0	15461.7	0	89695.8	0	887866	42104.4	394010	138190	0	24474.5	9870.5	223984	19765.5	50726.8	45516.6	1497.36	206201	0	0	1656.09	6299.35	0	205892	80562.4	46378.2	45635.8	0	51175.1	2527.1	25103.4	0	719362	18704.9	333354	0	702251	12594.9	497845	0	160856	3481.88
450.127	0	473193	751059	470836	14468.6	0	977423	609213	0	86218.2	452012	0	543032	120929	254873	992940	23160.9	206527	0	157295	0	19098	29889.5	4376.84	132537	0	0	544.001	6903.85	0	144323	0	0	19410.9	0	0	0	22384.5	0	903265	143614	224706	0	430919	296329	319350	0	983879	66983.9
451.211	9135.73	44290	0	21612.3	43326.1	41878.9	666.595	0	0	25834.3	0	0	1254.11	14481.3	0	0	0	3847.57	29601.4	52907.1	27775.7	0	17422.6	0	8224.66	0	0	2708.54	18293.7	8136.12	80220	49234.7	29488.7	1399.5	23849.9	7682.2	29884.5	21341	0	3648.2	7798.34	0	0	1437.6	16471.2	11205	16677.9	0	100670
453.209	0	52925.2	0	0	29458.5	25668.6	4600.41	0	11589.6	0	0	0	6157.19	8397	0	0	623.944	0	71529.8	0	30654.4	6215.63	1597.11	0	0	0	16590.2	0	13315.8	8160.19	56622.8	50400.5	35118.7	0	0	19063.9	2489.62	24877.5	1776	0	21299.1	925.62	0	0	0	0	32080.2	15308.4	133241
454.087	40794.9	54824.3	7839.16	0	11856.2	3769.66	103468	38949.5	0	5027.34	13185.5	25610.1	78341.5	13329.6	65441	15622.2	41488	5951.08	10678.1	43067.2	14832.4	94332.1	26123.6	31258.3	53375.9	1268.42	70755.9	2766.62	5300.33	36176	68376.9	34433.5	21197.7	73674.3	375.814	39393.1	15612.8	24834.4	505.12	68825	24194.6	31645	18748.8	59205.1	11517.4	50471.5	7743.53	162502	25251.4
454.389	0	0	0	0	1488.27	753.053	0	9816.14	0	0	0	0	0	0	0	0	0	0	9079.82	972.108	5332.87	0	0	0	7104.34	0	1521.19	0	8496.83	9347.81	0	0	5869.54	0	0	134.15	1251.83	1616.31	0	0	2061.42	0	0	740.75	9738.07	9685.09	2688.66	5980.68	49318.5
455.24	0	31388	3430.43	4369.67	0	0	24274.8	942.238	8044.75	13398.4	3211.84	0	16732.8	2355.62	0	5280.96	0	14661.8	0	0	14810.6	30586.5	3577.68	480.692	0	236.809	12758	6162.98	1868.43	2405.94	0	5977.79	7587.78	14598.7	26391.4	6874.29	0	0	1734.2	2025.44	3012.97	2758.46	10869	14212	9135.96	11912.6	0	0	0
459.154	4538.78	40888.2	8360.45	0	7393.12	13567.3	0	0	0	0	0	0	0	1888.6	0	20496.3	0	0	1169.02	6665.11	1151.06	3349.8	3343.51	5129.57	0	7911.9	0	7128.69	9899.44	6167.31	10014	17442.3	958.372	0	26906.5	2408.65	1434.36	211.25	0	7573.1	0	0	7521.88	0	0	0	4185.62	0	222.309
459.311	7326.83	9694.84	847.342	3501.11	21469.3	7487.59	0	30986.4	9195.23	8185.36	6804.47	2543.85	13458.8	0	0	0	0	2209.92	158573	2771.92	68327.9	5357.07	680.67	0	8101.49	823.011	0	9918.66	11524.3	10726.4	112492	132063	76527.1	8208.33	3227.64	4618.19	5286.68	66302.6	7604.63	3036.41	0	9744.21	0	12493.8	7223.02	4062.05	0	0	286936
461.222	20901.1	44684.1	6677.03	7234.6	3815.87	22962.8	0	0	0	4258.88	17075.7	6673.92	21994.9	4211.02	0	0	0	19937.5	0	45875	15617.9	50946.9	1251.83	1343.43	0	0	15708.8	2586.48	12015.6	24749.9	27254.6	32946.6	11689	48044.9	36402.1	9996.07	33867	22076.9	2102.54	25944.3	4256.04	10451.8	19847.5	18770.8	15510.5	14984.6	0	29470.7	9681.85
463.146	1.54824e+06	1.50677e+06	572667	0	225676	0	626789	888303	127154	0	950703	0	13068813	385386	7309984	506349	247680	149980	202353	1.79441e+06	345290	840079	795853	149764	4436549	229657	547472	55000.7	75740.3	0	3357421	1.01383e+06	1.27439e+06	201920	0	739130	4982.09	211040	0	5197482	281736	1.85923e+06	439700	10554918	136549	8439647	0	818045	20683.4
463.268	23102.2	111467	0	0	0	0	0	32268.3	0	188698	17134.1	0	199348	0	0	21603.4	22874.3	0	271923	55652.7	150876	44984.5	24394.9	4040.18	164090	0	79560.6	7357.48	14151.7	67541.4	434898	370783	233511	52700.6	43989.6	82943.4	116823	245428	380.22	0	157789	3552.58	215261	147736	30648.6	142456	186116	87103	194054
464.372	0	5902.27	2705.5	0	7711.09	15200.3	10222.8	5185.61	0	3421.5	4632.46	4540.08	8108	0	0	399.367	28728.4	3517.22	14851	0	0	27333.7	30.6133	0	12012.2	0	3508.77	509.225	2527.54	20289.4	44769.1	0	41839.2	2525.21	17928.1	2704.51	59188.6	47373.7	0	4473.84	16924.8	21591.4	37279.8	16725.5	362.7	10926.6	56329.1	5746.01	12053.2
468.103	231823	423688	85020.6	0	34934.6	67003.8	770953	498776	0	288771	68505.6	111813	1.02312e+06	65879.6	994951	101880	257424	34600.4	219275	445201	123052	864064	118082	229220	821453	86061.9	539695	0	9925.94	278538	933717	329549	261365	480370	38062.6	318760	120668	257898	0	396300	219055	102406	280325	801366	129426	754118	90058.2	1.32075e+06	273206
469.256	11328.4	85350.3	11907.2	593.062	2059.84	14246.3	78901.7	29127.3	2749.6	35951.6	27718.8	5463.83	112197	19403.9	137960	29208.7	27758.6	32368.5	28131.5	37672.3	98917.7	33300.7	15646.7	11375	113727	4301.45	67675.7	4834.26	1192.38	1009.88	117343	35901.9	50852.3	46702.9	13318.4	70457.9	49369	5038.28	6213.43	1472.61	22323.3	9170.01	61926.7	122284	26002.6	120553	73799.6	83705.8	31536
469.316	1134.53	56265.6	1168	0	15120.5	83497.2	18105	57859.3	22569.8	0	0	0	24432.5	38494.7	0	0	1735.22	989.1	22823.6	184898	9495.52	51389.6	0	23395.5	60465.8	0	16673.4	6818.87	0	0	9995.54	0	17896.6	24332.8	29821	25927.4	99835.3	0	783.56	0	17674.6	5591.14	0	9449.05	1191.46	1662.36	49572.4	49760	10372.9
471.329	0	19478.3	9156.62	633.292	0	6481.44	0	91674.2	0	8167.12	14251	0	170454	0	166344	17639	11153.9	242081	0	0	9200.17	7606.54	16995.5	6085.38	121412	0	3673.24	17308.2	7.2024	0	105988	0	2242.95	40342.9	2774.67	9698.39	0	34405.1	658.148	385.5	7631.34	0	86323.9	164416	23446.7	184935	74698.5	0	0
472.333	1089.28	5850	0	1357.63	5098.93	14099	0	10267.3	573.408	4923.27	7611	2672.08	18796.8	4960.21	19531	0	0	54978.5	3013.27	10241.1	2122.42	51120.4	6268.25	0	8562.37	0	679.59	5563.94	5135.45	8947.5	6300.1	2566.86	1663.72	12790	10173.4	6393.13	181408	17738.9	5919.44	0	2010.87	38631.4	43621.6	16908.9	10664	22608.8	59360.4	0	1361.53
472.437	0	2770.47	0	0	1371.18	0	0	0	0	0	1380.74	51.0862	1905.15	0	0	0	0	226.433	16481.2	0	4916.7	3550.31	242.503	0	2166.94	0	0	0	0	1523.62	133682	4421.1	5652.44	2608.36	3445.36	1563.04	1815.21	3707.41	236.756	0	6174.65	15101.2	3947.64	3207.1	532.361	628.955	5883.24	259.579	0
473.252	2473.27	15693.3	2025	4464	1640.12	6665.11	22065	1687.71	0	3437.71	0	2649.92	1975.33	0	0	4772.93	0	5712.02	23007.7	14867.2	13548.9	15451.4	4030.99	0	0	0	0	2429.98	3657.64	6014.12	21876.5	14568.3	7713.06	6773.26	16625.4	6990.61	21610.6	6091.49	629.781	5067.11	1081.11	3327.79	14057.7	785.2	231.481	1494.45	24758	22503.3	12767.2
475.232	11250.2	19060.6	3225.04	7099.74	656.988	3304.56	36149.1	0	0	5564.51	3576.67	0	13052.6	3627.74	0	10510.4	0	20334.7	21315.9	26388.8	18129.2	2418.72	1907.86	1224.62	8023.31	0	5638.49	2492.74	0	0	25812.5	15832.9	12939.6	23392.6	0	9500.8	3197.46	14838.8	957.874	4654.02	5926.82	2959.71	14178	8331.15	7671.54	11586.8	23996.8	18637.5	10539.9
475.357	0	15961.3	2604	0	0	7870.07	5438.17	48310.9	0	999.801	12659.5	0	198757	16729.4	163408	17781.7	6718.44	206697	0	750.701	1913.23	6432.16	27064.7	1066	116065	2410.31	1591.15	13693	0	8400.17	67828	0	35249.6	0	0	11600.4	18670.1	65044.5	11837.5	0	0	3772.15	24693.7	217239	51949.5	334221	7726.26	3580.76	0
477.12	2684.73	20338.5	0	0	4070.91	2774.05	48146.5	2407.84	0	5552.16	0	50441.1	3831.19	3679.93	0	0	0	505.867	3541.58	25667.4	29233.1	2502.51	16377.4	16801	6070.23	15757.4	28469.5	0	1460.25	59365.8	19345.5	26626.4	16611.4	0	33066.4	11278.1	32701.8	1867.91	0	0	7113.75	21946.2	20458.1	0	0	0	54127.9	19793.3	0
477.2	0	224882	12590	106121	183037	2495.86	0	372618	1206.28	0	36909.2	0	608206	53806.5	229297	45343.5	18761.3	90177.3	78472.5	128068	0	0	26043.5	0	106321	3950.11	161302	68983.2	171206	0	121056	256756	42093.1	0	61601.8	47975	0	16677	0	0	0	293000	0	535247	0	419751	0	16152.6	0
478.387	28612.4	32546.8	0	8441	21629.2	19912.7	6781.16	3662.9	19143	27603	0	10251.8	29837.9	0	23959	0	42230.8	28007.9	86240.6	25526.8	0	24518.6	837.091	0	25687.9	0	6728.06	123.466	24843.3	22159.9	62344.6	63670.8	44009.8	5007.11	33788.8	3356.26	62082.7	64539.7	25597.7	20854.1	3078.97	22286.9	47372	31284.6	21411.6	33953.5	50032	10906.8	0
479.188	123300	0	63125.5	134111	58297.1	91077	120669	260951	81019.8	68786.5	161531	153202	174995	63341.3	84654	70603.5	127096	107277	0	118298	10504.4	192918	0	0	56304.8	31910	151172	15209.1	39930.5	109764	0	0	22041.1	125808	148573	0	2836.64	0	92209.9	60307.6	30636.8	249361	68333.5	161514	144037	142186	78356.6	91738.5	10604
479.493	3368.33	2296.95	3248.51	0	0	1480.11	721.966	0	0	0	4249.31	0	0	154.06	0	0	3101.41	1462.74	14473.8	251.423	2463.9	0	0	0	12695.9	1176.12	6980.95	517.704	2350.72	0	19431.1	3679.39	2620.27	0	0	2019.65	0	0	3152.6	973.227	12825.4	288.75	0	3331.7	1613.17	3024.41	0	8304.29	6933.2
481.159	56764.9	39859.6	8100.64	25537.7	0	1798.57	0	101923	1387.42	0	0	0	61096.9	12902.8	26881	20336.3	14007.5	13649	4221.39	26780.2	9684.57	0	6158.84	0	10441.3	23400.9	41679	5859.4	5970.19	0	0	14643.1	8871.28	0	2248.09	4526.54	19900.4	0	4968.74	3438.51	6408.4	18693.5	183345	44120.6	11739.6	36492.3	191843	42084.9	1689.45
481.32	1782.18	12131.5	11662	6386.45	0	6007.08	0	4108.33	1315.24	5017.55	6076.42	1835.59	31259.8	0	59532	4294.16	8751.52	3484.99	0	15838.6	8349.08	9304.02	12420.9	0	39651.4	11655.1	14633.5	3002.5	2163.48	0	3601.04	5515.74	8661.83	17381.3	1621.32	6429.96	7385.42	6666.41	6470	3676.97	3124.9	10919.6	21287.1	39076.8	5441.53	19304.6	20975.7	7699.08	0
483.076	578883	1.13322e+06	220034	293174	464681	453800	1.43744e+06	1.35698e+06	230374	549685	221609	762849	410681	121827	227946	239740	1.27417e+06	133894	705782	835132	408027	1.78546e+06	527589	1.22501e+06	660335	510449	704748	122891	315455	976489	1.34907e+06	1.19767e+06	1.00758e+06	1408189	759091	452808	965146	685918	144337	585381	369734	599738	518051	309445	868472	711114	479196	1.72767e+06	2.63779e+06
483.14	32825.4	5445.86	0	0	2948.26	2355.84	16579.7	0	2760.6	0	4385.67	16023.5	5875.07	2650.17	0	0	16025.5	3240.85	1197.51	0	1812.96	87891.1	1613.06	9164.5	2982.23	18475.3	0	1254.22	590.664	80905.2	0	468.793	1457.75	44009.2	3046.94	1508.42	3937.98	212.423	1223.04	1117.68	0	38522.2	70174.5	1705.85	5270.77	2031.77	68699.5	32507	93.9472
487.074	17867.9	38615.2	1170.4	5125.33	7259.64	13782.1	0	51236.2	0	21497.2	0	0	8285.89	0	0	4451	53195.3	456.467	21256.8	32525.5	9997.66	89726.6	14503.1	63594.3	15724.8	0	0	0	4051.27	0	44709.1	48229.3	40787.1	68648.6	16280.2	9464.69	32428.8	17724.2	0	9132.55	10144.4	0	0	1710.55	26857.4	14027.6	0	71985.8	109979
487.267	4952.23	42856.1	9379.2	0	1469.84	5145.31	45049.9	23360	2738.89	4843.39	5354.32	1439.65	55246.6	2828.24	30135	11808.6	42596.8	3726.16	25564.2	20493.8	33173.5	14528.5	3539.98	4260.13	43723.1	1699.06	32966.5	2101.99	2460.1	20815	63251	20932.2	23090.9	33965.5	6336.19	33633.9	26916.2	15397.8	0	8730.68	17391.5	3291.1	35175.8	56795.9	14081.6	54135.3	26340.7	69239	22586.6
487.361	0	31482.2	3227.27	5110.99	0	0	1566.21	0	4529.87	0	2592.56	8531.35	36037.5	37302.5	0	6577.12	3822.53	18562.1	115686	22056.6	114577	3787.3	0	10836.6	18973.7	2766.47	53451.7	0	37225	24080.1	263124	61525.4	44180.1	6755.78	0	26379.8	3558.41	49563.3	2328.02	0	62395.2	16219.5	6202.14	43853.1	1435.38	35852.5	0	10217	22007.2
489.32	1992.67	5467.18	0	0	69368.4	21688.5	0	5492.76	0	0	0	4325.93	474.852	73321.3	0	0	0	1340.17	117903	1729.16	52443.9	3901.05	0	10027	636.029	1044.69	595.903	0	226.81	7150.72	84511.7	114067	50491.3	9184.21	0	4404.6	0	42531.4	0	385.386	30405.6	6937.29	0	0	540.967	0	59484.1	6149.41	207554
490.177	2874.02	18308	2231.76	499.415	11365.1	1291.14	23675.6	5213.96	46055.2	20377	5929.22	16653.2	685.296	31511.2	0	1316.52	451.451	7462.93	8809.75	23930.9	22329.1	1000.6	31875.4	15283.4	11245.2	0	7259.38	1751.93	2688.81	17514.5	7106.17	34646.8	9098.29	2891.21	38397.9	21895.8	9294.83	0	4180.22	3827.65	17357	21951.2	17018.1	5124.75	4839.94	3856.23	41027.6	5808.95	0
493.094	1286.67	16306.6	0	0	1232.45	0	23062.2	5541.38	0	0	0	23976.8	2347.93	0	0	0	0	0	3283.92	11779.9	15159.4	694.932	19932	11670.3	4623.49	4657.64	17715.5	0	227.73	26666.6	16701.5	35890.8	15124.8	0	38170.4	5416.72	30258.3	1347.33	0	0	2360	14133.7	7232.23	0	350.614	2293.77	32227.3	7355.02	0
495.199	23099.3	120344	33637.9	2197	11176.3	13293	107656	51152.7	0	12526.9	13813.3	0	164048	2364.33	121391	28075.6	36458.9	50815.2	45178.6	41373.2	63671.4	110100	8792.87	2378.46	109367	5668.73	132233	8519.52	5469.1	38766.9	175671	22692.8	59433.8	98672.8	14679.6	44487.4	32226.8	38810.3	367.569	20447.5	8928.28	3168.46	62643.1	149519	15042	137196	39881.2	189825	25751.3
495.57	0	2413.76	30.5195	0	0	1097.93	318.368	0	0	5108.2	2377.65	0	4697.33	2892.41	0	502.022	2651.38	832.738	24463.7	408.27	3066.14	554.026	0	0	34741.5	393.473	11728.8	371.961	293.159	0	93569.4	4254.93	1558.99	587.932	6781.55	3186.34	1447.68	2092.91	1049.28	726.037	26928.8	356.875	2186.53	9006.05	1232.28	9687.45	8819.35	619.769	10231.5
496.341	12450.9	14729.3	0	38155.3	19123.4	43518.7	56438.7	238662	3459.5	19036.2	42521	140830	0	29625.3	0	5733.17	51728.9	37129.6	17216	30103.6	80985.2	34649.4	8457.88	72460	76909.6	6474.33	27828.6	15948.8	82450	178784	43949	67113.9	52189.8	16229.2	43142.4	47796.7	70972.2	23551.9	1147.51	22891.9	8928.86	26779.6	41033.6	31796.4	165978	51016.8	10427.5	39592	62340.8
497.129	8349.4	70271.2	0	0	2738.91	12312.2	11186.9	125965	0	0	0	33675.1	5946.7	0	0	0	13105	0	0	13515.9	0	17102	1505.01	8083.79	0	2224.48	11124.5	0	205.841	21262.1	20395	65495.6	3131.57	6533.22	33958.4	0	4940.8	2386.34	0	1432.18	0	15038.8	0	2037	15341.4	16701	1572.97	9078.33	15975
498.358	1175.57	5171.31	0	4897.13	810.012	3613.56	1812.12	24226.3	4093.5	1580.83	5071.16	0	29182.5	6346.95	29682	0	1143.71	59676.2	0	1993.03	1186.69	11030.6	5590.14	2257.74	16494.7	0	1085.3	5007.65	1696.27	2477.75	31884.2	24263.9	11972.2	16146.9	4968.76	3495.44	3861.48	56506.3	7745.06	734.82	5314.69	0	3733.86	25895.3	7326.56	34331.7	7324.81	1984.25	2799.05
501.088	0	0	0	574.4	0	638.273	19468	15799.3	0	390.951	0	18303.2	0	688.167	0	0	13246.8	74.2727	2277.36	0	2724.56	38478.3	0	27305.8	0	12215.5	10814.2	0	0	187538	0	0	0	20652.3	0	288.84	0	64.0135	0	295.6	135.87	18425.5	53507.9	0	1498.52	0	82368.9	15105.4	4212.72
503.097	0	1820.56	1223.16	1822.75	0	458.118	8757.23	0	778.5	0	1935.55	8389.46	0	547.319	1334.92	1587.07	3604.4	517.338	0	0	0	9765.38	0	7817.66	0	5332.48	4298.45	0	220.904	506913	0	0	0	0	1386.93	0	0	0	0	0	0	10557.8	56820.9	0	1484.14	0	34383.3	6978.97	0
503.262	1611.27	10149	0	272.163	0	16204.9	0	0	1832.5	4869.77	0	1652.45	0	10464.2	831.231	859.286	1269.4	11124.8	7945.11	0	1911.15	2720.49	0	594.822	20.8922	4376	4966.04	10133.2	4668.56	228437	0	8866.94	7033.85	5395.91	3401.52	3561.43	18521.5	0	4503.23	9612.2	5791.83	4869.86	16331.1	6790.78	1193.81	5868.52	23037	9429.31	5286.24
506.18	7194.17	13819.7	15099.7	15997.1	0	5025.18	14741.1	11287.2	0	0	9514.08	9443.69	5188.62	0	0	0	0	2284.79	0	287.77	2379.92	143.776	0	269.462	0	0	0	0	6482.85	0	1907.24	3837.26	1159.4	0	7653.59	972.546	2256.27	442.703	766.163	14404.8	448.783	0	0	7944.67	6730.03	6392.52	0	13463.1	3995.99
506.42	8903.5	14646.6	7612.17	5819.4	4349.33	3722.18	0	4273.83	3064.5	7766.33	5214.08	2380.46	8065.5	3301	0	11538.4	0	7013.23	52415.1	0	0	0	0	0	0	20992.8	3361.58	6420.42	8022.02	184358	0	0	0	138.845	12428.9	20.6152	13393.1	28355.3	8071.95	8888.74	21540.9	14185.5	6115.6	10337.9	7048.85	8596.1	0	6555.8	20978.4
509.136	3319.39	2213.7	430.386	0	0	350.688	91.5108	26352.8	0	0	5251.22	0	8603.5	721.805	5964.31	0	0	0	4186.43	0	1082.97	2865.51	16305.6	1420.17	2389.93	2564.57	1153.61	21542.6	0	0	1034.7	6255.25	18695.9	2567.52	0	1495.82	50260.6	6915.9	35450.1	36845.2	22589.3	709.591	48395	33786.7	278.985	35580.4	0	746.342	15790.2
510.135	1933.13	1938.49	1386.01	141.399	0	662.059	2299.99	17938.1	0	0	4667.84	1460.85	7641.25	814.347	5169.15	22.6786	5225.4	0	4740.05	0	1082.93	341.493	8951.82	827.375	2132.98	5000.68	2559.38	15639.7	163.346	203691	1433.5	8956.67	11131.4	1612.42	1019.18	997.816	34156.9	4483.37	22796	24640.1	12987.3	1416.41	32595.8	23151.9	597.565	23769.3	3080.55	5639.33	9497.12
511.318	5659.39	30405.3	6730.33	7755.4	22808	23869.5	8905	0	7488.75	17128.7	6627.31	0	9730.62	17975.8	0	3714.43	0	24025	0	1138.38	11226.1	0	0	0	0	0	3544.71	16504.6	19129.4	155813	0	0	13807.7	0	25125.4	8317.19	25184.9	0	7783.23	7876.06	3468.78	0	13070.9	15778.1	14978.2	13700.7	0	0	7479.56
512.236	876.833	7331.43	143.351	0	0	0	2490.74	2420.14	0	2028.95	0	0	444.881	2988.75	1312.96	472.214	642.8	0	13258.5	0	23990.9	1500.72	0	298.624	137.141	0	5211	10801	0	0	13982.2	0	20094.9	5211.34	2733.32	8545.96	53701.6	5205.98	6808.19	8412.17	13760.2	0	56453.2	7308.33	337.335	7525.23	0	7859.63	17946.9
518.254	36416	56353.6	0	45438.4	31302.6	40485.8	0	18162.1	33875.2	37243	40177.6	2174.46	0	27944	0	0	5723.8	52619.4	0	0	15509.4	1766.61	0	0	0	0	19049.3	0	0	0	10540.2	30607.6	37334	0	50408.2	11959	85319.1	34807.2	34495	32949.7	29152.9	673.915	86114.8	45582.1	38336.6	36994.2	98902.8	11540.9	25813.6
518.325	14829	69788.9	0	20637.9	49932.8	61799.8	63580.2	110434	12138.5	40775.7	18795.7	99891.5	5509.38	0	4077.96	11076.1	16753	30598.8	0	27908.3	0	1843.78	2381.62	0	1511.64	0	49559.8	32360.8	80482.8	2596374	0	136835	138211	704.034	47293.4	8457.19	79099.6	55826.4	0	33547.6	0	27470.9	75810.6	30702.2	53839.8	28633.2	61469.6	95882.4	108212
520.142	1368.92	678.697	488.368	0	0	2192.6	0	23971.1	0	0	2611.79	0	0	0	0	2506.63	0	0	2257.44	0	1317.9	1449.65	4604.7	1397.28	1827.51	2166.42	731.61	7931.16	395.729	31110	1911.38	2854.74	9130.31	816.05	4533.79	584.104	25599	550.301	10674.1	16238	7010.43	3211	42170.8	17567.7	383.218	17776.6	1495.43	1750.76	2523.29
520.226	4062.57	57222.6	0	0	0	16607.9	8770.69	44446.6	0	0	222.2	2973.62	0	7018.58	58.5	0	11516	374.773	14299.7	2022.21	12793.4	9458.6	0	3077.45	0	0	27366	62437.1	0	0	27152.8	493.188	34415.1	17320.6	6828.95	29722.5	83174.5	17457.4	25430.2	64762.7	27250.8	1024.34	106400	37969.8	1568.37	31540.6	27533.7	38139	25414.5
520.584	0	416.894	1057	0	0	0	700.598	10638.2	0	1532.67	192.445	3446.62	309.5	0	0	12.0714	2189.8	123.318	30481.4	0	0	0	0	191.065	0	17446.3	965.458	0	61.0135	125840	0	0	10080.1	0	354.685	341.18	0	3663.84	1323.49	0	13468.2	12261.5	598.65	246.444	73.9846	352.935	3246.05	429.375	14057.1
521.135	12382.4	16146.4	15441.7	20854.6	9479.89	11205.7	57929.4	43266	12925	8864.67	22293	27620.6	36329	5355.17	0	0	42275	11848.4	12863.7	0	0	0	0	0	1302.75	56633	40429.4	16793	6689.13	1130390	1069.02	6983.71	18609.8	1578.23	18780.2	867.481	49831	9372.67	24510.1	23947.6	16489.8	69515.1	103077	36723.1	23554.7	36965.1	89999.3	53702.7	8841
521.235	4454.65	34223.5	0	1083.8	749.889	4189.23	5483.42	22306.4	0	0	1148.59	12756.9	3311.99	3646.08	0	0	10242.2	0	0	2483.42	13438.4	7950.94	404.474	0	0	36338.5	7525.14	11784.8	8612	322402	11349.5	33490.3	30733.9	7831.03	28635.2	11292	18626.5	0	3919.4	11424.7	0	18324.3	21096.8	6423.11	2755.11	4405.19	17306.8	26523.6	47415.3
521.294	3148.43	6880.07	1978.33	551.2	0	2190.36	18493.2	0	0	2305.26	404.462	6765.85	896.375	2642.5	1060.27	0	951.6	0	36865.3	2415.11	6465.07	568.883	782.995	1348.05	0	9409.14	0	0	0	217300	10821.1	21762.4	24725.1	3833.68	4680.13	5844.99	15302.4	0	1571.91	2280.63	0	9422.58	0	2163	1540.52	1015	0	12253.7	0
522.362	0	0	0	3915.87	18860.9	14541.2	0	51251.3	4263.75	0	0	30638.5	0	26638	2919.69	0	0	0	29464.1	614.041	0	0	4430.98	2449.51	10237.8	8749.68	13824.8	0	20597.3	1098852	0	15495	23002.7	0	0	0	0	13448.9	799.651	0	16730.1	5369.7	28987.3	5732	28366.3	12567.7	0	47355.5	48737.6
523.152	169837	186717	166295	33562.5	0	45182.8	205070	125587	0	135350	142738	96825.4	33275.7	93199.3	9596.34	167526	165915	92090	119766	0	4693.73	0	41879.7	3187.29	6072.27	0	150598	93347.5	0	0	2825.09	26115.2	82487.7	0	166529	0	209512	135348	135810	154363	98839.4	0	215564	137696	134905	144287	0	203823	68155.7
523.247	0	285655	0	0	28386	0	130215	156222	3048.75	0	0	71980.7	0	0	0	0	75166	0	370347	2064.1	0	0	171.853	0	3263.74	231420	115946	0	0	2401744	0	217109	221884	0	178667	0	0	247048	60781.4	0	197574	169272	117152	0	82464	77110	145672	255888	404288
523.307	2436.95	4885.07	9117.46	3095.7	20501.6	19977.7	671004	0	1600	4237.67	2940.69	7784.46	0	604480	1598.31	1593.29	1052.65	8580.41	0	0	2807.57	0	97.4348	0	509.607	408.643	0	3547.95	693.062	55952	15327	2253.9	0	0	3709.67	1990.19	5574.76	1432.3	767.349	775.2	1000.52	1067.83	320268	837.444	593.455	967.516	91896.2	4779.3	4326.12
524.1	0	2903.56	7747.5	3877.2	1029.9	1312	9688.55	0	1059.74	0	0	0	4813.5	407	0	8546.18	4879.4	337.448	0	611.662	0	5631.37	0	933.222	362.956	0	7644.96	3644.32	1866.16	69649	260.776	1044.36	0	0	3687.71	742.751	771.676	325.851	975.465	0	0	8713.24	0	0	3940.63	2669.87	2515.42	10327.5	40.9485
524.375	4884.75	4852.02	16994.3	25228	30173.5	27635.6	16593.8	87644.5	13715.2	8223.67	20100.8	105350	517.375	63739.3	24884	4692.29	18822	24889.1	0	24688.2	10739.7	1665.72	7850.29	12738.2	23317	10093.1	14383.8	15706.1	26174.1	1033757	7423.74	12906.7	43582.2	6601.63	22286.7	30606.9	0	13339.4	3536.16	26535.2	8917.61	0	20625.5	17565	27303.5	16003.5	8831.16	0	0
527.109	19671.5	13603.4	0	0	2452.25	22827.5	0	20399.7	0	16387.4	0	424.376	0	7001.92	9654.65	0	1322.81	0	8956.53	3187.29	4699.3	22956.9	5274.63	0	1552.81	1271.29	22106.4	16350.2	0	98787	11792.2	0	17528	0	4259.83	13544.6	30957.8	11947.9	14441.9	29245	15082.4	29965.7	29929.1	14370	1526.72	0	12379.1	27128.8	13467.8
529.402	39499.2	514648	5812	250.206	5648.33	190279	156235	163133	16333.5	121520	27002.1	267243	27213.9	146381	22964.5	18424.7	8913.4	350.636	0	126592	198048	81148.4	28039.3	128583	42168.3	0	72939.9	30825	82293.6	2347884	169213	94605.8	75682.8	28542.8	79305.6	0	259077	59560.9	9697.4	20810.4	69719.6	17723.6	315376	22954.2	59284.8	29290.2	507653	131543	132851
530.29	0	0	692.965	332.386	3540.36	560.545	1200.19	696.448	0	1879.33	0	403.615	595.609	0	0	0	0	1458.51	2544.18	0	1575.07	0	22.0782	963.233	903.635	3270.75	0	453.316	630.338	0	279.486	692.111	2362.2	814.514	770.732	457.174	3320.11	463.016	195.791	367.857	2233.17	152.113	2025.45	661.111	655.888	1458.94	2915.89	2403.55	6118.69
532.301	3203.02	17715.2	5875.77	4805.17	951	1459.87	6666.52	6488.55	2511.5	6981.33	1524.92	1499.38	0	6865.11	0	8050.82	2434.81	14364.3	3706	47.8057	569.832	1060.39	117.822	600.172	0	3115.68	3416.38	14645.4	7810.68	203349	0	3971.72	6891.44	2999.01	4416.19	3495.85	15048.9	7358.15	7244.12	9619.77	5655.78	2597.46	8711.03	9723.56	4125.25	6080.97	15105.2	15773.5	0
533.211	0	16448.5	0	0	0	0	0	0	3987.17	6348	0	0	3357.89	0	3521	0	0	0	10056.5	6309.21	13134.2	0	5760.99	0	4070.02	0	0	0	4608.69	0	12128.2	15375.5	16990.4	2879.36	0	2475.9	25816.3	6725.09	3676	0	3536.91	0	32319.6	0	12409.7	9669.16	44521.1	0	32231.6
533.291	449.15	3657.23	0	0	0	1529.73	4436.46	16362.4	0	1617.75	0	0	374.375	0	981.846	0	0	0	0	0	1824.99	0	65.8535	0	0	0	2810.44	0	433.769	0	0	3245.59	1524.31	0	3633.65	1178	6396.73	0	201.372	0	0	0	0	0	350.016	0	0	4696.84	4544.33
533.347	1484.33	15443.1	0	0	14545.2	8304.36	10731.3	18777.3	551	7390	0	0	318.75	287061	0	1395.29	0	0	101344	0	42871.2	2009.13	36.4097	1923.34	1276.1	9677.36	1650.5	0	4956.52	597304	59319.4	83722.7	62905	11454.8	3887.38	9852.5	9874.76	33851.9	1308.98	0	29463.4	15230.5	191075	1031.11	2531.61	1409.23	161886	17313.5	133644
534.299	932.333	26427.6	3688.37	5065.7	26354.6	19142.3	14697.5	76324.2	2069.5	6586.33	3385.85	49728.2	495.367	0	3896	0	7891.2	5837.64	0	15816.6	10107.7	7604.7	8537.12	14061.2	7961.59	3235.39	17644	3250.74	31703.4	733943	19886.1	59111.9	67595.6	7778.04	12563.2	17557.1	35305.8	22557.9	2049.84	6517.91	0	14770.8	21477.4	4417.89	38456.4	13732.7	19810.9	20134.8	73885
535.601	1691.25	4910.52	748.333	1157.8	2409.33	1882.64	4171.52	15351.7	0	9336	1180.69	2091	2236.88	1237.17	0	2195	5923.2	1282.27	6383.92	0	0	0	30.9057	0	0	0	10355.7	3557.89	4277.12	37564	0	3260.81	20625.7	0	7022.82	6.7822	653.568	3393.89	6143.28	6199.26	28860.6	660.942	3881.82	2762.67	1176.39	4065	2457.27	8330.01	27062.6
538.165	188189	13456.6	0	0	0	7287.64	0	3.06408e+06	0	0	452109	0	191242	0	104617	0	335122	0	216631	0	115870	58080.8	970890	36172.1	54360.1	5636.16	155172	2.28946e+06	0	0	70793.4	262001	3.13947e+06	78614.4	0	25540.4	6689522	39003.7	3.54541e+06	2.8137e+06	2576290	4303.43	11834040	5312070	26536	5199845	0	81753.4	1.73717e+06
540.162	25629.6	573.057	0	0	0	4932.29	0	343254	0	0	56852.4	0	21466.7	0	6817.72	2407.55	38358	0	26742	0	14412.1	5777.14	116164	4338.76	7873.52	16.2857	17878.1	258588	0	3092743	7948.1	27743	351953	8943.46	0	4200.75	763075	4196.16	404761	313112	296574	0	1.34459e+06	610845	2686.93	602700	0	10031.9	199620
540.248	0	2839.3	0	0	749.778	0	294.103	11432.6	0	0	0	3041.15	0	623.167	0	0	0	0	16837.5	0	6441.03	893.986	0	5274.75	0	3299.06	0	0	0	23265	10341.2	13093.5	11886.8	5243.7	0	1551.38	416.811	7136.54	0	0	5631.04	2272.25	397.175	0	0	0	1363.53	1704.49	31091.3
540.355	3004.62	3303.4	2694.5	1765.75	0	126.193	0	0	0	0	0	0	799.571	56.778	0	0	565	24944.7	19153.2	0	3333.75	0	162.941	0	0	0	0	80727.6	0	77787	0	9673.28	19057.6	0	0	656.05	26818.6	5781	43775.6	43087.6	19709	3128.06	34213.3	55438.2	1009.04	50312.8	25030.3	0	11040.9
542.126	382213	508747	307716	585820	316271	349923	554829	379761	303669	449391	463807	270174	617065	296357	0	222504	309361	95261.6	485178	26508.6	91340.9	337414	0	143006	15320.7	536374	352215	297570	293548	12576843	162784	210486	542426	236785	445479	143929	749047	365547	276598	379712	334547	584320	1.3246e+06	450953	453126	413621	1570111	727303	279528
544.343	700.917	11448.7	2155.67	1605.2	11486.2	12575.5	17491.6	68839.2	963	1403	633.385	26127.2	495.75	9145.5	0	0	0	1381.05	0	0	0	0	0	0	0	4974.89	0	0	16283	760486	0	0	0	0	11107.5	0	22163.4	0	0	0	0	10117.6	0	0	11662.3	0	22052.2	60430.1	0
546.58	1934.83	7632.15	2985.33	178.3	639.889	932.909	479.621	1395.76	434.25	2744	169.385	288.154	1228.12	0	538.923	2197.86	421.4	555.136	24274.9	0	169.653	328.255	0	790.847	0	3519.75	3765.87	697.263	3163.73	9388	0	10243.6	9051.36	1077.18	6390.65	0	66.1351	13530.6	1870.74	1894.14	12216.1	331.965	0	1465	1868.18	1775.03	0	5833.94	11013.3
547.36	0	218999	0	106312	172225	191447	0	143068	57441.2	100854	80060.5	0	0	0	0	0	0	138098	340072	0	0	0	0	0	91.5828	152715	111355	118826	103790	5681602	0	241318	203700	0	0	0	233244	202119	47736	0	133359	138309	0	0	69040.3	66111.8	432892	244649	274228
548.176	0	128.062	0	1458.8	756	0	2874.86	329.655	1869.75	0	0	6576.62	0	291.333	0	0	0	0	3388.57	5914.62	4363.39	1234.62	2884.34	7837.97	2503.66	3766.93	978.914	498.842	187.365	0	7000.29	4216.94	5335.31	0	4728.59	695.04	2378	76.7703	455.977	0	1441.48	2836.46	29314.5	306.555	1224.15	10519.5	0	754.592	0
550.118	0	721.728	0	929.4	1861.56	0	3675.93	536.241	1169.75	0	0	6715.69	0	0	0	0	0	0	627.281	3534	2314.13	653.017	1869.89	4707.97	1819.6	4541.57	621.417	266.737	382.692	18081	2985.88	6985.63	5495.02	0	7571.41	690.18	3301.43	39.1081	143.093	0	341.783	2189.21	1681.15	0	0	1735.03	4699.58	206.817	0
551.617	47228.3	112409	36744.3	23260.1	31354.8	35145.4	76664.2	100789	15655	55947.7	25417.7	43583.6	40955.2	30211.7	0	45118.6	96481.8	33507.7	312077	0	0	0	0	0	0	179213	82919.9	21101.6	60964.4	1842209	0	126798	117400	0	97273.5	0	28194.8	165109	68493.3	33647.9	147843	122350	56422.4	46038.3	43633.2	44886	82789.5	131898	147475
552.213	348101	368389	138576	309998	48766.1	0	399386	370296	205131	185701	301319	408678	409279	75282.5	0	151549	264169	361496	209696	0	21230	0	0	0	0	446238	486517	273653	203413	11854788	0	232109	156931	0	318355	0	308084	209585	224683	159373	120205	563502	849090	382154	342425	346632	724031	338564	83341.5
552.511	35646.6	15629.5	35420.5	0	0	0	88.2759	148223	0	0	13495.1	0	34430.4	0	0	13386.9	0	65.8182	0	0	18108	0	215.566	1083.53	7163.64	9999.28	51264.8	0	0	0	0	1437.07	5969.45	0	17066.8	9352.86	25851.7	5252.16	10269.5	0	4515.57	0	72600.4	34881.8	22950.9	31151.3	2204.05	7048.99	0
553.315	0	2970.15	0	197.7	0	7133.9	12857.6	1676.79	589.5	665.333	0	3994.23	0	0	1916	392.548	5819.4	567.136	6963.64	847.456	2837.57	0	0	1429.98	0	0	446.708	567.895	0	64639	4010.3	3293.76	3382.96	368.412	0	1073.93	2784.05	2820.5	193.419	608	2407.3	396.023	31386.8	0	454.951	0	0	3580.62	4692.79
553.375	0	8030.44	5222.56	170.468	8235.56	7292.64	0	27622.6	1023.75	723.42	0	5306.46	0	0	0	9200.14	0	5250.22	0	0	0	0	0	0	0	12366.6	7460.62	9040.05	0	226547	0	11908.6	9845.11	3310.45	727.658	5094.22	10080.1	13424.1	4132.51	8517	7382	9518.58	21780.2	9692.56	704.861	7635.13	10141.1	8027.78	5780.6
556.51	10819.2	17723.5	0	4282.3	0	0	1886.1	2931.24	2096.75	0	6666.31	1905.85	12156.1	0	0	8255	3998.4	9841	38012.3	0	0	0	0	0	0	24549.8	2566.54	0	0	218127	0	20392.7	14706.4	0	0	0	1489.11	29896.6	12374.8	0	19790.6	19275.8	0	14557.9	11554.4	11811	4140.63	0	13901.1
557.166	17831.8	11193.2	0	8186.45	6142.14	1830.73	63389.8	38333.6	5959.25	1835	17049.2	48600.7	9621.5	8967.67	0	1443.79	31750.4	17684.2	0	1833.37	0	0	0	0	0	56321.5	50645.6	18879.2	6907.72	1449837	640.413	0	2639.6	0	3691.11	2647.22	0	0	4435.56	14162	1675.3	60259.7	0	17880.1	6512.41	13495.9	0	67846.3	72.2426
557.255	1702.67	3064.32	467.114	451.853	1312.44	671.495	0	5651.14	0	3504.67	52	387	0	1479.67	763.346	0	584.2	484	7597.56	0	10724.6	982.841	156.507	414.324	214.393	2958.05	2708.49	1304.53	448.746	8216	3508.8	3891.5	11447.5	4585.96	1575.86	3061.78	22460.7	2513.1	0	0	4883.26	2370.26	20751.3	3973.67	1774	3848.23	24754.6	8206.27	3597.8
558.097	170439	385372	43198.9	228450	211316	195422	304850	363978	117362	226194	90239.1	227107	201002	103949	177014	59037	303209	56359.1	483971	371922	454874	777467	365122	533022	236356	166402	192461	103384	179278	0	524421	429674	984702	506918	304020	225714	887136	273660	115020	221990	205835	268176	1776312	162222	449382	299572	2.0121e+06	319840	907100
559.097	158972	313748	35066.3	226312	201885	191729	315597	318955	88562.7	176744	93197.1	264302	193375	87015.4	138566	48967.5	299767	45246.4	408738	306931	365405	636545	290657	426652	192821	294920	190875	82163.7	154680	11317860	426201	394621	799208	421855	257542	184525	727128	220362	95267.2	181067	168721	354845	1.44675e+06	132383	388672	244332	1.83687e+06	337069	728852
560.33	17444.3	95286.3	22451	0	0	1436.08	5841.38	40443	0	8290.06	0	26990	35691	10191	866.424	29087.6	21215.8	4804.95	0	2771.15	0	0	371.113	0	336.18	0	18087.4	44523.1	1520.62	1263261	0	0	69885.2	0	87940.5	16387.4	109479	0	26060.8	30639	0	52025.7	103650	31770.6	0	31729.6	63164	64174.7	71564.7
561.287	6244.17	0	325	4841.99	20452.6	0	888.414	0	6061.75	0	0	0	0	0	5795.58	733.286	467.8	0	0	20822.4	0	7379.45	11583.3	2201.57	6578.78	181.036	450.083	0	13730.7	0	12792.5	16252.3	26347.1	10882.8	0	13882.4	0	11141.9	3092.65	0	3288.04	2074.76	0	0	15692.5	14173.9	26980.9	127.31	42505.4
562.2	0	5198.54	0	0	572.222	372.091	514.104	0	0	429.284	0	0	830.125	434	0	507.143	0	137.182	0	942.75	0	0	45.8679	0	46.5	0	0	0	142.038	11658	0	0	64.1455	344.077	2918.48	652.547	0	0	0	155.8	0	0	0	0	461.869	219.71	0	1222.53	4344.24
563.093	0	0	0	1554.1	484.222	197.454	580.621	143.103	0	0	0	198.769	360.375	0	0	0	1462.4	88.3636	1085.69	1604.94	1238.44	3382.24	1345.93	1835.43	841.104	261.464	128.583	0	358.577	32696	2057.04	1446.94	7347.4	1886.2	464.412	177.2	6519.57	329.73	312.721	599.8	0	819.828	12811	0	3058.75	954.323	20033.3	332.113	5451.96
563.207	0	728.444	0	2635.8	0	194.364	272	154.517	0	0	281.462	1018.62	1306.88	0	0	0	0	0	6031.9	1660.75	5186.52	4209.84	4167.22	852.448	0	844.179	287.417	0	34.5385	85975	0	9433.46	17063.9	3184.54	372.118	0	19284.6	0	0	0	0	355.023	16643.7	293.555	6020.62	2605.81	37002.4	266.423	9898.65
565.201	101.745	2316.76	478.421	0	1378.33	1369.36	0	3890.41	511.5	1126	2350.15	163.692	0	238.208	0	687.857	0	390.182	1729.62	0	659.523	337.374	124.128	687.784	0	1475.86	1883.42	3501.26	288.173	60976	1044.95	1513.14	3487.53	1321.28	1196.96	761.999	17890.2	998.714	3691.33	3074.2	2017.3	2278.97	32801.9	10621.2	1606.62	10520.7	0	1662.47	665.971
565.408	310.706	2252.22	427.333	0	338.632	0	0	0	0	0	365.552	795.615	0	0	0	1148.29	0	325.273	1107.35	554.751	655.144	0	0	0	143.382	1112.79	524.333	750.632	364.552	0	0	1637.5	0	641.134	487.314	329.629	167.595	1840.32	109.535	802.657	1477	1068.87	314.975	312.333	326.28	179.387	0	0	2399.09
567.391	6255.75	13172.8	0	1842.7	971.333	6201.27	0	0	1286.75	4673.33	3858	1520.31	5654.75	567.583	0	0	0	6086.82	7634.92	2494.33	5686.29	0	0	0	130.295	1775.11	0	6074.53	0	32625	0	7200.37	5583.11	2530.11	8895.88	3932.88	6956.92	0	1764.26	0	6178.65	0	1736.22	6168.11	3172.26	2382.87	3034.84	10603.1	2789.75
569.516	811.306	3070.85	1500.89	0	0	0	2820.69	7605.72	0	0	331.692	967.615	0	271.097	0	2460.96	4494.6	0	0	247.332	0	474.088	0	1231.52	355.078	6758.86	5912.77	145.421	657.596	6242	496.782	158.362	0	355.523	1427.17	1246.16	99.2432	857.448	525.023	322.857	901.174	6790.15	0	0	262.314	708.839	0	5362.94	199.647
570.544	2337.42	9036.74	5607.17	1695.2	2923.78	773.727	0	0	683.25	8066	2541.46	0	9697.12	0	0	7267.29	0	2058.5	37940.4	0	0	0	0	0	0	0	0	5776.58	4476	0	0	15313.7	11343.1	0	11373.8	0	0	22730.1	10038.4	5714.06	12353	0	0	10794.2	3268.08	10856.4	5373.74	7827.17	9977.75
571.15	14827.9	59878.6	1143.83	13996.2	35732.7	39662.4	30303.6	52210.6	7089.1	16080.9	5520.11	47158.5	13786.5	20973.7	10218.5	2870.71	27340	12572.6	24028.2	41208.5	0	79620	24575.9	36690	9503.6	11819.8	30917.8	11674.2	21637.1	0	35191.4	42316.5	47122.6	45819.3	30823.8	17467	46461.4	20911.5	7235.84	12439.6	9546.17	28562.7	93224.4	11803.6	32950.8	21267.8	115814	26395	50791.4
573.141	4331.42	26869.5	0	3865.2	15358.1	16188.9	15809.1	24595.6	2087.25	0	160.538	25961	4736.38	6752.83	2117.46	0	11542.4	3618.55	0	0	0	46626.4	9502.53	22925.8	0	3577.75	13524.9	3414.26	6856.73	717739	0	0	16336.9	29179	12455.1	5976.02	18614.8	0	1312.09	3890.97	0	13380.1	52028.9	2506.22	14224.4	8532.55	77358.8	12447.4	19654.1
573.609	715.25	2862.93	765.167	0	984.444	0	0	2621.66	0	0	0	127.369	859.75	0	0	3048.57	3229.6	0	29692.7	67.8376	71.6104	1.33	0	191.573	0	7067.25	5877.55	3734.47	284.346	5847	142.888	13648	13339.4	1170.97	1217.12	273.645	383.838	2211.6	5229.19	4675.2	17844.2	3360.71	143.325	5178.56	0	5388.16	0	4049.68	16728.5
575.111	0	1827.07	0	683.9	0	0	24046.9	21116.3	0	0	0	21584.2	517.625	0	0	0	17128.8	93.9545	3627.34	1314.44	2687.92	36665.2	1137.8	26790.5	231.741	9220.38	15211.9	195.158	297.038	144623	1684.71	2694.92	4055.22	19105.1	0	69.54	5319.14	150.324	66.6047	0	0	16501.8	36844	349.111	1908.52	658.226	61621.6	22833.9	5009.27
576.108	0	139.778	0	0	0	167.727	9377.21	6488.76	0	0	0	8758.69	0	0	0	0	4158.6	0	359.91	0	112.871	11077.3	106.981	9291.45	0	3161.21	4174.12	0	0	140011	0	69.8333	310.055	7732.67	0	0	904.054	0	0	0	0	4298.82	12589.5	0	0	86.6774	23023.7	7204.44	284.574
576.218	234.583	10267.3	0	0	2596	1182.55	2993.8	735.207	0	2339.67	231.154	916.077	2455.88	1931.17	0	824.857	0	0	0	2664.8	0	451.441	371.941	170.638	437.103	250.536	87.7083	0	937.788	86537	0	58.1852	243.164	1037.15	8730.35	1096.54	0	0	0	347.743	234.043	68.4023	0	0	4050.85	1312.71	1049.98	4440.56	14539.3
578.653	82921.3	185050	62588.7	47634.5	61658.1	59262	149044	180368	35782.5	106523	54056.5	79277.3	79635.8	55296.3	0	76419.3	171897	64949.1	454758	0	0	0	0	0	0	314770	164746	41344.8	107268	3021053	0	195307	192384	0	153735	0	50911.1	246260	153582	57320.1	237127	217079	93177.2	82064.2	81614.7	80721	130204	225917	232026
579.218	4397.42	1967.96	0	1737.7	1742	4152.64	5926.72	18250.8	0	19194	0	2019	0	7004.5	0	1858.43	4709.2	1751.68	4002.46	0	72.9136	0	0	0	0	0	16463	12715.1	3397.46	264513	42.7833	721.027	11202.1	1525.74	3855	36.8978	35694.6	1527.07	16265.3	16619.5	15657.1	1123.07	65671.5	25867.6	406.672	21486.5	26836.7	11973	9006.12
580.199	12493.4	15064.9	3972.83	25257.4	4038.78	7915.55	19254.1	20478.6	0	0	10223.3	12223.5	23071.2	2768.83	0	0	0	0	10069.4	0	5231.74	0	19.4393	0	0	30253.8	17120.1	0	8438.23	934728	1617.46	7717.62	17851.3	3177.52	13134.8	4434.03	0	4590.8	0	13909.5	0	31974.2	0	21042.6	24321.8	20574.1	60609.9	15890.7	25187.3
580.299	14171.2	174295	0	810.087	0	27279	39660.7	316621	0	61726.1	0	0	0	48711.7	0	0	92786	0	522593	0	298516	39104.9	0	11752.8	2537.87	315437	186832	297622	0	0	139411	0	409913	112866	31305.4	228967	887924	55323.7	205292	268339	286398	0	985040	237734	4033.27	224226	577517	289952	267960
580.541	4002.07	13491.7	0	449.83	6786	14845.2	0	180719	442.87	0	1388.02	4947	56416.2	6878.5	8933.85	2809.62	0	4191.68	0	0	0	0	0	0	45.1169	157758	96231.1	14830.4	3774.32	202620	27363.6	33842.1	29994.5	0	3997.55	21269.4	26221.4	10032.3	41688.3	32061.4	31447.4	131229	75070.6	54205.7	248.106	50489.2	79725.7	6538.9	6628.99
581.386	6948	8891.25	5376.33	8195.3	5437.89	0	0	5842.21	0	4923.33	6759.62	0	7367	0	0	0	7925	1942.88	3951.04	0	6071.27	1980.28	121.829	1581.98	0	6246.07	0	4985.47	0	0	6009.11	0	6553.13	0	1218.48	7243.48	18485	0	5052.93	6607.71	1783.17	9730.42	0	7114.56	7159	6243.87	29811.4	25101.1	2739.99
581.544	1466.46	13113	4069.8	310.973	0	0	0	37673.9	0	0	2432.04	877	11011	0	0	1135.43	0	0	0	49.659	0	19.7518	0	266.113	8902.27	30755.8	24249.6	211.632	2550.08	63840	0	284.259	414.873	0	11768.2	12989.4	1557.7	474.757	5788.58	3830.14	0	24655.8	11303	11256.8	562.896	9301.87	11161.7	1665.77	0
582.16	0	0	9551.5	4138.4	0	4505.27	0	6877.1	0	3343.33	4286.45	0	6103.97	499.472	0	3279.86	0	5799.77	1698.9	0	0	1651.61	4573.96	1669.63	0	2162.33	9916.92	0	0	0	0	3497.67	0	1486.75	6852.53	631.69	23285.9	2074.64	9416.95	10658.8	3299.09	3381.07	14412.3	10566.4	0	10660.8	0	787.334	0
582.303	625	7044.87	48.7895	315.849	0	1547.5	0	17484.3	0	0	103.172	0	147.012	0	0	108.071	3452.8	180.61	2186.56	147.637	15044.1	2219.74	94.655	957.123	353.176	1283.3	6390.57	9759.16	70.2846	104728	7591.18	12282.4	11264.9	4603.7	2512.74	8899.86	31305.5	4242.05	6546.26	8408.63	6220.61	524.413	34508.1	5657.89	900.96	6249.16	24275.5	13994	19449.2
585.38	1496.5	0	1030.28	0	0	6005.18	9307.09	0	0	1500.15	0	0	1481.12	6329.83	1517.42	100.024	1055.39	902.136	10860.2	0	7797.46	0	0	0	948.091	1819.71	2635.09	3256.84	826.708	237909	5858.49	1361.52	5390.58	3309.26	6292.47	6631.6	21872.3	0	746.465	3095.4	1561.22	889.425	18229.5	694.778	1044.4	855.452	28452.7	15326.4	4569.26
589.555	1170.84	1946.41	551.702	0	416.514	78.9385	0	4643.07	0	110.074	171.785	0	393.836	442.805	0	1031.98	2004.4	0	0	71.3675	1770.49	177.407	0	1674.12	696.435	7673.63	5011.3	90.3158	1263.04	39708	872.952	1187.04	1261.22	293.762	0	2605.32	605.46	2359.51	1319.77	957.857	0	2102.11	513.475	2075.89	0	0	152.36	652.947	1096.95
590.563	0	15545.9	0	0	4572.89	3162.64	0	3336.93	0	0	0	776.846	0	4120.83	0	0	0	0	2977.08	0	6764.56	188.102	72.717	885.466	0	0	0	0	5226.33	0	9212.63	13269.4	20045.5	717.663	4410.65	7229.53	2094.51	8372.12	458.581	0	875.565	353.636	562.95	0	1329.1	302.903	1646.21	5100.54	35778
591.388	3152.08	28317.5	0	0	0	0	0	18871.4	0	4926.19	103.543	7149.62	0	0	0	1074.36	1400.6	484.935	121761	0	53762.5	583.968	0	0	0	13129.2	2247.83	1258.32	8233	0	0	107957	82493.5	10255.7	8121.71	16992.3	13040.6	37472.2	3367.98	3123.17	42261.5	0	32464.8	2711.67	5067.41	5196.84	50377.8	17855.6	174719
591.661	3202.75	8449.77	6642.83	744.6	1818.78	390.909	7857.28	18850.4	774.75	0	643.154	0	7537.38	0	0	1639.71	22783	2945.82	10641.3	0	0	82.953	51.8994	0	0	639.821	26568.5	7998.84	5448.79	22642	0	3045.31	30524.1	0	7351.06	47.3578	2064	5664.31	14494.9	12842.2	39899.3	930.954	6555.2	12477.7	4151.98	12184.3	7001.96	10731.6	39772.7
592.502	14274	0	0	0	0	22024.7	4244.41	182101	0	85847.7	0	27900.8	0	9365.5	0	0	29702.4	0	52243.8	0	2046.17	0	0	1214.13	0	11348.5	111461	44774.2	52654.1	2394311	251.667	0	177615	374.112	28753.7	5632.83	66851.2	17846.6	94383.4	70708.1	234634	0	88365.9	89607.4	5693.31	70322.9	0	8850.25	167796
594.169	0	470.555	0	0	200.889	0	915.191	0	968.5	0	0	0	0	1106.17	0	0	0	0	58.7191	1031.25	383.122	338.987	473.535	0	0	0	0	840.263	460.423	24577	0	0	2200.07	0	2327.76	240.337	778.946	0	166.953	0	0	0	661.525	0	1644.49	545.839	0	0	612.463
594.379	176.333	446.148	359.167	0	0	0	3638.35	3160.93	0	0	0	5261.62	0	1667.33	0	0	29.3543	0	0	677.033	0	813.906	71.0773	560.894	0	1732.29	2585.33	0	753.481	47785	127.983	0	370.473	212.348	544.235	0	94.1081	0	0	0	414.13	0	9227.5	0	90.7049	0	4902.26	5131.74	0
594.507	0	1246.63	510.333	0	938.889	0	200.592	1916.41	0	0	0	456.462	0	437.667	0	0	4242.6	0	0	0	0	0	0	0	0	5781.75	1877.79	688.947	4410.37	0	0	4502.26	5264.44	817.528	1716.53	263.465	100.703	3075.39	3622.42	1189.91	7390.48	2612.34	0	1379.11	138.951	1394.97	0	2409.92	3826.3
595.161	1335.02	1560.92	1838.59	358.942	848.021	835.007	0	7905.97	0	3219.67	396.22	366.769	2129.34	122.139	0	408.548	1276.46	1833.58	1247.18	0	1898.26	500.361	868.552	1527.83	598.377	816.257	348.998	5525.68	56.9447	35531	1241.57	266	2924.02	1498.44	222.891	1020.59	17991.7	848.245	6669.93	7817.06	2571.17	3033.15	31068.1	12684.8	706.826	11564.6	1460.58	1733.64	495.044
596.159	51612.5	53295.6	47142.8	49339.2	32091.3	31972.5	74086.7	44611.8	40873.2	33831.3	50515.3	35027.3	66852.2	0	0	49377	61256.6	30251.1	3545.53	0	0	0	0	0	0	69927	60073.6	27722.4	29490.3	1178172	822.068	27382.8	0	0	46760.9	0	0	0	37435.9	39627.6	0	81507.2	95751.7	49581.2	46987.6	49886.1	79296.9	75603.9	0
596.273	25532.7	185618	10404.7	26044	74344.6	70706.4	38924	26101.4	19908.6	42522.1	12956.8	32801.3	24685.5	31523.6	16128.6	11460.6	20678.8	13732.2	98280.6	65834.8	98733.7	39469.1	31740.1	26823.8	35698.6	33712.2	24471.2	23934.4	48258.8	0	91550.2	114918	131545	35543.6	104369	77559.3	188811	58910.5	18723.9	38297.4	36942	40113.9	199154	20529.2	56555.1	42673.5	226974	39741.4	230825
598.273	234.833	14924.5	344.5	782.2	4470.11	2889	652.759	0	0	993.667	172.462	1006.85	0	941.667	0	265.857	561.4	431.818	0	3927.56	4838.73	3033.65	2712.83	613.922	980.043	0	327.917	748.211	2575.2	29491	5390.12	6713.09	7798.58	1920.75	5915.59	4457	14214.5	0	606.977	1174.26	285.478	0	11902.8	251.778	2602.77	1128.45	18977.9	0	16191
598.449	11592.6	23060.3	14100.8	8640.3	5661.56	9532.45	14850	10647.1	0	6229	8593.38	898.077	15088.1	3503.17	0	16648.6	0	7210.55	16049.4	0	145.56	0	0	41.6833	0	16434.8	22653.7	12482.7	13533.7	174386	1041.33	19963.9	12153.7	0	15741.6	3127.06	0	22687.9	5537.33	13891.1	9352.35	7291.69	0	13771.4	7613.11	7353.35	3242	24929.9	7632.67
600.558	8466.67	24426	8824.5	0	6809.11	7718.55	11941.4	9476.45	1017.75	0	3855.92	4013.85	5616.88	0	0	11842.7	13072.6	258.864	0	0	0	0	0	0	0	19896.3	12474.7	4692.63	11001.6	187567	0	0	0	0	18542.1	0	1147.41	0	10258.8	7836.2	0	0	5178.1	8489.22	6720.15	6966.35	0	31905	0
601.643	1599.83	0	0	0	9154.33	0	786.931	18638.8	0	0	0	5108.77	16370.4	0	0	0	25742.6	0	76664.2	0	0	0	1.2058	67.1416	0	26465.2	18905.8	10481.8	19386.8	281076	0	34191.5	32224.5	1864.06	0	210.582	3276.46	0	15405.1	15390.5	42226	16815.6	4690.62	17871.1	191.328	17042.1	8058.32	710.232	38570.9
603.214	1706.63	898.584	0	2548.68	536.139	354.857	0	211.035	0	831.383	0	0	316.795	0	895.615	0	0	4120	0	1256.54	365.789	364.04	575.28	587.174	362.834	1078.38	0	12686.3	1620.1	0	0	256.863	83.5636	224.233	949.608	863.336	4256.3	2898.43	2895.56	960.314	0	1159.67	2381.9	12658.6	2378.78	16455.5	87.2526	60.5493	0
603.329	270.167	15819.8	0	996	6599.56	4397.82	0	1421	943.75	3055.67	341.769	1127.85	774.5	1700	0	0	662.6	475.273	3916.93	8041.27	1397.2	17.2957	4940.01	0	940.317	0	135.083	1374.79	3942.52	31064	2133.82	3088.38	5470.93	898.891	5910.88	2565.53	10072.8	1954.87	608	2337.91	0	0	4091.18	0	4529.05	1821.94	8714.99	0	12438.3
605.401	0	14605.1	324.798	0	3085.4	0	6328.1	16427.4	0	0	0	5638.54	0	0	0	0	637.4	0	139343	383.778	0	0	76.1267	0	1738.82	0	405.18	115.053	0	370100	0	96018.2	72563.5	0	6532.65	0	5727	0	1010.19	0	66704.2	0	0	0	1200.56	994.387	0	10022.1	114080
607.325	11270.9	17844.5	3844.59	9491.9	0	15037.5	17848.9	22108.8	7001.5	12211.7	9441.77	0	8817.5	1079.61	0	10837.6	5049.6	17777.6	8378.7	0	2427.59	4146.35	47.4879	788.316	0	4428.54	6512.71	11966.5	10579.1	0	4945.32	1172.11	12405.5	6534.53	15328.5	4103.82	19361.1	5991.71	7985.74	14480.5	0	303.425	22860.3	10022.9	5460.77	8020.71	14682.9	26814.5	9285.07
607.667	25527.8	73329.1	24301.7	1074	17243.3	14819.6	51334.4	64283.1	6193	0	14117.5	28138.2	23759.6	0	0	31326.9	52213.2	7070.23	332602	0	0	0	0	0	0	139734	49566.2	13886.6	36362.4	1232830	0	145896	126172	0	58493.2	0	19551.5	184377	33513.5	21997.7	167448	99160.2	41842.9	25192.1	25297.1	23117.6	26124.8	89448.2	156582
608.331	3181.42	7926.83	1857.91	2571.86	1912.72	2519.15	9025.04	4888.69	622.25	4869.33	713.713	2185.46	5812.08	0	0	2338.69	0	3173.36	0	751.124	2696.04	4510.51	20.3953	1465.98	482.01	0	2500.36	6814.42	1128.03	43305	786.257	301.685	1927.91	4461.05	1853.99	2510.29	6262.57	657.006	3446.49	4873.57	416.739	1611.74	3785.5	3049.11	1520.64	1527.87	7686.45	14268.7	809.191
608.392	204.417	2027.56	405.5	0	1172.78	1167.27	966.552	5331.07	0	0	0	3357.92	0	0	0	0	0	0	12044	0	56.7646	0	0	261.125	0	0	2146.36	599.632	313.519	93542	52.9154	3619.4	3266.73	3.4885	1950.41	0	854.622	5094.36	657.465	747.686	5542.13	2280.09	5535.08	250.444	325.361	99.5484	6872.63	1817.15	4186.49
608.477	13792.1	55690.4	0	3946.44	17467.6	11206.3	30073.2	62487.2	553.75	18110	0	20070.7	14449.4	0	0	11219.8	52782.6	0	60796.3	1555.14	33541.2	25890.8	1245.57	19617	14999.1	51364.6	32185	0	27042.4	662407	51786	67427.9	72392.5	26863.5	39002.8	42831.3	28711.4	48207.4	0	17412.7	34798	17009.5	30307.8	0	27346.8	25431.7	36797.6	57569.1	97986
611.68	59770	207424	69080.2	10311.3	78539.6	71910.1	0	102896	28433.5	110450	0	0	0	65851	0	77519.6	14941.4	42451.8	0	0	0	0	0	0	0	179640	116747	47022.9	121738	1805939	0	0	132631	118.919	163543	0	43214.6	183390	0	62040.9	181048	0	68296.5	0	0	0	116.274	57868.6	167485
612.46	5465.92	12909.4	4498	430.8	1418.67	324.545	0	23963.7	0	4641.33	0	4397.15	5641.62	0	0	5125.36	8327.4	942.916	15377.2	4.4891	7078.16	0	0	0	0.9458	42611.2	7270.92	4118	8894.44	125315	6325.65	8334.03	27529.1	1358.49	10532.7	2596.8	7576.43	25538.2	5189.28	4702.4	19513.2	31364.2	0	6629.22	1959.64	4990.58	15116.9	19245.6	19569.2
612.558	2281.17	5462.48	1410.67	0	320.889	0	217.697	8859.76	658.75	1734.67	0	3853.92	801	717	0	2066	1052	1976.86	37394.9	0	0	0	0	0	0	18512.5	1014.96	593.526	714.692	331449	0	9781.81	7677.75	0	2888.06	631.627	1420.3	13770.3	1147.07	0	16642.4	1946.15	8083.12	1506.11	415.967	0	0	5030.83	11079.8
613.278	0	4604.72	0	438.149	337.632	1154.91	3844.83	169.483	248.287	1857.41	0	0	0	2629.17	0	319.476	787.4	435.13	4053.18	754.399	7265.66	1659.27	438.306	296.093	593.291	0	268.583	1065.89	511.339	0	3473.18	1228.26	2189.64	485.912	2371.53	5996.74	6234.35	1610.62	216.465	895.629	386.043	0	9224.78	0	0	0	24355	5218.05	1048.6
613.403	4079.93	22133.2	0	6660.1	13403.9	13910	0	11787.3	2840	1836.58	1816.85	12486.5	6662.62	0	0	2072.86	0	2551.79	0	0	0	128.246	0	0	3702.91	0	6054.92	5541.16	8935.46	444377	13850.2	0	14670.7	5343.51	14262.5	7481.25	31578.9	10437.2	3764.42	5733.8	4327.74	7914.28	0	4631.22	0	4047.35	0	0	0
614.571	11523	1.23662e+06	0	18169	60883	0	0	1.04477e+06	0	142927	693.226	484481	384547	0	0	6691.16	1.58655e+06	146175	0	0	0	0	0	0	0	1.58187e+06	853493	261222	632123	22750088	0	675768	546849	0	1097903	153464	299429	802869	489773	459004	692720	1.23151e+06	731141	592432	152833	526627	649480	1.43525e+06	550116
615.495	6242.58	0	0	3315	3815.11	10330.2	0	2349.38	16984.5	10867.3	829.769	1847.54	425.875	5094.67	16201.5	0	0	16612.6	4219.29	4599.83	0	72.2304	196.811	0	604.845	7706.57	0	3843.21	685.481	14602	0	0	13974.2	0	1038.94	0	1010.59	0	2671.02	2243.91	34189.7	7220.47	866.275	0	45.9672	0	672.368	2679.14	16736.7
616.571	64714.2	128577	66943.7	20732.2	24472.7	30567	115353	112050	10549	56297.7	34943.8	47028.8	59088.9	18434.7	0	76716.4	144767	12096.6	0	0	0	0	0	0	0	200609	114099	23280.7	63034.3	1131785	0	0	0	0	114091	0	35610.9	0	51071.2	42733	0	92804.3	74694.1	57756.3	50846	50578.7	0	190148	0
618.693	0	1102.64	0	0	0	249.546	457.503	3193.76	0	0	0	915.692	0	0	0	316.429	0	204.227	4494.29	0	1659.05	312.406	0	119.065	251.82	1856.02	136.125	0	429.611	0	59.5842	2498.25	4260.87	109.811	430	1039.85	0	3702.59	134.302	64.9143	8137.91	1407.75	427.9	0	0	0	628.909	1258.03	7080.45
619.14	3683.34	8102.88	2838.64	915.128	2300.28	3995.47	11052.4	21570.9	4710.5	9913.33	938.87	0	0	6266.22	1795.69	0	0	4018.77	9607.47	0	10315.7	23929	2792.28	12778.3	0	0	12351.3	13480.1	0	353870	11573.4	1049.23	24891	15063.2	8383.57	6354.74	41566.2	6997.93	11154	13848.9	17529.5	3848.56	77947.2	19999.6	2563.27	17069.6	34474.5	22945.3	9946.08
620.14	2530.22	1552.84	0	1563.94	0	2883.13	5365.96	2467.93	655.25	2077.64	676.398	3670.45	2830.9	1708.17	338.615	0	0	1300.04	577.562	0	2960.37	11395.5	1232.64	5278.84	1216.56	3214.3	2906.72	0	970.788	157051	892.286	595.017	2753.78	6037.79	839.788	671.06	10278.6	232.392	723.256	0	0	4517.17	20722.2	2485.33	1798.26	1893.52	18235.1	7477.61	101.14
620.533	104650	72245.8	43542.7	35383.8	50433.1	63495	0	242358	21362.8	136528	52682.3	0	111744	60944.3	0	61781.9	45020.4	35003.6	238974	0	0	0	0	2222.02	0	72797.1	183728	48234.1	137809	0	0	38487.5	139418	1772.49	169795	59916.1	60890.1	91840.1	104507	84131.3	186877	0	84002.2	101025	92900.8	86664	6318.38	0	128321
621.399	0	18572.9	439.5	0	7342.11	7755.52	6771.62	0	0	4035	0	3353.23	353.236	225602	0	356.857	0	1137	82181.5	568.714	34329.9	1191.06	131.971	930.696	920.755	174.004	256.5	306.053	3018.68	162978	41412.5	67423.9	46024.3	6720.53	4583.6	7792.42	3945.54	29249.4	0	273.4	24253.7	8763.88	271412	537.778	1600.99	669	209094	7766.96	103166
621.453	0	6422.15	0	0	0	238.636	1427.24	0	0	0	0	744.923	0	0	0	0	0	0	16863.7	0	603.41	0	0	0	826.878	267	280.75	0	598.192	59283	4693.24	1159.17	5871.6	0	0	1970.68	3707.59	472.554	0	91.4	684.174	1223.14	3688.95	0	929.115	0	22751	15595	6765.48
621.538	0	1203.2	2623.67	890.3	5212.56	255.284	2661.13	51676.2	0	28466.3	0	6293.77	0	560.681	0	0	9204.8	5005.14	40692.9	9.7025	2133.28	255.886	92.1518	992.068	0	3155.46	41555.6	10400.5	779.409	295564	1641.54	10289.4	29736.5	0	2203.08	14661.9	13794.5	14740	22517.2	16825.3	39628.7	2276.29	15125.6	21277.1	2037.15	18051.1	7195.36	3284.34	26249
621.71	21501	580.65	0	10049.6	46261	48765.3	0	475147	20099.8	0	0	29463.8	0	39742.5	0	20528.3	36789.4	14499.5	0	0	0	0	0	0	0	0	137149	54099.5	0	951977	0	618486	483235	0	0	0	118091	6596.62	140847	83869.5	621433	0	252205	126465	10675.9	124835	7233.25	13339.4	602376
623.662	35826.4	124916	32989.8	13082.3	33335.3	31153.9	68347.8	0	7894.5	61272	20045.2	0	30806.4	27565.5	0	42615.9	0	17207.3	349486	0	0	0	0	0	0	107228	0	32617.7	60406.7	886191	0	125462	101080	0	95344.5	0	20277.5	156328	45633	32688	135799	75846.6	44644.4	33777.4	31713.2	32262.8	16193	0	131371
624.413	1646.9	935.798	600.5	615.548	4558.22	3386.76	606.364	0	0	0	1393.48	0	10843.6	0	0	333.607	0	855.487	0	0	332.128	0	1986.33	0	48.1976	8244.07	65.5222	6254.95	761.5	0	0	2475.15	6279.15	590.506	15.6493	658.142	15448.2	3487.27	13439.7	3461.26	7462.48	1793.93	0	14957.9	583.006	13396.6	0	0	3777.15
625.466	617.267	4246.01	0	0	0	0	0	6237.34	0	0	0	281.12	0	1275.96	0	1352.05	0	562.227	2759.1	200.992	6128.81	407.395	34.9317	320.981	0	1380.31	9217.97	11885.2	2783.36	0	2597.86	0	11050.7	1669.33	0	2685.34	101.27	4721.26	0	13186.3	9325	1174.82	486.8	12217.6	197.104	10854	0	1713.75	6126.84
626.39	1331.85	17665	2109.53	320.492	1201.97	3527.64	0	0	2155	6311	2235.26	0	1554.13	5312.69	1105.65	2319.45	0	1818.96	1513.9	0	1281.09	4.2821	1201.01	0	0	1092.95	167.018	15827.9	7106.15	8566	30.0488	5500.02	556.927	0	2298.22	679.471	3194.08	2743.53	7457.07	13124.3	1491.22	1314.26	15075.8	10896.9	447.39	7425.61	539.579	0	0
626.668	0	5163.03	478.167	0	0	0	190.379	1792.79	1498.25	2034.67	0	0	0	370.32	0	471.143	620.4	1155.71	14107.1	0	0	0	0	0	0	357.714	3133.45	22709.7	8088.1	0	0	6993.26	15993.3	0	6584.53	0	0	4087.29	12028.3	4157.71	22606.7	677.609	0	8732.33	863.836	6568.9	3057.68	4852.92	20229.2
628.683	0	10838	0	0	3343.84	748.112	6125.66	12009.4	0	0	0	1171.69	0	31.0694	0	340.429	0	0	24274.1	479.702	15946.2	703.864	76.7547	131.05	0	0	6908.25	171.526	1221.03	7473	11081.9	11772.1	21478.1	0	0	816.005	981.568	14718.4	1774.42	412.171	3504.26	3192.99	0	0	502.592	776.484	7176	20846.8	86826.6
629.316	0	1977.48	0	0	974.778	1494.55	586.241	0	0	0	0	267.615	0	2704.17	0	0	0	0	730.438	164.438	491.065	11940.4	0	0	0	0	1925.25	0	408.404	0	0	586.963	617.2	0	0	652.22	95.1892	87.9595	0	0	120.826	0	4292.75	0	48.0164	0	23584.1	173.57	5127.95
630.144	1240.2	6272.92	0	380.375	639.882	1715.48	4840.74	757.034	0	1860.33	395.345	1140.7	397.141	1027.64	2367.88	751	0	0	2724.99	1526.01	8457.09	5760.9	12.0772	937.431	1389.42	834.42	799.861	0	0	55136	3943.03	411.215	2480.18	3829.99	1994.77	4490.47	14302.8	460.42	639.651	0	204.609	0	13217.8	842.667	1191.69	579.097	23589.3	9013.99	209.118
630.195	964.822	16569.8	0	0	0	168.797	5675.35	41814.4	0	235.827	80.3706	0	40.7009	4504.42	0	0	8910.4	0	4729.73	84.8345	4465.51	16337.5	0	2929.15	0	0	13983.1	21788.7	0	0	0	3084.01	16426.7	14841	175.8	6631.1	30200.1	6544.99	9295.4	16581	9899.04	0	77611.2	19054.1	968.352	17276.4	18576.5	27682.1	8298.41
632.116	72217	168190	18007.4	86358.7	77163.3	76773.5	178285	186559	43441.6	81527.9	34772.6	130733	78976.1	38799.4	58488.9	25902.3	154968	29083.7	247359	137077	240166	513990	150125	269394	96459.3	93242.9	114155	38283.7	69763.1	3251804	226043	208868	427957	277623	124704	94387.2	496272	118981	46005	69047.6	89306.4	156833	1.10366e+06	77159	195760	128710	1.36089e+06	181149	416743
632.193	1207.43	5788.21	0	2049.76	2064.56	1347.38	7462.26	6011.14	228.083	2059.54	542.997	3500.36	1151.02	1467.47	0	580.095	0	1705.03	0	2207.29	364.543	9503.87	431.755	4535.96	0	2672.14	4016.1	3958.89	2193.62	219909	206.499	1206.03	0	4643.25	3050.11	996.98	1876.54	0	182.209	0	0	7859.9	5051.77	396.778	1213.34	1418.84	7240.34	13636.7	0
633.189	2227.75	3982.62	0	9056.1	9421.22	1391.7	23740.8	4549.83	10068.5	0	269.077	48850.5	0	12761.2	1180.5	340	25604.2	2921.09	2158.67	16511.5	15200	8023.66	4719.17	14185.3	6404.28	7408.86	2292.33	6647.16	973.135	171358	9089.18	12840.8	9089.11	1838.5	7645.06	1253.86	4536.81	806.095	634.372	0	16456.8	14424.7	81537.4	1867.33	874.388	5768	50167.8	0	0
635.503	41245.9	171537	24071.7	13835.3	47368.3	35976.8	0	200169	3619.19	63880	16851.8	42996.8	56263.9	33351.3	10537.1	22419	174913	7458.45	138134	34513.4	77789	60821.6	16331.6	53936.4	49006.6	148305	138299	17568.2	88319.9	0	106117	124873	171429	87131.1	141743	141256	55226.5	95141.1	40766.6	51775.1	91820.7	31585.1	0	46089.2	94370.7	79597.9	104215	168349	224589
636.112	1459.92	5569.51	0	2729.1	1360.11	1772.18	5711.69	6890.17	2061.5	972	0	6757.69	2279.12	357.5	2168.5	0	4564.6	0	8868.75	7404.81	11026.3	28030	7046.64	12449.5	2789.66	3573.18	2274	993.684	1975.29	414630	9467.43	9755.46	19942.9	14083.2	3558.41	1264.44	23565.3	3790.81	856.744	995.086	430.043	6504.21	55186.4	1497.22	9142.51	3219.1	77325.7	4834.5	20733.1
636.509	23305.7	88475.7	16163.7	6994.5	17561.4	18283.6	0	80291	0	26678.7	7855.05	27893.1	23820.6	17036	6617.27	11346.4	82231.2	3420.78	46419.4	15208.5	35657.4	32566.5	5188.41	26273.3	22060.8	60080.3	62755	5308.68	39957.8	736026	49025.8	45873.8	78886.4	36161.8	56948.4	57891.9	22226.8	33787.1	19049.7	20159.4	0	48870.4	28991.4	18632.8	41960.9	32298.3	38947.3	106369	87269.8
637.706	231908	819353	153498	116936	286762	281057	0	453817	90688.2	487221	148616	29678.9	216657	247689	0	197945	58409.8	163273	0	0	0	0	0	0	0	0	438464	156511	506489	7936546	0	504477	508739	0	663840	0	203643	639760	282710	215590	678230	0	317908	228879	212686	215434	1086.65	53704.6	629061
639.22	678.667	1264.06	0	196.972	306	790.267	394.519	3370.9	2404.5	0	110.178	661.308	0	34.9445	0	296.262	1151.8	200.546	2605.09	0	519.665	61.3857	4.0728	807.091	0.8836	1461.04	3037.38	1073.21	88.3058	0	1106.44	1813.18	2539.44	825.844	37.4739	1109.63	16832.1	1373.82	2589.02	1404.17	2037.26	355.964	30218.2	9359.67	649.028	5265	1015.42	2654.79	1250.09
640.49	3935.67	11742.3	1786.33	971.1	4136.44	1766.91	15085.8	0	1629.75	2981.67	1508.23	6925.31	7816.62	1656.33	0	10830	7940.4	3319.73	55917.1	0	439.625	0	0	0	1.1884	59455	0	9935.68	11147.4	315307	390.683	1202	38235.6	840.035	4430.18	4123.92	11350.1	10327.2	3481.14	10419.3	38652.4	51357.1	5303.08	4722.78	1633.91	4053.32	6787.74	0	34087.2
640.592	0	661	778.035	0	0	0	260.486	3115.21	0	0	0	0	0	0	0	0	0	217.454	17998.6	0	0	0	0	0	128.493	929.071	295.708	0	203.923	0	0	13477.3	5833.78	946.642	1315.71	498.436	0	11396.8	112.93	0	9770.87	6577.59	176.475	233.667	0	95.4839	2087.26	1635.6	6845.53
641.371	2102.39	232.692	1484.17	1924.8	0	0	0	3082.9	0	5474.93	4418.62	8424.54	2007.75	0	0	1296	1894.2	229.831	13015.4	0	339.542	0	0	0	0	9408.54	16467.5	12362.6	0	257423	768.713	7797.89	14256.1	119.931	0	793.663	0	7975.59	13290.1	7212.77	19628.6	6979.99	0	12937.7	3051.89	10823.7	12892.5	0	12446.6
643.118	0	5007.19	0	0	548	1073.36	188.069	0	0	0	0	0	424.875	0	0	0	0	0	1192.21	964.562	1405.44	1246.27	999.774	0	175.207	0	0	119.947	425.038	9888	1056.41	2085.95	2159	729.308	0	251.32	6898.92	0	222.256	116.2	125.957	62.5402	3774.98	0	429.016	396.935	10302.7	0	8266.78
643.26	0	3010.39	0	8952.8	27509.7	0	13270	832.172	54982.8	0	0	36805	563.125	0	0	0	0	22.7468	5685.77	204121	185168	44441.2	31604.9	91710.9	77690.1	72204.4	9100.92	14037.6	6193.44	450692	122804	43045.9	95059.7	0	153917	12568.3	102700	1449.22	7231.19	0	54530.3	31117.4	197487	8841.44	0	24658	87875.4	11321.2	0
643.528	7497	0	0	2891.8	4276.78	8748.55	0	0	11022.2	11664.3	516.154	428.846	0	9717	13845.5	348.429	0	13242.5	5105.71	6569.32	0	42.7625	209.676	0	3265.69	0	0	5208.16	890.924	0	0	0	1987.47	1298.46	0	831.62	2623.32	0	1264.3	2779.91	10950.6	0	0	3042.11	0	0	0	5140.97	5817.17
643.61	1919.7	20121.4	0	0	0	0	0	127957	3149.25	0	732.251	6202.77	0	0	0	3971.74	25599.2	0	8819.77	0	1622.68	0	0	462.095	0	2160.09	135592	33607.5	0	581029	504.03	1273.3	45498.4	0	1662.03	31415.7	29820.3	5549.92	68011.8	63451.7	55398.9	0	78760.6	90212.4	680.132	77265.8	0	6947.39	40474.8
644.264	0	893.128	0	3099.08	7376	0	4995.53	0	15566.2	0	50.6154	10524.6	0	0	0	0	0	118.318	2463.06	63767	56647.8	11681.5	9363.18	27655.5	24235.9	16133.9	1374.62	3819.26	1600.79	55716	37730.7	10606.9	28502.8	0	47825.8	4076.31	32263.9	250.952	1925.53	0	13751.3	8608.87	58576.6	3195.78	0	7634.61	27674.5	3649.21	0
644.612	3930.05	4893.92	0	374.259	388.222	196.522	0	28338.8	0	4964.67	1242.89	5938.31	0	2115.5	0	842.643	4744.2	188.032	5659.78	0	1093.86	0	0	50.3788	18.2638	29541.6	29654.2	6406.79	1981.73	78993	744.579	3699.69	8779.44	245.964	4960.73	7507.13	4098.7	4958.74	14938.1	14523.6	12895.4	8797.86	11005.8	18708.8	2429.27	17055.2	4127.05	4152.25	6876.29
645.168	9724.67	59033.4	1321.17	11527.6	26726.1	27356.5	44657.4	36695.7	5446.25	14175.3	4904.44	44393.1	8993.28	11740.2	8108.46	2392.43	32334.2	9067.23	29473.6	29923.6	32930	138890	18962.1	56718.3	9586.45	18051	30090.3	8055.47	18354.8	812471	32091.1	41950.6	43040.6	75407.4	32141.2	18186.8	57533.2	18448.1	5328.4	11469.3	7360.39	39651.6	128616	10419.7	28375.1	17388.2	172643	40134.1	49836.7
646.629	0	14098.2	0	0	4059.67	2232.18	3311.84	4020.21	0	3392	0	239.923	0	3755.17	0	0	0	0	6187.51	285.272	6895.66	333.39	63.7358	837.328	0	0	0	0	5294.43	0	10435.2	12707.9	19786.9	629.692	5061	8032.96	2372.54	9751.68	225.419	0	823.522	794.678	0	0	846.77	0	0	5038.96	32849.2
646.725	0	1518.35	0	0	0	0	141.731	8690.55	0	0	0	380.692	0	0	0	0	556.183	272.117	3720.96	0	856.858	268.072	0	418.797	143.849	344.703	150.75	0	243.565	13540	196.513	633.204	7872.11	0	1275.18	595.163	117.946	1356.6	849.512	0	10549.1	327.317	936.025	0	53.1803	109.516	2219.04	1191.47	11743.3
647.167	2516.17	24854.6	0	3806.5	13391	14782	18157.8	14541.2	646.25	7444.33	412	23349.9	1983.38	2895.67	3290	0	12237.2	3167.32	8722.55	12900.7	13172	72787.1	7534.66	24344.2	2790.14	4871	10797.3	3025.26	7066.17	634688	12601.6	17332	18621.7	37287.5	0	5677.5	24171.3	5517.46	1363.72	3881.71	604.957	17472.6	60414.8	1345.89	11932.5	6480.32	86137.1	14156.2	22336.5
647.394	0	18670.6	429.333	429.8	981.278	1302.18	306.69	0	0	0	0	0	0	0	0	1188.71	0	249.454	0	630.758	711.038	0	0	0	1159.83	236.536	698.875	154.632	2625.56	0	4719.09	13995.6	7534.38	0	4151.71	3919.72	0	1284.45	335.488	3220.94	1037.61	88.937	986.45	369	2678.59	0	0	1289.23	23255.7
648.332	0	1198.56	0	0	0	0	2313.38	8521.31	0	0	0	8059.46	0	0	0	0	0	0	256.348	0	449.777	391.051	0	177.052	0	0	1496.74	0	97.5769	8150	0	356.148	256.291	0	193	0	799.73	66.8784	0	0	0	248.919	16705.2	0	0	0	15089	3399.41	313.699
648.394	456.339	7855.92	76.3597	0	0	0	149	9073.66	0	0	0	5497.38	0	0	0	1841.14	0	135.773	24682.1	294	0	0	0	0	404.474	4945.39	0	0	1219.44	40916	0	6611.31	8749.67	145.831	3223.54	1779.35	0	2529.19	938	957.943	12902	0	0	0	495.724	541.064	0	1751.98	14807.5
649.563	3074.42	65.6748	5087.33	3849.3	1080.89	0	13627.7	34405.4	0	10089.3	3671.23	9081.69	7558.62	0	0	6280.86	14596.2	1766.77	1872.31	0	499.428	45.0523	0	434.358	0	0	26883.1	12992.7	4172.52	200343	24.2341	1152.07	23841.3	46.1469	0	438.013	51487.3	1607.82	23017	13980.3	32713	2401.92	32091.6	23646.8	4017.84	21786.8	4567.91	11870.5	26106.9
650.235	1018.92	5507.11	0	1107	2123.56	1385	3343.34	1299.86	628.25	2189	732	632.385	6117.62	0	0	0	0	145.954	86.8202	1207.88	4725.44	610.559	1527.55	271.793	4805.78	0	0	0	973.865	253949	412.184	0	4280.22	466.231	11031.3	3123.56	4161.27	79.8243	0	357.457	1172.39	47.0345	5707.7	329.111	9327.26	5367	15383.3	2494.85	21142.9
650.44	0	0	0	790.5	0	0	10187	21120.8	0	0	0	25994.1	0	0	0	0	1297.4	0	24799	4155.47	11889.2	7644.49	860.472	4722.85	599.534	0	6310.21	536.947	2227.63	304898	12429.9	12205.3	14104.3	2899.65	503.353	1116.61	6999.89	3972.9	0	2299.54	3064	2549.89	67862	0	324.902	95.4839	60539.6	22709.6	29316.9
650.746	47467.7	0	36229.8	17400.5	17502.9	18979.6	70654.9	159766	9808.5	0	22490.6	58414.8	43309.8	19872.3	0	43524.6	97391.2	18684.6	21302.8	0	0	0	0	96.3416	0	0	73021.7	19386.4	48516.3	2606544	0	0	117354	10.3208	0	0	31290.2	0	55173.2	29843	149501	0	75243.2	48601.6	46188.2	46710.5	4090.37	140849	147018
653.235	4020.25	1147.25	0	2382.4	5194.33	1712.82	2158.52	6365.59	650.25	0	681.308	1605.69	3720.25	1158.33	0	0	0	3092.82	2359.56	0	432.75	0	0	0	0	2143.69	7804.25	4247.63	531.192	138853	749.256	1406.23	3409.4	1029.26	123.425	468.316	19154	416.725	5282.91	3702.83	2297.35	1614.51	41295.2	9934.11	3162.02	9098.55	0	1996.97	3442.84
655.71	1418.3	145610	2022.2	1002.57	58507.9	46647.7	71498.4	105163	385.755	12688.2	896.151	28207.5	1860.64	31240.6	0.6538	0	0	2033	116739	16654.2	155757	19111.4	4577.79	19909.2	612.449	2786.94	52419.9	2458.58	30162.1	571949	112877	116627	144935	6964.72	17142.9	56919	32522.9	98196.5	13137.5	8599.91	14731.7	51917	5068.83	16451	21176.1	18028.4	85634.8	202041	556017
657.716	0	14938	0	0	4236.78	2287.73	2925.99	9370.45	0	1036.33	0	218.154	0	830.333	0	0	0	0	18066.1	0	4868.52	195.542	51.6469	0	0	0	1956.58	0	0	0	1939.44	8892.98	13100.9	0	0	626.033	535.919	5770.16	0	0	0	1535.93	0	0	0	0	3772.21	18613	57554
658.434	2980.26	7513.93	867.491	458.749	0	0	9197.83	8163.55	0	1640.68	254.051	9285.31	4975.69	0	0	2246.1	0	4026.06	0	0	7299.24	7032.17	17.9533	5549.09	383.349	3553.43	2291.29	7520.05	1063.73	81043	5216.84	0	5333.44	2246.71	3238.75	9556.04	15573.8	0	2852.09	4769.2	0	4178.06	0	4010.22	2346.58	4379.03	0	29355.7	7127.66
659.235	0	1138.45	0	1786.9	4340.44	0	0	0	3879.5	0	0	1735.15	0	366.5	0	0	0	181.773	516.494	17617.9	10540.2	1988.22	4752.08	4721.26	6100.91	2610.93	126.917	991	524.481	0	11840.1	4281.98	8753.58	0	19789.5	1338.42	6522.27	153	666.116	0	2066.78	2080.28	13655.3	0	0	4588	3612.52	0	0
663.536	0	53151.7	0	3083.32	10956.3	9167.36	28430.8	49481.1	0	21347.7	5504.34	15802.5	14063.2	0	0	6747.43	41669.6	1037.03	0	10462.4	0	22330.9	1896.23	29982.9	0	26616.3	36286	2466.58	27711.6	418643	8507.03	16359.3	0	25410.2	40501.2	42175.4	7403.92	0	10371.2	13213.7	0	23000.4	16290.1	0	30774	22053.7	22599.3	52513.2	0
665.736	174027	711374	144054	92244.4	216448	202151	352779	402404	72325.5	407882	106164	170114	170174	176870	0	166572	319307	123096	869477	0	0	0	0	0	0	502359	350874	107072	420448	6861392	0	382016	390822	0	553670	0	193226	487627	257402	131485	525739	411574	288143	178310	163771	165700	300999	476386	470461
668.712	1406	6166.07	0	0	1161	1952.64	0	0	0	3319.67	855.769	0	7925.75	3486.17	0	0	0	1559.59	35220.5	0	0	217.666	0	964.434	0	2398.93	1421.42	5280.74	3356.48	44460	0	14668	11140.6	0	1838.47	0	2124.57	13659.9	11067.5	1088.14	19423.8	667.586	142.975	6401.11	3372.69	6436.65	0	896.44	12947
669.179	1174.83	162.861	0	1009.14	0	0	1269.35	0	959.306	0	1039.83	0	491.725	0	1010.42	0	1681.15	478.428	0	644.471	0	1928.61	498.576	1692.27	586.874	1689.04	205.44	642	223	14877	85.1225	0	0	1000.35	0	0	2076.76	0	223.395	1070.2	0	3619.24	2123.8	531.556	404.348	160.968	829.843	1580.01	0
669.69	0	7836.92	0	0	8076.56	2821.36	6975.71	55963.8	0	0	0	8181.31	0	0	0	0	0	0	45578.8	33.606	5435.58	1664.47	0	328.069	1032.88	0	9893.46	0	5979.85	15262	16919.2	22011.1	18352.4	820.098	3095.82	2499.02	1036.73	0	1758.53	478.229	7710.57	512.172	3287.77	3267.11	1068.05	0	14528.7	8601.51	27212.1
670.473	258.5	553.333	0	0	1445.56	0	1496.29	2678.21	100.065	0	0	1399.91	0	1925.47	0	0	0	387.682	0	125.618	0	0	350.254	248.824	0	307.286	2352.78	584.474	517.392	46348	0	0	0	0	391.471	138.274	1942.62	1301.75	55.7674	721.514	0	600.287	217.375	0	78.9297	0	0	1668.43	0
670.637	11671.7	17978.5	16271.2	0	0	175.727	14002.8	7754.86	0	6416.33	4344.61	858.077	9733.62	0	0	19512.4	12401.8	1151.23	21856.5	0	0	0	0	0	0	2439.61	7527.3	3530	3119.71	70100	0	21473.2	17281.5	334.996	14408.2	955.223	0	18214.6	5710.91	7065.77	24612.7	9153.49	1389.95	8879.67	6715.89	7033.16	0	26063.3	13866.4
671.158	2324.7	2170.93	0	1744.75	0	1839.09	5825.9	3693.76	3415.75	957.333	1370.12	1737.62	3127.99	226.917	0	1294.19	1578.2	364.708	0	11.7765	1100.3	169.752	0	1348.07	1044.63	4355.91	10348.7	1632.42	716.345	15623	0	443.638	179.127	1524.18	0	0	7326.59	160.776	2903.4	2275	378.609	6306.63	13320.2	6359.67	647.078	6259.03	0	2660.31	69.0221
671.577	11639.6	1263.58	1334.83	14899.5	18555.3	60790.6	6122.1	3564.21	22127	113341	6725.92	10199.6	12837.8	50924.5	40033	12108.3	12174.4	22176.1	591.572	36663.8	7946.97	58370.8	28950.4	7402.75	13405.7	11246.9	13550	18617.1	25203.9	266119	16757	33972.4	13270.5	38762.3	23943.1	29112.2	17905.8	10931.2	3793.7	16419	10758.2	2421.13	4539.62	15345.8	3679.59	2290.61	0	2163.91	9704.88
671.645	3884.42	1584.8	6562.17	0	0	267.727	1162.48	1022.76	0	0	0	0	1615	0	0	6932.29	0	0	16719.1	0	0	0	0	0	20.0222	5598.75	4743.53	0	467.385	5569	0	5956.89	13266.4	68.5844	3744.59	2094.19	108.135	11340.2	742.442	1281.83	17643	2515.36	224.875	2024.67	678	720.742	750.211	2834.67	13018.1
672.202	14797.5	1526	0	19053.4	0	7880.82	5662.43	27049.2	0	3250.67	0	10246.2	0	0	0	0	1224.8	28162.6	887.921	162.715	0	1911.78	135.636	294.098	2230.53	2298.89	0	9528.16	2936.41	446027	1785.09	2191.47	1121.45	8422.22	0	0	100351	2567.28	5926.91	0	0	1998.85	59228.2	21246.1	11753.3	23375.5	5060.57	0	0
673.204	6344.58	830.538	0	1413.54	469.75	398.66	1488.47	16158.6	2126.75	0	0	274.538	0	235.195	0	0	1634.15	7255.59	0	1096.72	0	1850.32	387.319	0	1626.82	0	4263.96	4145.11	1082.88	69681	0	895.13	110.073	2692.41	190.186	248.019	60881.5	264.554	2893.93	163.514	0	1012.87	35846.7	12214.7	1385.84	13138.2	1629.2	552.71	0
674.202	3939.08	0	0	1930.99	247.764	852.973	346.262	10138.6	668.25	0	950.231	856.077	3031.38	0	546.885	0	0	4902.4	0	2443.97	0	934.331	723.895	528.107	1182.36	2603.54	477.393	2003.11	274.962	83059	0	0	0	3313.79	0	0	40396.1	142.284	652.605	0	0	1794.39	22959.2	8005.44	2185.93	7497.81	2101.49	162.577	0
675.425	0	12990.6	473.5	482.1	1436.78	1030.36	0	0	0	0	0	0	0	431	0	453	0	590.864	0	667.215	596.24	0	0	0	0	0	355.208	463.684	1764.63	0	2508.36	7070.59	2550.45	0	3531.45	2564.14	0	491.946	0	2783.4	0	0	0	429.445	3641.26	1666.19	0	0	13526.7
675.543	0	0	0	381.2	8178.11	6041.27	0	4032.34	2379.5	4687.33	1103.38	11396.7	0	24617.8	0	365	1224.8	2531	2109.91	4784.93	3264.95	0	788.856	0	2840.34	0	1810.17	0	2736	70958	1264.12	2642.37	6589.65	3547.08	1660.94	3245.74	0	1598.4	213.07	1837	8805.83	65.5287	12571.6	269.555	5798.66	5928.16	0	0	0
675.614	0	2379.38	0	0	0	216.364	3909.14	8820.55	516.5	1208	0	716.308	557.25	0	0	1161.14	1232	597.136	11619.8	0	0	228.097	0	0	0	1078.5	7172.35	3679.16	161.058	63040	0	1149.26	23311.1	0	2221.41	478.2	1124.54	2047.47	7626.86	9556.4	29842	2541.49	9236.1	9788.56	1302.9	11451.8	2376.11	8399.48	34477.7
676.774	0	1846.45	364.833	0	0	0	0	14934.4	0	0	0	227.231	7.7479	0	0	0	725.8	0	4792.71	0	1095.69	0	0	234.298	19.3513	2763.87	0	109.79	334.383	65360	156.681	1526.07	5111.07	148.375	115.218	1407.14	0	1736.08	3047.86	0	8607.04	1103.02	695.175	300.333	1341.29	1709.9	1160.88	3517.49	9053.53
677.595	312.661	2488.19	644.693	416.479	0	207.668	761.108	28065.7	0	161.346	0	260.077	0	0	0	615.536	0	1131.69	5358.9	0	655.306	539.278	0	1074.5	0	0	9449.83	7363.16	819.681	86433	99.2747	1807.82	3071.55	1870.68	589.647	2330.25	51046.5	5273.64	8707.88	0	6167.26	526.101	28387.2	15777.7	1507.23	16183.4	2487.06	702.524	3867.26
678.6	547.306	2385.15	0	326.8	257.889	408.2	1403.89	4502.1	0	0	14.6294	238.154	2020.38	285.708	0	861.262	1814.4	247.318	10637.3	868.796	2780.45	459.869	0	415.889	370.4	62.8311	5017.38	1337.63	4041.75	30038	1385.29	2592.07	3518.6	517.964	929.284	2611.92	11919.9	3846.76	1684.6	1227.2	4436.39	1286.55	1141.5	2288.11	864.389	2735.39	515.105	3883.9	1330.23
683.743	0	46752.8	0	0	16854.2	9669.45	16039.7	50692.1	0	0	791.308	13800.8	589.625	7858.45	0	0	1504.6	900.818	55237.9	1018.17	47633.7	3580.16	1381.96	1228.24	0	250.464	27362.8	4313.11	1292.1	225775	26735.9	34195.7	78424.2	1708.91	0	8968.58	13941.9	30797.6	11630.4	5212.8	24294.7	17543.7	661.675	11083.3	3078.81	10276.5	40473.5	70987.6	292004
684.549	0	175.811	0	0	1053.56	853.091	2029.93	35384.2	827	0	2082.77	3965.62	0	1851.33	0	0	10268.2	0	19164.3	0	1395.54	0	0	0	0	0	70177.3	20474.1	0	152672	1657.36	3850.45	100039	0	0	1546.87	371.108	40236.7	35439.6	41642.5	144715	0	0	36566.8	579.787	26386.7	2196.11	4666.83	99027.1
686.454	10578.6	485818	0	0	0	0	76096	246756	0	0	13520.9	145934	10027.3	0	0	171911	166379	3562.54	489152	0	7804.79	0	13450.3	0	0	562410	19355.3	259837	16443.4	5624789	0	266521	252110	0	412190	11831	423699	396453	274801	222883	281771	430340	532935	312772	6667.77	276962	0	252018	209376
687.55	6369	1808.15	0	9204	18181.2	32704.5	0	3064.1	10187.8	31969.7	2369.38	0	4553.38	24435.8	17983	3274	5478.2	9120.27	0	16360.7	0	0	16621.3	0	7045.98	1866	0	8753.58	15629.7	0	8481.03	63170	12644.7	30830.5	13638.1	12147.2	14421.3	6170.23	3512.77	13514.9	4325.87	628.476	4260.48	7572.89	7027.26	5822.03	0	0	71748.8
688.611	6042.44	10655.6	5884.17	1478.16	1581.33	1113.63	9444.69	0	0	6494.33	2758.3	0	4656.5	0	0	5599	21826.8	927.818	34347	0	0	758.285	0	0	2813.92	0	18605.3	2928.95	3421.16	0	0	0	0	0	7546.87	4206.42	78.0541	0	3176.28	4639.83	3732.83	1511.94	0	6882.22	1920.04	3978.35	2598.89	12061.5	8689.73
689.17	139972	226242	98028.5	151440	116022	158286	404301	228732	97926.2	157766	140034	230041	194289	106564	0	114955	270841	126581	240967	0	0	118823	0	46797.9	0	448238	283213	121082	111633	14772433	45809.7	154770	183973	0	188333	0	393365	159269	103973	107818	133795	496998	719852	155613	158170	146951	901597	510069	107992
692.427	1459.37	54595.6	0	0	0	124.597	116319	118296	0	7945.08	0	0	0	16777.7	0	0	20690	0	59851.2	0	58489	11126.5	0	1013.04	0	0	52455.8	55306.8	0	1215799	32588.1	3789.86	96626	17153.8	4559.29	64239.1	228571	24068.7	40966.9	62585.9	57737.3	0	361838	48434.2	2359.18	48608	365171	241001	83450.4
693.158	3969.12	10157.8	0	2700.75	4956.44	7646.06	14930.3	12541.6	3852	8170.01	613.287	4328.48	6771.73	3370.28	1392.96	3924.43	8740.64	1744.42	7947.66	0	13407.5	22302.1	0	8496.89	0	11767.5	12155.5	5149.74	4567.17	703400	9874.27	3933.55	11236.5	9565.63	0	7516.12	26595.9	4439.35	2808.84	5076.11	3228.13	9829.5	47975	7285.67	3914.22	5482.45	34517.4	29715	1778.88
693.731	14639.1	41859.4	7803.67	333.8	0	0	2419.93	0	0	22956.3	3252.85	0	16031	0	0	0	5268	951.136	115424	0	0	0	0	0	0	25049.4	11298.1	13555.6	29239.4	18322	0	42502	33938.6	0	31713.8	0	9418.89	57106.9	18844.1	7912.4	49329.2	14563.8	10995.5	16226.1	14239.2	15511.5	2976.39	9911.49	39666.7
695.58	0	2445.37	687.404	0	0	0	352.533	11230.1	0	16507.3	0	274.925	0	5894.17	2913.5	0	0	0	10124.9	0	3795.13	693.948	0	340.511	1259.3	1014.18	4146.04	0	7458.04	18898	3021.67	50615.2	22954.7	1971.01	0	0	0	5976.32	3494.81	0	33149.2	297.837	0	0	0	0	0	1911.37	44749.7
699.259	6472.67	3305.9	0	0	0	0	0	287028	0	0	1125.21	38626.4	0	0	0	0	35783.4	1695.42	1613.42	0	9193.92	1056.18	4918.6	1959.64	0	0	14179.6	111949	1070.79	1827878	0	8604.42	83607.1	0	0	3316.31	276414	1657.92	113215	86259.1	74521.6	3825.53	493040	166910	1840.13	150833	0	21396.3	55762.7
699.41	0	3123.86	19937.3	6533	5426.4	20047.8	401511	2236.86	0	3247	501.924	12550.5	190.006	136672	0	0	0	1121.77	3952.23	779.211	2492.84	0	0	94.4106	28.9055	0	177.208	328.579	243.493	0	14215.6	3835.61	1218.73	0	1916.12	1859.09	129.973	3852.16	117.581	0	1351.52	50.6944	1.00159e+06	329.889	0	197.548	311056	0	872.779
700.141	598.917	0	1409.17	567.4	2236.56	0	192.379	1766.69	1110	1533.67	0	2604.69	0	3835.83	2673.5	1753.14	44968	1590.36	0	8137.88	258.774	6097.17	3576.81	3531.09	1604.71	1052	1375.21	3915.37	2665.92	0	112.857	0	6914.84	18849.9	4857.94	961.96	0	246.311	592.581	5815.4	1602.3	688.253	0	0	0	132.903	0	0	0
701.412	6312.26	134414	13172.9	697.6	3521.11	6214.82	86633.3	403432	0	22863.3	731	60576.3	12392.9	21097	0	11753.7	62982.3	0	344318	5198.86	231592	111335	0	105473	23566	106002	33462.1	124.368	36257.5	1025782	285925	337520	474655	169383	92204.4	84600.2	79201.4	231301	16485.3	8063.71	189978	73594.9	259117	13810.1	30040.8	25282.5	155059	106761	863406
702.257	18590.1	28419.8	12165	20828.3	18869	18417.8	77181.8	36618.9	19796.5	10190	20243.7	0	404.475	14268.3	0	12484.1	4801	21188.9	10197.2	0	0	1214.1	0	239.651	0	68549.2	14226.8	15280.8	724.635	1239937	0	4792.22	0	0	24998.2	0	0	15184.1	15991.2	10698.8	0	39233.4	0	23051.1	19537.6	21265.3	60091.8	64083.7	2760.13
703.22	0	13582.8	0	0	15402.9	0	0	48698.3	0	0	0	56311.2	22930.8	2522.94	0	0	58225.2	0	8866.91	0	7186.96	0	196.629	0	0	77459.8	66868.6	17584.4	15824.6	0	1535.22	0	15171.9	13854.8	0	7888.57	0	9373.1	9954.42	13527.4	8767.61	90242.5	60025.4	17666.1	0	17347.2	51778	77466.9	8979.62
703.416	0	24263	536.5	0	0	0	1643.64	61163.6	0	1348.33	0	12531.8	0	0	0	0	8284.6	0	58670.8	0	42980.3	26081.8	0	15911	445.448	30612.7	739.042	0	3454.63	432836	50122.1	57614.9	71827.1	24771.1	15054.2	12197.3	10781.5	41996	379.163	0	26534.3	20175.2	30395.6	529.889	2056.15	0	0	12998.5	130643
703.577	83787.2	37646.4	40952.7	109574	226975	181001	147023	214966	111307	171616	81285.8	207312	49561.6	276032	122773	45811.4	92513.1	122638	133102	176697	132848	170095	84899.7	98644.5	125873	72916.8	101569	79998.2	136328	5422795	86855.3	135141	156766	185536	133330	151222	126874	66460.2	44230.2	123175	169111	75624	480762	60763.3	191040	155372	173718	125414	0
705.135	43005.6	143734	12987.5	42975.9	55666.8	60948.6	175039	145164	27778.1	48781.4	20095.1	136010	45557.1	31971	34022.2	17015	137644	17361.3	162176	78584.4	161753	524541	78028.8	249737	57159.4	84493	105568	29987.6	54270.2	6296819	150534	128603	236583	251238	100858	75732.8	317832	75474	25338.9	48401.1	51225.6	152737	647208	39450.7	104523	66939.5	831542	170431	254223
705.211	0	14351.5	3540.17	4370.1	1469.75	4263.09	20292.2	18463.7	3721.81	6049	4253.92	5087.49	998.695	4345.83	0	2763	105.76	7098.14	2074.99	22867.1	18734.8	17320.3	4135.76	18831.1	5745.27	12143.6	10602	5232.63	0	0	11923	2359.34	7331.04	251.03	14380.4	903.753	26782.1	0	1949.88	3887.69	3864.91	6639.67	37749.3	5608.67	3290.77	2776.48	26217.7	17677.1	0
705.467	0	0	3630.17	0	0	0	0	77503.6	0	0	0	23408.2	0	0	0	0	30252	0	20063.7	192.991	2276.81	57.8776	0	0	75.8873	56425.7	62224.5	29096.6	516.173	418152	618.135	11712.6	26096.3	3908.72	0	0	64672	12527.1	18378.8	33523	27254.3	2085.18	105238	21422.6	443.951	16256.6	28862.6	28607.8	27529
706.472	1416.42	4133.19	0	296.7	8758.89	2185.91	8977.77	35074.3	0	0	1112.54	27659.7	4917.75	4848.83	0	1192.14	17218	1404.82	15882.9	910.243	4213.15	0	0	0	77.5431	28658.2	26124.8	11095.5	3305.98	397620	4831.66	11830.3	11569.7	1052.19	4312	1306.49	24755.7	11423	5766.79	12631	9646.48	23992.3	46664	6808.56	563.066	4881.23	30193.3	23699.7	9486.34
706.542	15375.3	1263.27	13655.2	28002.1	126534	32499.5	35084.6	204690	36884.8	5217	30603.5	172867	7028.12	51045.7	29545.5	2666.43	696.6	41915.6	55094.8	46548.5	32974	72471.4	33042.3	35890.2	23396.3	14838.4	48700.8	42065.3	44359.5	2488772	34514.8	60689	150163	68064.8	46581.1	46925.1	132866	15174.8	21533	55283.7	6386.96	23251.2	141519	29795.1	70678.8	77167.2	54602.9	0	0
707.135	23738.7	80162.8	4997.33	26102.6	27388.8	35196	98467.8	78510.7	14472.4	28047.7	11323.8	68809.4	26152.2	18575.8	21703.1	7130.86	82346.9	12612.2	92739.7	29624.4	79177.8	285302	40801.3	132532	26125.7	45171.5	57630.5	14376.4	30611.9	0	71573.1	75228.4	122550	146436	55581.5	38143.8	166373	46752.3	13361.4	24834.1	25012.3	82787.4	341606	21742.8	57441.7	36412.3	457008	94652.6	137321
707.224	0	0	0	190775	603512	0	221262	19005.4	722580	0	4073.81	373962	0	0	0	398.714	0	0	13101.1	3.23929e+06	2.49028e+06	347659	881716	1.09928e+06	1.07325e+06	1.36721e+06	140246	75907.6	32189.7	820256	1.23283e+06	165773	724550	0	1.33969e+06	287393	1.21463e+06	1797.15	35489.4	0	1.02024e+06	286202	2.40884e+06	115431	0	351321	269571	110370	0
707.394	13424.8	145570	5098	13064.5	41707.9	37490.8	122382	50913.8	9611.59	19094.3	8737.86	32667.1	11421.5	20037.8	10468	4483	27527	11475.1	136016	25856.4	79987.7	67598.5	21062.2	31099.2	18184.8	29521.1	27309.8	9441.21	35596.1	0	83881.7	131641	89854.8	54220.6	55062	60731.9	153444	39244.2	8447.95	23441.4	18132.9	33018.1	265012	11057	34668.1	24797.3	426908	107809	252143
707.544	4573.92	461.485	3807.5	10599.8	52472.9	14169.6	11847	85923.7	16191.5	1361	13984.8	71650.1	944.375	20125.7	11575.3	0	0	18500.3	0	24331.7	0	30255	11789.3	4250.59	9644.59	7308.57	20176.7	17775.9	19046.1	52528	12582.4	25301.4	69264.2	28045.9	18439.3	20075.2	54631.1	4920.47	9061.07	23680.9	1013.52	9849.12	56858.8	12375.2	28814.4	32773.9	22870.4	3624.24	0
709.398	0	20954.5	0	1047.7	4013.44	0	16669.8	3028.55	0	0	0	2380.54	482.5	1042.83	0	0	1773.6	126.727	17082.9	2308.12	12348.6	3970.89	3775.48	793.362	0	231.214	0	365	2979.75	98775	10658.6	18166.8	11163.5	5755.8	3790.53	0	22280.7	3572.97	390.767	1120.49	458.696	785.839	36442.6	0	3051.56	1191.03	63572.1	10815.3	37515.3
709.452	0	8666.59	0	0	1622.22	0	1277.72	2962.97	0	0	0	3023	0	111140	0	0	0	0	35499.6	0	16379.7	141.068	0	197.137	205.155	0	0	0	628.261	15690	25829.6	29415.6	20772.2	0	1314.24	0	110.757	8849.09	255.93	0	10100.9	443.592	227208	333.667	224.885	349.935	209022	0	51941
709.756	0	8773.23	1864.33	451.9	2191.11	2214.45	1064.42	31634.6	0	0	2068.85	2981.44	2623.75	1866.67	0	2533.29	0	0	72670	0	0	0	0	237.946	0	2295.46	4774.21	11538.2	3858.98	58871	0	23964.3	33598.4	149.433	1966.29	266.568	2490.3	2123.57	12346.6	4726.17	34030.3	1737.13	2390.25	10638.3	1612.34	7994.42	7976.6	3055.69	40453.6
710.234	0	385.568	0	3404.24	8420.33	0	4551.62	0	7405	0	584.22	4691.74	0	0	0	0	0	176.61	234.982	47633.6	36934.7	4478.46	13021.7	15451.1	14558.8	16755.8	1594.67	731.263	0	16874	17937.6	765.63	9165.62	0	20813.5	4629.94	17012.8	0	331.093	86.3429	13054.2	4064.28	29954.6	0	108.557	4772.61	6134.73	1515.64	0
711.773	3568.33	135936	3494.86	351.4	53130.6	41842.6	54266.6	95593.9	0	16712.7	251.615	26028.7	9588.23	31741.7	0	1976.55	0	961.864	99408.9	11799.1	133578	14114.6	3427.09	16260.2	2751.49	1788.82	39576.9	266.632	40889.8	480562	108802	107576	124318	3444.59	31735.8	60304.6	28286.4	91651	8805.54	4498.14	6697.39	45654.6	3170.15	11851.9	21492	13848.5	71688.1	166161	463396
712.238	0	0	0	338.3	0	0	1758.48	1101.72	0	0	582.086	582.308	8.9774	419.667	0	0	0	228.727	991.975	91.5469	697.457	0	48.8185	74.0114	156.652	297.929	729.489	0	0	212607	94.3657	329.274	209.709	0	152.527	146.7	11979.2	0	62.186	0	0	2331.24	21735.4	1105.33	0	1165.52	2023.16	993.824	0
713.78	0	16192	0	0	5214.89	3368.09	3087.83	10329.7	0	0	0	739.308	0	1305.33	0	0	0	0	9263.02	357.5	15189.9	129.085	0	0	0	271.071	2114.21	0	2738.08	6343	9995.69	10402.9	13039.4	0	823.059	5232.74	1053.46	6610.22	179.628	0	0	2024.48	0	0	437.082	0	3442.89	18865.9	57776.8
714.434	419.028	2864.49	0	1155	0	0	8562.1	10076.1	0	0	0	6640	163.898	1102.67	611.154	59.9524	0	149.883	4449.66	0	4687.75	5185.76	0	6356.34	18.7325	4305.44	1927.46	0	1275.1	53352	9097.98	9008.59	7819.95	4280.6	1062.58	3327.31	418.216	6484.4	1329.65	1488.91	6222.83	2482.15	21100.8	3153.33	615.143	3316.48	20306	27380.8	2725.9
718.635	0	42.296	0	0	0	273.273	0	10263.8	0	627.37	303.927	865.385	0	0	0	0	0	0	34492.2	354.894	1677.98	0	0	0	0	0	2530.53	3061.32	0	69819	0	0	178702	482.909	0	247.252	7541.11	31249	2183.42	3118.09	258021	621.713	9928	2107.89	0	260.548	2007.59	158.91	177565
719.187	2079.58	24276.3	0	3521.9	8851.44	11402	37543.8	26950	0	6787	389.846	28631.8	2878.12	3190	1722.5	0	23645.9	1469.32	17361.8	11274.1	17837.7	75891.8	6608.39	43145.2	2909.6	16607.8	20510.9	1650.16	6448.44	261559	15010.5	19283.3	19861.6	40882.5	11274	6832.34	26947.9	6019.57	1778.56	3578.51	870.13	29826.4	66321.5	2414.67	9176.21	5334.1	103991	38394	26788.3
720.19	327	13340.7	0	2270.5	4792.33	4866.73	23099.1	16056	0	2030	0	19764.5	0	0	0	0	14659.4	142.636	7705.71	5317.69	9651.48	49332.9	3887.94	26852.3	1185.16	8832.06	12679.2	1125.89	3135.44	457051	8543.51	11242.1	12693.7	27150.9	4501.29	1843.48	17498.5	1624.82	356	823.143	0	17176.3	40834.3	0	5426.36	1229.16	65084.8	23589.5	17333.7
720.455	1836.67	6044	0	321.2	441.667	756.168	15868.5	19292.5	0	3299.57	0	5253.77	526.75	3637.46	0	2202.93	5215.6	983.299	11507.9	0	7159.43	1319.52	26.8472	66.2237	783.138	10066.4	4172.07	4295.11	542.962	51787	5737.93	2362.71	5840.29	0	0	6984.5	17564.5	2683.16	768.023	4347.6	2018.22	5516.52	31120.6	359.445	607.64	797.129	48635.3	41787.7	3988.15
720.564	3985.33	1403.41	2400.17	0	23813.4	0	8594.35	35118.8	0	0	3400.08	27079.6	0	22939	2984	1060.86	0	0	55538.7	14495.3	0	12577.1	3616.48	0	0	0	4976.94	0	11283.9	0	0	0	24655.3	0	0	2108.2	27599.9	8077.92	4325.26	13785.4	28108.8	0	71340	0	17700.9	25203.3	34141.9	16930.9	0
721.44	1387.96	22035.8	0	1730.78	4222.44	2799.36	0	26696.9	0	2535	0	18934.8	788.75	5520.83	714.115	0	0	0	2524.69	6413.23	931.311	0	217.518	4202.76	1541.27	1162.32	13798	1173.89	2286.71	48518	4084.4	4239.57	6328.42	7220	2617.76	2396.48	11702.8	588.23	326.419	4263.46	0	4489.23	8923.12	0	4776.22	2053.84	21291.1	26682.5	27057.2
722.76	488.667	9939.88	2220	0	3497.44	2718.18	1372.83	425.897	0	4745.67	942.308	0	1899.62	1611.5	0	799	1110.8	1404.91	28494.4	0	171.912	54.6857	23.9991	690.367	0	2793.95	5349.85	3118.74	3412.38	18551	0	9267.69	16193.8	151.39	9236.41	0	3223.24	12450.1	9651.6	1577.49	25582.8	1007.74	2150.68	4427.22	1471.16	3772.61	1988.64	1966.33	20419.1
723.199	2025.92	51082.5	0	66418.2	186738	1266.18	93676	5353.72	122183	0	9873.54	77783.2	0	14102.3	0	4130.86	0	10919.9	13770.1	624003	369220	54227.5	263477	176045	186699	223564	23665.5	12516.2	6879.79	354601	270817	52461.6	190489	0	376239	59391.4	266254	0	8201.42	0	184843	69538.6	524347	26756.9	2642.64	154264	74969	10782.2	0
725.56	46741.8	53321.3	15137.3	0	169449	191512	82485.1	0	0	143083	0	102731	36786.4	140993	0	18253.4	14737.6	0	0	90479.2	130335	58703	52365.5	49579.6	0	38178.8	0	51065.7	109227	2261618	101988	142183	164146	64745.4	81376.4	122817	116894	76345.3	0	66785.1	0	55273.4	282226	0	0	63878.5	184171	137537	155590
725.753	0	6038.76	0	0	5128.33	251.883	5613.82	48163	0	0	0	5872.11	0	0	0	0	0	0	31416.7	0	3061.77	0	0	123.345	504.903	0	6101.17	246.895	3672.08	0	16051	16700.1	14927.9	0	2722.41	6580.42	0	499.597	916.419	237.771	2654.13	0	698.075	1286	623.366	487.161	9233	8344.48	23650.5
726.508	263.167	195.593	0	0	15011.3	2799.36	1689.52	17272.4	0	0	0	9991.08	688.875	637	0	0	0	0	0	1073.88	1509.05	1988.41	435.849	0	95.2931	0	1768.96	0	3985.54	54438	731.231	2928.43	13635.7	0	0	4356.26	5969.73	59.7432	86.6512	0	0	0	6379.75	0	1979.89	0	10721.4	0	12475.5
728.524	11325.1	8306.43	3287.17	16690.5	101637	49324.4	21171.8	130075	17333	0	11915.6	94708.2	8409	35450.3	15179.5	475.571	0	17715.4	21516.2	45456	43772.6	71268.2	9091.42	27721.5	16345.5	6992.39	33624.5	29107.8	48910.9	1548614	49655.2	85257.8	153219	32706	36939.9	51712.4	124870	23953.7	10858.9	33394.1	0	16854.4	78298.8	15593.4	35004.2	24181.6	77748.4	33706.8	0
729.206	0	1918.92	0	7561.32	14738.8	0	9445.38	0	19522.8	0	553.357	20634.5	0	0	0	0	0	1110.08	916.734	80937.5	29353	11680.4	25950.8	46681.9	20870.6	46191.6	3987.33	3004.11	873.519	0	17263.1	780.13	15494.5	0	41881.2	10161.1	19317.5	0	0	0	16533.9	11643.8	34349.4	3778.89	0	7080.39	8910.72	6350.52	0
730.542	4205.67	492.963	3068.83	5604.6	36206.6	11297.1	3354.59	58291.9	4394	2408.33	11017	31516.8	416.625	17751.5	4860	0	0	10287.3	1215.87	12304.2	6354.64	8508.26	4167.36	3644.04	9027.26	596.786	9497.79	8504.84	19007.2	470810	5798.9	13518.3	40129.5	8759.1	15530.2	20837.5	19064	1496.36	1683.51	11719.1	1165	1127.08	12616.2	7235.89	29943	25320.6	5966.58	2316.31	39577
730.673	0	1817.19	1348.5	2678.6	0	617.091	1083.31	12005.4	0	4592.33	0	1865.08	2451.5	1874.5	0	1689.57	7820.8	0	37735.7	0	0	61.3098	0	0	0	0	12907.4	8343.37	527.442	158528	0	12257.5	22888.9	0	2190.06	583.945	2122.19	30020	14016.7	17022.9	29426.7	16448.2	10054.8	14419	1403.72	19161.5	3795.35	11133.9	34810.4
731.608	9743.08	0	2777	5587.9	14658.8	9770.82	8858	12464.7	12977.8	39786.3	5728.23	14608.8	3587.75	19258.3	8548.5	6321.86	4288.4	14570.1	5103.4	16179.1	13689.4	17480.2	3858.38	1661.18	14023.1	2034.11	3444.67	7694.32	12201.8	390606	11309.9	3688.07	12135.3	13549.9	4018	11336.7	6607.81	1527.07	6143.49	13561.6	13043.7	1852.71	15209.2	5734.67	5316.34	4062.1	0	771.444	0
732.557	60787.8	29390.1	46592.5	75473.1	322588	85047.9	92332.8	556432	76399.5	22594	70854.2	285188	28059.5	159743	60381.1	22857.3	7328.4	94428.5	142180	188719	61579.2	141874	46542.1	112425	81300.9	68672.3	145982	91721.5	186512	5604976	29410.4	143756	282160	172553	95979.2	140721	171381	0	29702	102556	0	73226.7	285003	60748.2	218422	188096	128425	89485.8	216453
734.572	200873	15481.5	100280	328709	445159	180504	179857	709263	340240	77849.3	162030	620304	74436.1	377146	276647	71045	34804.4	329285	368910	593409	369877	429355	171043	350926	244281	99238.8	227647	281365	318885	13906983	315959	380809	566528	532589	233698	209402	691040	177609	155968	380224	116155	228583	587020	240766	166899	255026	368894	79445.7	223889
735.429	0	7410.96	0	0	699.778	546.545	0	6413.52	0	0	0	5506.46	0	0	0	0	1429	0	7416.38	0	7156.1	1538.21	1331.51	0	0	1285	597.125	162.526	0	40073	6526.96	4939.76	6132.98	990.715	0	1347.8	11606.1	330.757	140.163	237.886	0	737.92	24294.1	0	0	0	54818.6	0	0
736.575	22070.6	0	10892	35402.8	44890.8	23155	21517.1	88175.2	38128.8	6703.67	17537.1	73391.6	6525.75	41747.7	29689	8903.29	1632.2	35776.7	0	65185.9	0	0	17394.6	0	10208.1	0	22761.5	28845	35571.7	2202962	0	0	98030.2	44758.7	29038.3	10249.5	86802.2	0	18588.8	43001.8	0	33563.3	82319	26691.8	19828.4	27007.6	46313.9	0	0
737.788	0	303.053	0	502.9	289.222	66.4937	0	3157.34	0	0	0	0	494.5	1820.83	0	0	0	890.792	7196.41	198.129	0	35.2173	0	81.2432	0	1533.04	180	1043.42	0	0	0	4765.94	16171.1	0	0	30.9578	0	4096.79	3434.14	935.486	21452.3	398.149	0	4161.67	872.312	1026.74	0	760.355	20759.2
739.804	0	14780	463.667	0	5279.81	2541.64	3302.18	11583.3	0	194.333	0	0	0	1716.33	0	0	0	0	14845.9	0	9752.73	85.2881	0	0	0	0	4796.04	0	1452.24	8968	5159.72	8507.56	17372.4	0	1069.56	2332.06	1002.78	10675.2	984.279	0	4175.7	2734.35	0	417.445	741.495	0	5135.26	16458.3	65483.9
740.612	0	608.343	0	2292.4	0	0	0	13210.7	0	0	0	967.538	0	0	0	0	33012.4	850.682	11023	0	2797.08	0	0	0	0	6450.5	61684.1	21128.4	115.175	75512	1938.68	0	49417	172.48	0	3105.65	0	9860.78	27794.6	36370.5	72295.4	2685.25	368.6	29644.2	524.934	21035.4	0	6395.2	63867.9
741.3	3252.82	5476.54	15588.4	0	44794	16330.7	0	0	0	0	31943.5	2842.15	36140.2	826.306	5646.65	4747.74	3719.2	5454.1	14082.7	0	5428.38	0	12540.5	0	80.923	7565.42	2669.23	78553.2	1408.58	533039	3301.71	23763.6	17794.5	2596.43	0	3020.17	34000.4	1753.81	52315	81065.8	18779.6	8368.13	72576.5	78879.8	3737.73	63947.9	0	0	4525.04
743.299	0	3612.83	3097.47	657.962	1742.85	933.737	322.786	0	0	1239.33	6765.46	0	7875.83	1887.83	3430	2892.49	0	2695.8	0	514.902	1610.88	2912.86	4845.8	0	233.295	0	0	17636.9	1101.17	0	848.091	2131.7	1025.49	2713.58	855.177	811.258	2127.68	458.286	12039	18234.2	265.609	361.241	7935.35	17674.1	1595.69	13993.5	2063.5	0	0
745.181	0	6300.69	0	6154.03	14355.6	0	14283.2	1505.76	10497.8	0	0	12493.1	0	0	0	775	1797.3	1908.69	511.438	45565	16015.9	5887.87	24837.5	24149.4	11863.4	27197.7	3295.41	1801.11	500.346	0	12090	447.167	10867.8	1490.59	30168.6	6405.48	16203.9	131.797	506.023	0	7354.04	9809.27	26163.9	3213.67	0	10658.7	4316.45	2266.73	0
745.257	4723.77	25219.9	0	0	0	7469.83	6730.12	1847.72	8806.25	14074.9	6400.36	3857.76	8378.79	9864.08	5916.85	0	3020.91	1819.12	9481	1504.02	6278.59	14380.5	2959.54	5745.67	32.8962	7703.61	6107.21	38989.8	0	202875	14504.3	3433.29	26360.9	14936.5	1926.21	17709.6	42631.8	8976.72	27908.1	56172	20272.6	5037.47	56931.9	37527.2	2579.69	33401.4	10210.7	15592.8	13964.1
746.585	18159.8	0	4596.17	10700.6	42384	20746.5	0	0	18184.9	19652	11022.1	0	0	34935.3	17501.3	0	0	27085.4	22820.8	0	0	0	0	0	0	0	12992.2	0	29616.8	0	0	42238.3	42287	17213.8	27597.4	0	23075.3	0	0	24572.2	0	15746.1	121789	13959.2	64945.3	0	33066.3	46303.4	129217
746.669	775.25	1347.12	0	357.3	746	1001.44	0	205	0	0	219.794	0	0	472.667	0	1977.14	0	608.474	11725.9	16.0938	383.643	45.98	0	1039.38	0	3614.34	324.292	3225.84	1063.67	18081	50.9209	1833.33	9423.47	189.329	391.294	89.223	220.108	4627.64	6722.23	6177.74	15643	694.504	326.05	2259.56	705.363	1640.06	514.316	595.617	9559.85
752.547	15934.5	946.074	6906.5	21430.5	53166.3	26144.6	0	0	19758	21667	14846.5	0	2785.62	25433.8	23780.5	1472.29	0	25920.4	48353.7	19695.1	0	0	3951.23	0	26135	2105.93	0	15911.4	24142.2	0	0	40388.5	0	3273.12	24349.4	29307.2	0	18626.1	8789.19	21378.5	0	1047.91	16857.8	12659.8	31126.2	31838.3	0	0	46038.3
753.619	0	4924.58	2429.17	0	0	0	4813.39	40595.3	582	0	0	0	0	0	0	0	7663.2	2690.09	32702.6	0	0	0	0	0	0	0	34955.8	19745.2	0	300430	0	0	48774.7	0	0	0	20141.9	0	27073.6	0	59375.3	9954.62	28979.8	33646.3	1537.48	24815.1	7425.23	20966	30595.5
754.54	29905.9	18284.6	16692.3	34848.8	240674	88844.5	50002.9	267925	22801.8	15544	22170.3	122833	19438.1	84178	31352.5	5827.29	0	27735.7	26791	103097	103277	113812	29787.9	73959.6	40352.6	19694.1	72857	44668.3	142109	2291646	89992.1	132907	218042	74564.5	56172.3	119307	132366	44382.9	10225.1	42587.3	9005	37148.8	133762	24730	76315.9	50217.8	99337.5	86151.4	148083
756.554	186140	47381.7	53990.5	223997	456264	314248	158158	604235	145006	92919.3	88716.1	456408	82236.2	312788	201272	39000.4	16523.2	135605	172119	474032	361591	431069	144887	304950	156711	74739.8	176407	209513	406854	9753029	302859	566004	714400	297475	240964	272530	744778	337161	81960.7	275580	0	224628	379167	150603	103768	96478.5	475159	149644	230450
758.571	220080	70524.2	110721	268720	567775	286638	230283	563156	216818	358723	211014	459739	106458	437647	243213	73704.9	177792	256942	149085	406134	181026	285864	131021	257956	308076	136246	180855	187802	344292	1043433	318707	366562	553931	329527	284740	410996	239682	164729	86476	333640	348034	154620	383627	168868	623731	376008	179937	119068	271135
759.576	100116	34015.9	52040.5	125895	255953	128363	101390	256720	100290	155680	96662.4	211129	48245.2	209346	110830	33540.7	85106.6	117449	69922.8	184030	77537.9	123457	59028.4	110820	142455	62950.6	82337.9	82068.8	154367	3510720	142109	163301	247261	149307	132821	188228	98237.7	73258.8	38405.6	150911	158348	69301.5	173709	76585.9	291837	172992	78682.4	53277.1	131005
759.64	4944.58	0	426.167	6953.2	4887.89	1580.73	713.621	4285.14	11662.8	6711.67	3071.54	9142.15	0	13119.2	9362.5	2776.29	0	9912.86	1010.69	10375.2	6848.37	1167.62	678.151	527.136	7943.61	272.286	1175.12	6411.11	8931.98	261487	4803.1	723.444	5856.84	2763	1962.53	3960.32	3830.89	2726.95	2532.44	11823	2924.39	339.747	1789.92	3076.56	1881.73	0	0	0	433.279
760.588	209953	110703	91826.2	211684	497655	270898	299812	851600	196597	204855	166134	568909	75785.1	430438	221672	86208.9	140282	275841	253733	406381	246726	271859	148808	279983	258877	162831	256428	198891	370710	10723068	290601	341018	415780	443692	300375	302517	266551	150986	97923.2	281887	250823	174791	1.57475e+06	128682	890125	595694	482135	341735	692723
763.195	44658	92175.9	35601.2	53126	47028.2	66768.6	219596	112645	38416.5	58900	43852.5	107111	60087.2	42271.8	0	39762.3	136489	48140.6	79471	0	0	0	0	0	0	213646	150657	45007.3	42513.2	4010193	0	52115.4	60986.8	0	68323.2	0	130585	53983.5	34976.7	43069	36196.2	212351	221146	48625.4	49644.8	45773	293316	268865	0
765.184	3290.6	8506.47	0	8815.38	24726.6	8079.25	55267.2	43299.1	19052.8	0	4565.32	44318.2	3060.5	4182.83	0	2705	16815.4	0	23353.1	93703.7	109078	50213	32028.6	69966.7	13134.9	41076	62452.4	20410.5	4894.48	385853	99786.1	22179.3	72229.2	10022.6	69764.5	12398.3	84418.1	8758.58	12711.6	15279.7	49066.4	25208.9	225419	18747.7	3102.89	15557.7	121125	78981.3	12848.1
765.821	245.667	2452.63	2387.33	0	0	0	448.111	5381.86	0	0	0	267.692	484.5	440.889	0	0	0	696.597	12105.1	9.5435	127.829	0	0	0	0	33.3772	1695.79	0	1114.77	6553	0	4288.09	10325.5	0	274.824	0	0	2779.05	4058.35	863	13678	415.925	0	2014.33	0	1083.39	0	659.218	13812
766.56	22648.8	53267.3	0	24809.4	84579.8	45057.8	0	57371.4	20123.8	0	19177.4	0	15430.8	50355.3	35877	0	0	29764.6	189268	34592.7	2283.04	0	0	0	0	0	0	0	40284.5	1287948	0	129557	128033	0	0	8661.04	23011.5	88993.3	0	26565.5	0	46542	0	0	47250.5	48039.6	94357.9	50734.2	556890
767.836	0	11283.6	0	0	2457.67	1114.27	961.31	8883.41	0	0	0	1615.46	0	567.333	0	0	0	0	6537.03	773.019	9747.25	0	0	0	220.03	0	0	0	1214.21	0	7318.29	7665.22	7775.29	0	0	3906.02	422.324	3707.5	0	0	0	1061.82	0	0	0	0	1647.16	7357.9	37170.5
770.513	14084.3	12024.4	10310.5	18058.4	174663	39951.3	0	193250	11065.2	8582.67	9275.69	63379.8	5087.75	26761	10153.5	0	0	13220.5	0	55832.8	164.475	19940.3	16638	21009.7	18051.3	3401.07	34048.3	17178.6	69284.1	754473	0	114254	165570	41988.2	28316.8	46937.9	80927.9	0	6255.88	24334.3	0	16287.1	69047.2	10249.2	67915.5	46224.7	0	0	284842
772.528	92318.7	33816.8	28827.3	140014	320490	145648	0	420654	72416.8	34207.3	36564.7	239155	35088.8	110122	88681.5	13060.3	0	56382	95915.8	242794	178984	172759	92667.2	178282	72536.6	21419.4	80642.3	95333.5	207879	3418238	240930	478508	536280	190025	127100	114477	507864	168597	63989.1	178249	18594.9	136055	0	81094.8	86876.9	88236.7	233881	44178.2	427546
773.279	0	2847.67	0	0	0	0	0	97256	7904.75	0	413.871	11689.5	0	0	0	0	29584.8	0	6430.87	0	106.203	1387.52	2654.21	0	0	0	4444.94	28400.5	0	667595	0	1589.47	22719.9	325.368	0	1246.74	79098.6	1641.71	32279.4	23715.7	19714.9	1798.45	123188	43379.6	2025.6	39030	0	10229.6	17145.1
773.726	376.25	683.986	0	302.8	0	0	792.924	3830.55	0	1192.67	225.846	0	0	277.014	0	1606.14	1010.8	0	7840.24	0	310.465	56.9234	0	362.528	0	1883.05	0	360.263	0	6953	0	1242.72	10543.2	399.125	462.176	134.282	434.081	2612.41	5795.6	0	14442.8	488.676	1026.58	2773.22	0	1899.68	2703.68	1614.68	14932.8
775.212	884.417	1390.15	0	12517.2	28978.6	0	12986.1	1487.48	24415.2	0	716.528	25275.1	0	0	0	789.393	0	748.234	2502.67	124836	32993.1	19640.7	26001.7	60535.1	27942.6	70036.1	3738.58	8108.84	2636.62	15313	36413.1	3228.81	31520.1	0	85937.3	9070.41	16506.4	0	1885	250.114	19775.8	16970.5	46226.2	8039.78	0	11262.1	21818.6	5532.1	0
775.279	5841.08	3776.02	0	3649.41	5777.56	2536.73	1779.48	37071.1	3162.75	0	2961.32	6100.92	2696.85	92.2222	0	1196.21	4473.6	3966.19	7321.76	0	871.086	474.706	1777.65	94.5694	90.064	3305.71	7153.21	11064.3	3183.5	406281	21.6609	1822.16	3625.55	692.585	4665.59	1048.31	29054.6	2383.94	11731.7	8060.51	2127.57	4987.73	42054.3	16460.8	2626.93	14563.1	5157	8907.02	928.61
776.575	3619	12449.7	0	4437.5	0	3857.27	57786.9	97339.6	0	1434.73	540.077	0	0	18092.3	0	889.857	10890.8	0	232572	20359.6	345.715	0	9368.62	0	985.639	0	30973.8	1908.79	13929.1	1882766	1508.87	0	0	15724.2	3557.76	0	43196.1	0	2072.21	5287.4	0	0	335706	1483.33	10368.2	0	280315	115008	99522.8
777.239	0	4398.48	0	0	0	5040.82	28221.9	12943.3	0	0	0	16040.8	0	0	0	1800.71	14461.4	1717.01	2048.01	0	4779.07	0	0	5432.99	3110.86	14019.2	19180.1	3279.21	0	333493	5716.57	861.528	2316.02	2818.91	0	0	8160.22	0	0	1444.71	0	18989.8	11797.8	0	1341.93	0	25269.5	33950.6	0
778.235	321.25	1698.41	0	0	193.993	569.692	7589.9	7645.31	0	923.938	0	0	0	0	0	0	1645.17	0	269.511	0	82.8526	8299.12	0	2279.19	0	2737.47	7721.29	0	0	30533	714.673	398.277	213.509	2699.47	0	0	2065.32	0	0	0	0	3210.53	6816.23	652.333	0	0	16060	18952.8	0
778.54	2028	170.667	2210.17	6564.4	46423.9	22287.3	454.483	26907.3	6574.75	12853.7	6794.46	15931.8	1039.88	19395	0	0	0	4600.36	13347.3	10068.5	213.252	5289.22	4334.26	1932.77	14184.2	0	4010.45	5166.42	21044.4	0	2311.36	26291.8	44392.5	392.956	13809.9	20690.9	17649.8	11545.4	0	11450.9	3680.04	988.104	0	3290.44	8882.36	4206.32	1889.16	1220.04	18146.8
779.154	12193	50177.3	895.5	14871.4	19326.8	23973.1	86338.3	63606.9	8919.68	15666.7	4258.31	55009.1	11072.8	11455.2	10646	2081.71	74315.1	7540.27	57373.3	27110.5	56005.3	166091	24211.5	90397.6	15712.9	37401	49246.1	7861.79	18351.6	1498044	49027.4	45286.6	63554.5	77244.2	29292.5	24664.5	88438.1	24617.4	5417.37	13862.5	11276.2	60815.5	184586	8929.44	24679.8	16726.2	270443	86307.2	75513.5
779.231	299.25	560.931	0	350.399	529.111	262.78	6806.59	2497.41	0	0	0	2007.31	0	0	0	0	3749.2	383.084	0	0	0	6684.82	301.423	6225.09	364.81	3246.54	2916.9	0	152.288	31039	0	324.736	691.745	1780.18	784.837	329.88	1391.24	0	0	0	0	4827.31	4468.73	0	0	0	11342.8	14621.3	0
780.555	108938	57875.3	38880.5	119695	435592	309811	119905	262049	77603.5	317571	72391.2	189985	75554.6	241289	125410	26694.6	46057	85887.6	73442	226123	129050	198986	86144.6	136874	139928	59144.5	100559	82170	261126	3245681	295916	394022	425079	138930	169613	304074	167545	163382	34802	139569	106352	94645.4	221340	67283.6	220805	104038	162915	103780	203239
781.156	6652.92	38264	6153.5	10930.7	33914.8	15757.3	83394.3	40209.5	11157.8	9768	0	58720.6	0	10143.2	6804.65	2144.57	42787.6	5112.05	44930.1	79756.5	83858.6	118878	46934.3	99043.3	18236.8	56926.5	36629.8	5866.79	11959.5	1045845	93030.9	41451.2	82478.4	53239.3	71499.7	22588.4	87433.9	14832.7	4626.33	8137.2	30502.7	55360.7	230393	6386.67	17043.7	13270.5	211808	58852.3	47136.1
781.654	0	6064.84	931.167	0	0	0	1991.04	12959.8	794.25	0	0	0	1164.75	0	0	0	1482.2	0	12213	0	0	0	0	4047.88	0	6717.56	11548.2	0	0	201208	0	7343.25	0	0	6559.56	0	0	0	10124.5	0	9472.22	3340.54	2799.7	12338	4740.52	9517.19	5158.79	7360.65	4247.46
782.571	185990	157638	69756	186858	602968	485190	241200	539338	132387	315695	125038	349960	97795.8	410029	207186	66562.1	72189.2	180667	124175	352771	301610	296067	182571	217759	228929	107404	185771	151659	422279	5988351	425321	566052	496446	272153	339358	376278	257285	198612	68298.6	229853	242913	138950	943300	114646	538067	444592	547826	366172	606931
783.155	0	6765.13	0	2621.6	10768.4	0	23785.7	6065.34	3007	0	0	16969.8	794.75	0	0	0	9384.8	965.682	7077.65	30079.3	28125.3	33665.1	15125.1	28164	4560.74	15391.8	6872.83	1964.79	1545.77	322875	31649	11108.3	25806.2	14905.1	26462.9	2977.1	26724.2	861.595	0	0	8338.35	14136.7	76492	887	0	3233.16	58573.9	11667.1	8727.89
784.521	358.667	2146.04	0	1198.5	3313.56	502.545	2020.45	1070	1086.5	0	0	791.385	0	0	0	0	0	209.591	270.809	0	0	0	0	0	541.93	0	612.333	308.158	1397	0	130.939	0	3376.87	0	235.235	0	3700.32	0	0	2466.8	0	311.218	15812.3	0	9168.69	2683.71	5852.47	3277.32	36401.3
784.587	84150.9	49847	40828.5	109385	259976	166772	109517	237505	71611	120654	85345.2	157117	43344.5	171543	95666.8	26334.9	49885.4	96331.8	0	138164	39517.7	100241	55239.8	80613.9	134744	56324.7	75787.2	75376.9	145256	2765740	44415.2	179207	205244	99782	144960	139175	120737	88103.5	31523.8	126424	135845	64513.6	233308	67833.2	214519	188941	220051	123782	173277
785.427	0	2926.44	3291.33	319.624	0	514.091	0	3331.24	0	0	218.692	268.308	1888.88	0	0	4276.08	1035	3020.86	5596.58	0	991.988	2067.64	0	81.177	0	2242.64	4537.85	3254.58	1998.02	8125	1740.94	1166.95	4546.09	1795.67	6527	897.809	0	3605.51	8479.37	3877.4	8819.52	1023.66	0	6300	0	3850.45	0	1797.17	3021.96
785.655	591.667	152.333	0	2684.7	5590.67	2704.27	1386.24	4339.1	6214.25	9761	2533.54	7798.62	0	11082.7	3192	1657.71	1115.4	6001.91	288.214	6135.5	2537.06	0	462.679	616.724	4683.69	0	2809.92	1563.16	4339.75	14172	2522.9	562.481	4552.55	3941.76	1221.65	4054.82	123	255.284	579.372	6937.89	3936.91	444.885	0	392.555	1057.33	0	0	84.6831	98.6618
786.604	111569	42937.9	47579.5	129357	211188	145578	115325	265130	99633.5	174975	80969.3	183171	55809.1	178751	118668	40663	74192.6	127872	79478.5	170916	77325.3	123601	60056.4	98210.1	159245	70401.9	95752.8	79412.1	128327	3512545	121576	121690	186434	138275	132497	147618	90712.3	60154.1	38571.9	160021	203099	72183.5	282457	70883.7	263210	131437	144247	153535	231489
788.55	3219.42	1552.74	1798	4274.2	35447	24118.3	16704.6	35731.5	1877.25	15771	1736.54	34963.7	699.5	11368.3	9807.5	2147.14	0	4249.82	14939.9	15751.4	6555.25	9648.97	3880.59	12867.7	6020.88	0	9864.38	6404.11	15218.6	423260	11997.9	46742.3	19046.9	7250	8285.53	16611.6	0	2271.95	0	0	4923.04	3862.9	30566	2273.78	0	0	32398.8	28033.3	0
790.563	7726.42	7925.81	4148.83	0	40355.2	0	60102.5	101711	5149.5	21521.7	3027.23	98453.5	4522.64	38456.7	20950.5	7320.29	19754.8	7948.91	74956.5	42980	1929.87	36863	11909	46057.1	0	20051.4	32985.1	12175.6	28695.9	1459397	0	0	46354.2	22671.9	10587.6	19704.1	37028.7	19845.2	0	26108.1	0	25765	95956.2	0	0	0	79952.3	50482.5	0
790.743	224.917	5275.28	0	0	633.222	341.273	0	1749.38	0	0	0	0	0	2540.96	0	0	0	0	2951.91	56.3988	4525.48	0	0	286.897	0	0	0	0	1069.73	0	1230.34	1505.4	5667.56	0	1319.76	625.383	569.757	1673.09	2117.35	0	4124.48	0	0	333.333	0	513.903	519.952	1477.19	9521.29
790.876	0	0	0	0	0	844.346	638.241	6200.93	0	0	0	0	0	0	0	1820.29	0	0	5718.04	0	921.926	0	0	1253.84	0	1813.48	1329.5	0	138.558	0	165.672	1313.89	4345.04	1540.87	2514	531.217	301.73	2072.75	1290.49	519.343	11113.6	552.437	0	0	328.885	0	0	4235.95	10634.7
793.207	0	1059.11	0	0	0	0	8516.69	6540.9	0	0	0	12017.3	0	0	0	0	5883	0	4028.41	0	32788.2	15618.6	4223.05	11473.3	0	6434.89	6154.79	733.421	0	45644	22402.3	7379.35	12640.7	2799.35	0	0	14982.5	0	0	1338.14	9789.87	5231.67	89533.7	0	0	0	52566.4	6423.16	9466.42
796.528	43748.6	37261.2	20920.8	64575.1	295873	121857	39469.6	177218	36546.5	86159.7	29526.2	93470	30200.9	67509.7	41689	6819.95	29582	32060.1	0	108064	34508.4	59731.7	52289.6	61576.3	45376.7	16171	45309.6	31409.5	119581	1092687	138563	312413	307465	82164.5	87314.7	112008	105013	80139.8	24540.6	80026.2	47192.9	46927	101765	30868.7	188467	88765.1	0	0	370561
798.543	54301.7	85167.9	25643.5	62455.3	267279	128220	0	297534	30860.2	53043	24296.9	128625	25360.3	74328.5	35924.3	7607.14	0	46796.8	0	45679.8	3298.8	64123.5	41218.2	75320.4	51042.6	0	68321.2	38075.2	146249	1668996	63370.1	323000	258967	117160	99525.8	97240.3	152677	85277	0	78471.3	25817.4	62316.2	481879	0	288463	146677	0	0	1.02404e+06
801.685	683.5	0	0	2602.4	1578.78	0	0	3344.48	0	6254.33	221.154	245.769	0	8089.33	3695	932.571	0	6803.82	0	5751.16	947.919	0	262.906	0	2684.71	0	198.125	2486.16	1437.35	14685	278.184	2983.81	1499.2	1243.91	378	1475.16	0	72.7568	755.186	3130.14	704.913	0	8470.3	3365.78	2108.52	1386.97	0	491.042	0
801.757	2102.42	0	1949	2524	0	3663.45	4937.69	10323.7	4774.75	0	1004	1348.15	0	1640.33	0	2069.14	6475.8	2540.45	4505.74	0	134.745	0	0	198.516	0	2200.32	15526.8	8347.68	818.135	61264	0	2903.89	25575.5	165.38	1235.76	0	10927.1	3688.14	27191.4	10618.7	36478.4	2327.71	14088	22034.6	2800.25	18584.2	3608.29	3609.64	34703.3
802.598	1449.83	0	0	1517.3	0	0	26247.3	49462.3	660.5	0	0	38036.3	697.5	5914.17	0	1846.43	7388.6	0	0	10590.4	153.141	8971.81	1358.02	7164.96	1696.52	0	16564.6	0	3858.18	646815	0	0	12445.7	9203.31	0	3961.08	0	0	79.093	4879.11	16405.4	0	79154.5	472	0	0	62068.5	66084.5	0
804.613	582	289.121	0	334.6	0	0	6000.59	10270.5	0	0	311.615	10681.5	0	2404.14	0	0	1214.4	0	37237.3	875.125	0	1374.18	359.915	372.567	0	4056.71	2989.96	0	773.598	91829	270.061	5645.96	8811.53	1882.06	537	48.3522	2257.35	21408.1	0	1167.89	14300.4	6108.76	68175.3	0	0	372.032	64727.6	33125.1	27024.7
805.558	16824.8	20774.7	5400.83	20937.9	87257.1	104139	57464.3	31052	8768.25	61839.3	11080	25873.5	8896.25	47052.7	23161	5127.71	7343	15856.5	0	13911.4	11811.1	30026.6	12209.8	10261.5	23221.8	5108.86	14913.3	12094.9	44255.1	251720	4020.3	96099.5	59331.4	16480.3	44873.7	50633.9	24564.4	0	4111.35	19303	0	0	48311.1	9175.33	36316.2	33751.1	50217.3	34891.1	36814.7
806.569	43786	31584.9	17388.7	45763.1	178007	141679	61163.1	108407	22829.2	107850	31687.9	78339.4	27760.5	99242.3	50200	13567.4	14753	43829.5	0	85170.1	32487.7	67979.6	40619.3	40562.7	64768.1	18459.8	40101.1	30212.8	95805.7	1227828	65263.2	113291	132949	44823.6	82746.6	93867	53377.8	51797.3	12086.1	50643.5	53381	26738.8	110286	27259.1	100121	76748.4	88659.8	58835.7	0
809.589	35222.7	28232.8	12799.3	37985.4	98506.4	92062.1	0	81615	18244.5	83879.3	19255.8	57969.9	24450.2	75140.2	36130	12013.1	9808.2	27410.5	22459.7	56870.1	40503.3	55880	28863.8	26175.5	49691.7	21076.6	33878.9	22088.4	62471	844589	68435.4	79350.6	80008.3	36257.3	52292.4	63014	39288.8	31435.3	10232.5	45250.5	45468.2	28067.9	0	19913.6	75810	50267.5	153246	84195.8	96698.5
809.653	8734.25	0	1976.5	11103.2	12091.8	11201.4	3739.62	12245.3	5087.5	13306.3	5998.46	13225.5	2399.12	23399.8	12991.5	3346	7952.6	7620.32	2063.54	21930.1	15456.9	10386.5	2711.75	7039.97	8692.52	1415.5	913.167	8807.68	15487	245213	20590.7	14484.2	16393	3654.84	10998.2	12911.9	11185.5	12046.9	2179.35	14751.6	2460.61	3780.75	10794.7	4826.89	2047.89	1644.48	3961.89	1908.37	3737.66
810.661	4244.77	686.018	321.912	4556	2988.56	2729.82	966.276	6244.9	0	5233.91	0	5566.08	1574.19	10314	6350.5	827.429	0	3013.41	5457.84	8286.88	2644.15	4034.46	499.755	1362.11	779.877	354.933	800.542	3849.26	7453.93	52229	414.544	12504.8	12883.3	1875.07	4383.33	3682.38	4090	6186.4	2460.98	6287.23	13188.6	3029.2	2567.95	2563.67	0	641.871	0	501.349	7805.01
811.605	32392.7	26807.9	10542.5	34204.3	61643.5	70738.2	37110.9	49326.3	22589.2	59782.3	18929.4	38055.7	14192.2	59533	37561.5	13583.4	11231.2	33361.5	16223.9	37839.8	27806.2	32570.8	23370.6	14390.3	35930.6	14781.5	19656.5	20424.7	34033.7	42544	39375.9	59003.6	49688.3	27101.4	55066.6	46759	24562	17285.4	11215.9	37886.1	58863	9435.79	165199	17207	76304.9	70299.2	99247.6	57475.6	80025.1
811.669	11688.3	1973.11	5910.17	20768.7	27372.1	16489.3	11194.9	25391.6	18785.8	31279.7	19693.6	24718.5	5588.44	30595.7	19802.5	8310.14	12415.6	27538.6	16746.7	31908.8	25072.3	19093.3	6236.66	18737.7	23274.8	7508.29	15238	16061.9	22087.6	95365	16964.1	17516.8	28862.6	27180.6	18347.6	20774.7	12712.4	14655.2	8755.67	22150.9	22819.6	7875.6	9247.12	16733.6	12056.5	14938.7	1344	1399.95	13202.5
812.546	7103.42	8462.81	3373.67	6376.5	6861.11	5377	46504.5	65947.3	0	8296.33	727.462	67243.8	2557.75	30217	2943	3434.14	4488.4	2837.27	28407.1	33689.6	21119.4	33265.5	7740.15	34837.5	3294.28	5083.93	24706.3	8063.37	24851.9	842346	26252.8	0	33118.2	12879.4	8196.76	30664.7	30933.7	25800.2	514	16013.4	2716.26	19589.6	65177.4	0	0	672.936	117904	80167.4	0
812.615	15707.6	7971.85	4531.17	13037	29412.2	32089.1	14731.6	21004	11943.8	26779.7	8718.08	15195.1	3482.38	27615.5	18440.5	4593.86	8384.6	16392.8	3762.46	17979.3	6964.8	12283.7	11186.1	3897.6	18167.4	1263.96	10466.4	9246.26	14400.2	200316	13616.1	22555.9	23335	10431	22074.6	19833.8	8902.49	3815.8	5025.37	18394.1	23387.5	1705.48	42253	6523.78	41661.8	37401.9	29991.6	19338.6	38556.3
813.621	4511	0	0	3682.1	8413.15	9708.91	0	3212.76	0	11156	1603.85	891.692	1737.31	7810.17	4217.5	0	4543.2	0	633.674	4022.72	111.228	557.712	2834.36	0	0	0	0	0	0	9644	1758.59	3719.85	5492.64	0	4021.47	0	0	0	0	0	5088.52	0	8835.45	0	15887.3	12201.5	5941.16	0	0
814.769	4439.42	1695.7	0	0	0	951.909	3222.31	29114.6	1676	1756	847.308	7786.85	0	0	0	0	0	0	21793.2	0	2809.18	0	0	62.8249	0	435.174	3684.76	3363.74	1059.15	399660	0	0	89913.5	274.57	894.118	0	30731.7	0	30869	5306.57	133765	2207.78	60995.4	15420.3	4414.03	16718.8	5315.27	5148.81	100733
816.579	4693.08	0	0	0	0	0	22585	52406.2	839.5	0	0	39355.3	3773	15145.8	9010	0	3051.8	0	20934.8	18194.3	12549.2	16416.8	7007.95	15325.3	6343.88	3179.11	14487.6	0	16707.2	543345	16106	0	21138.4	10175.8	9290.41	14613.2	13520.3	6874.3	0	9123.34	5231.22	7750.46	34179.6	0	0	1642.26	0	54576.6	0
818.591	4588.58	12669	3000.19	0	0	8975	28683.3	56340.9	0	0	0	44890.5	504.75	17233.5	0	2353.14	10871.2	2128.14	94813.4	16236.3	0	0	3316.97	0	0	0	15758.3	2686.26	8914.58	1166908	0	0	142523	4279.92	12507.5	6962.48	19189.2	9384.26	1687.05	8039.46	276899	5288.08	74336.3	0	2426.15	1313.16	71360.4	55582.6	253294
819.24	0	6355.11	0	5976.28	7581.33	0	11083.9	909.552	3254.75	0	0	10844.1	0	0	0	0	0	0	0	48784.5	30653.2	5207.07	9482.41	16985.3	8432.43	22996.2	3502.71	0	1856.67	19432	17227.1	3276.48	20727.9	0	35632.5	4366.26	14671.6	0	450.395	0	6706.3	6608.76	45586.2	2335.56	373.18	5794.42	32023.6	4721.12	0
820.529	17126.8	62704.6	8381.83	21686.9	134229	99173.6	61539.6	109930	11292.5	41158.3	11360.4	0	12635.4	30559.7	18960.5	6748.17	25480.2	11601.5	49358.9	27772.8	347.969	0	36888.2	0	14814.4	0	25363	11191.9	53771.2	0	1041.04	239573	151756	11016.4	68939	41750	59681.2	42429.4	16856.7	26547.2	104125	0	97564.1	18318.1	69998.3	73209.9	120287	34546.9	226615
821.532	6250	23935.9	2395	8482.9	62103.1	43780.1	17710	39908.3	2764.75	17937	3415.62	15252	3894.62	10486.7	6343	1322.43	0	3366.41	29287.6	16861.5	1021.75	0	17789.3	218.918	10141.4	11325.4	4512.25	4684.05	24877.1	0	509.753	96565.2	60476.4	8394.14	25615.1	20793.3	22353.2	19437.8	4816.26	12012.9	33952.7	8804.12	28823.8	5737	31734.8	32411.7	36284	5573.67	93884
822.543	11778	19257.3	5693.67	19286.8	112442	57140.7	0	73791.1	9333.75	24519.7	10526.5	0	7484.88	23492	11706	0	0	8828.95	33029.1	36257.9	19832.8	19851.1	24913.7	23219.8	18566.4	5647.68	15756.9	8519.53	41958.5	0	45856.8	96565.9	92886.1	18902.5	33490.4	36456.4	39738.4	31566.4	5922.23	25532.2	16221.1	15232.9	0	8529	54270.3	39245.1	0	0	166060
823.548	0	4052.78	3337.17	9559.5	53012	23821.8	0	30474	1197.5	7617.33	3135.54	0	1628.5	9439	0	0	3831.2	2668.73	5216.89	15858.7	2699.94	6752.85	9261.19	4810.31	7795.59	0	4986.79	2855.68	18094.2	118631	19079.1	40546.5	39300	6125.15	14286.4	14134	15981.4	6988.43	2643.07	10684.7	2145.13	2236.83	19399.5	4475.89	25002.1	17250.3	0	0	74203.5
827.18	194.006	1562.86	0	4442.9	8569.44	0	13232.4	0	3685.25	0	0	9440.23	0	1867.5	0	0	0	824.227	3166.37	35448.5	60674.1	6019.37	12891.2	14790.4	9132.75	17325.2	1018.79	0	952.577	121709	27562.4	3753.89	14211	0	20933.4	3092.98	15931.4	0	780.698	349.714	18375.6	4636.76	103122	1592.89	0	5622.32	26977.9	3453.58	0
829.685	2605.33	0	0	0	522	1001.91	7701.69	11779.8	0	0	0	17832.3	0	2139.67	0	1217.14	0	2132.14	26802.1	8440.88	5591.92	5117.46	0	5630.26	0	720.071	12096.7	0	3297.15	449828	8642.9	1831.91	2647.27	7632.58	0	731.12	8751.68	2425.5	354	0	0	3736.56	15430.2	0	0	421.807	5069.74	0	10277.8
830.56	7828.58	39014.8	0	7271.8	0	0	37981.3	62508.3	2514.5	26723	3156.54	65693.5	0	31630.2	0	8280.29	7960.2	8304.95	11476.4	21098.1	39187	35589.4	13688.8	15119.2	0	4322.9	22793.7	6867.63	0	659073	15886	0	31251.5	14149.4	25921.2	22953.5	24325.6	8800.43	0	11043.5	0	5371.89	241439	1243.89	26322.2	0	311534	109613	31431
832.583	21955.9	23375.9	6902.67	24245.2	72339.7	119299	58514.9	46605.9	11144.5	72960.3	10976.9	22645.1	16118.4	47753	27192.3	8803.86	11103	18456	26695.9	21648.3	18004.8	38514.6	25078.4	15178.1	25918.9	14620.3	13863	11846.5	36096.2	245396	33589.3	83387.2	51790.3	20144.8	50232.8	51150.6	21584.8	14219	5011.47	25101.4	35483.3	7674.49	70431.9	11198.2	48651.7	37090.8	77791.2	52561.1	63046.3
833.773	3167.08	660.519	0	1135.54	3942.56	0	0	330.759	0	0	0	1632.62	0	2361	0	0	7190.8	1321.14	8065.49	0	4697.38	713.995	308.876	1774.93	36.2703	3938.79	5905.93	6555.05	2737.81	40060	3034.2	1972.09	9727.67	2244.55	5558.47	557.248	986.649	2503.39	9074.07	6921.17	16524.4	1323.12	1539.6	5022.67	2898.79	4929.84	724.978	3492	9704
835.668	23937.5	7975.15	4898.33	24553	48442.9	35316.9	13933.7	39641.5	28980.5	42307.7	14420.8	37860.8	13488.9	40109.5	27598.5	5557.29	15131.2	21011.4	11386.1	55723.4	58682.5	50394	8872.13	35741.2	21594	14319.1	34401.5	24395.8	64714.6	895145	63617.9	50242.6	50497.2	44595.9	33353.2	33405.1	43757.8	47133.9	11259.3	59137.3	8375.35	25907.6	25696.4	14497.4	7975.47	5481.81	9448.42	9863.87	32734.3
836.673	12984.6	2529.63	0	12700.8	27243.9	17601.2	5644.07	20087.6	18338.5	22927	6546.62	15540.6	5901.79	19523.2	12685.5	2867	7284	10395.3	5150.64	29473.8	31864.9	23317.5	5888.01	17976.6	10400.2	7243.21	16188.3	13036.5	34178.4	428359	33880.1	26313.9	25519.6	23719.4	16039.5	15952.7	23342.9	25067.5	6031.47	31644.1	4622.48	13158.1	9592.38	5060	3559.92	3131.61	2767.95	3374.92	16234.4
837.215	9605.33	15929	5797	14118	6560.11	13204.1	73465.9	37663.8	0	0	9170.92	34023.1	13120.4	0	0	0	46207.2	14523.7	8605.96	398.677	9282.61	6592.29	0	0	0	61855.7	47422	9984.53	8402.02	868091	0	0	7289.33	7162.58	11143.5	0	29025.2	6067.92	7249.53	10346	0	56310.3	49123	11054.2	9586.15	10129.2	71857.2	84268.3	0
837.55	0	2657.67	0	0	1052	1752.27	6332.9	9888.69	3951.25	9156.33	479.923	0	1765	0	0	2558.71	17452.4	2950.41	20496.8	0	19.1048	2137.53	380.264	52.7132	0	9781.84	15347.6	6431.42	0	49425	61.7347	8017.54	25495.7	1958.81	6911.06	0	0	12602.5	19193.8	10499.5	35304.2	3712.53	631.85	13230.4	0	10683.8	1343.37	9956.46	21971.2
838.56	4736.83	9490.15	3799.17	3144.7	0	4779.1	25190	33836.2	0	0	0	28732.3	4002.25	12048.1	0	3056.7	17194.6	3207.23	26372.3	11936.8	5215.3	17357.3	2451.96	9082.95	111.621	11705.2	19897.5	6576.42	13009	362562	1406.89	13602.3	26028.3	4712.77	11006.8	1872.78	11102.8	17449.2	0	11720.5	23991.9	9294.5	27564.9	7020.22	4001.77	6688.74	45183.2	58928.6	0
839.638	0	0	0	0	0	4370.91	2358.16	2716	0	0	0	770	0	525.167	0	0	0	0	153.506	11032.5	191.543	446.15	0	0	2651.95	0	0	0	1172.8	0	134.28	0	0	1490.2	2278	0	6391.86	0	432.093	0	0	0	11701.1	1407.22	0	2519.26	8037.89	8545.17	3015.57
840.198	0	1089.17	0	1566.23	0	2246.97	10696	3616.07	0	0	0	5214.19	1286.38	535.5	0	0	0	0	230.517	0	800.978	9359.72	639.361	5388.12	745.328	4844.05	5430.11	2350.84	534.404	72363	0	95.9896	552.782	5408.25	0	1422.42	1872.51	391.338	0	0	0	4508.3	4969.27	0	0	0	12120.7	17854.9	0
840.576	0	7614.74	1172.67	0	320	0	25949.2	31820	0	6004.33	209.692	28448.1	0	17079.3	0	0	14238	0	15500.7	13759.5	12607.8	14378.6	2676.17	10037.1	2355.92	4889.18	11260.6	3155.21	9262.72	338381	17172.4	0	13210.1	0	6933.36	14941.3	11734.7	11006.1	0	6405.49	0	8599.61	52986.9	0	0	1169.77	92206.2	75884.7	0
842.802	2805.08	0	0	2386.7	0	0	692.172	14232.3	1902	7460.67	0	2377.69	0	0	0	7501.43	0	582.786	13468.4	0	1917.51	0	0	1128.31	0	0	2151.4	0	1038.85	423007	0	378.407	48132.7	628.318	4812.18	0	15705.5	1788.77	17145.3	5943.6	68145.1	3617.92	32451.3	9711.78	3133.36	8711.26	4816.58	2038.16	51663.7
846.547	3317.75	0	0	4396.8	32065	21707.8	25136	31382.7	0	9486.67	0	27079.9	0	18630.3	0	4767	0	1473.55	6791.65	15146	11146.9	8894.17	11317.8	9788.69	6948.09	3037.89	10465	2977.63	16395.6	313378	12815.7	29666.9	25085.7	4978.69	13640.2	13365.2	9215.49	4313.7	0	8672.74	6306	0	0	1023.11	20072.6	16458	0	23879.2	73473.7
847.3	0	3291.09	3532.66	0	1043	0	6062.24	20657.7	1055.25	0	2598.15	8300.85	0	0	0	0	0	2738.77	5699.28	0	86.9021	861.122	2129.62	46.0799	0	8729.68	9942.36	5463.37	0	328335	190.842	0	0	2476.68	0	0	16861.4	1077.53	0	0	390.043	4800.51	27651.3	0	2583.02	0	5724.79	7618.66	533.066
847.933	266.083	10649.4	2017.17	0	0	479.834	2337.24	7449.72	0	7816.86	0	0	0	0	0	2842	15196.2	0	151616	0	0	0	0	0	0	36888.1	0	2635.47	646.596	325864	0	63697.1	46260.6	743.366	9176.29	0	1716.68	86569	4909.65	0	69235.4	21919.9	3000.9	1889	667.607	2977.23	453.158	0	55557.9
849.296	0	1438.91	0	2173.98	849.375	1392.58	5976.93	6663.07	4149.25	0	0	1317.69	3267.8	0	0	0	0	0	910.201	178.435	346.972	4444.42	1394.96	2605.26	0	1980.85	5506.19	0	0	164191	566.299	120.37	392.109	934.58	0	1366.32	4246.11	0	889.837	0	0	3299.51	4294.88	0	1590.39	2099.35	204.77	6673.77	0
851.922	0	5281.67	865.167	0	713.222	0	0	871.552	2641.5	2008.67	0	0	832	0	0	0	7116	0	12337.9	440.673	8.6818	0	0	0	0	3924.64	7458.88	1669.79	2732.6	40313	0	4934.72	24621.1	531.378	0	137.251	0	3972.35	7595.49	4899.77	34044.5	1540.57	0	5596.67	2431.15	0	0	5381.63	35079.1
852.424	10317	1682.47	0	1879.5	0	0	0	1663.45	0	4105	7791.28	0	8292.92	0	1862.96	12236.9	0	3885.04	183.101	1.3914	2451.86	8221.82	4522.05	0	1042.21	5960.69	692.644	13366.9	1606.08	0	1087.27	1937.93	3550.69	301.823	3552.88	1380.33	7021.76	1509.38	14871.8	18346.4	0	5266.03	12971.6	18642.3	4366.33	18183.7	0	1649.55	0
853.174	2165.5	10595.9	894.5	2627.3	2248.89	3532.5	26740.1	20675	663	7098.33	0	17632.8	764.5	0	0	0	22694.2	3794.77	14023.8	6040.3	9548.92	32611.6	4603.36	31270.6	0	14961.3	13622.5	0	2872.85	457023	9793.04	10753.7	13801.7	21309.4	5509.65	3329.8	18484.6	1862.81	782.884	3075.2	1415.13	14694.7	45882.8	992.444	6329.21	3634.45	76405.4	25087.8	23571.1
853.654	4806.67	192.667	937.833	9330.9	0	5666.45	585.379	10644.1	3707	3451.67	1851.54	10364.1	565	6657.83	3907.5	0	0	4691.95	0	13927.2	263.978	0	1802.14	6155.97	5022.98	0	0	7374.84	9524.21	46764	258.79	20516.2	15016.5	3156.93	0	5863.54	12520.5	0	2004.95	12992.5	0	2776.75	11036.2	1814.78	3249.7	0	3612.79	0	15583.2
863.688	184.444	0	0	934.4	2787.67	439.909	0	2764.07	0	0	0	0	0	0	0	756.655	0	0	1005.98	336.548	0	1358.84	0	2702.95	0	0	748.542	2995.68	0	0	785.806	289.852	1903.18	0	0	3678.21	0	0	1487.72	0	0	1190.38	0	2052	2530.98	2381.06	0	1326.54	5312.94
865.702	3433.47	3847.54	7579.63	0	2125.37	2544.21	0	704.896	0	0	0	0	379.598	3191.14	0	4053.24	0	1455.96	5388.15	0	4199.73	778.486	0	3922	395.307	12483.8	2513.08	4664.16	2368.37	97910	2896.72	1332.46	3153.29	245.247	4644.98	3066.08	6120.84	3598.83	8107.65	3517.17	0	5044.77	8970.5	7443.78	3275.65	6290.68	7238	3047.18	1626.11
866.585	0	3767.69	812.167	0	2418.38	1308.36	5188.64	3388.17	1652.25	2252.36	0	389.769	0	0	0	4686.57	0	674.273	12523	830.062	384.973	3491.12	0	0	0	4786.79	8299.04	4463.32	3600.12	0	268.111	0	6147.07	837.277	5456.06	115.129	0	7415.09	8842.54	5068.63	13233.7	1109.39	0	4533.44	0	3833	0	9522.42	6100.82
866.857	0	4124.77	993.324	1838.4	853.389	214.506	2981.07	0	0	5755.33	108.036	0	2360.62	1182.17	0	0	5420.4	1722.09	7770.72	0	1170.18	0	0	1161.39	38.2925	4055.7	3820.79	3049.89	2318.77	33749	595.615	2062.05	9580.8	892.509	4992	710.716	431.865	5164.83	4567.05	3727.54	12155.4	1825.99	1110.45	3412.33	1867.4	0	0	3310.23	8642.16
866.947	3347.83	0	3057.5	0	2168.56	3871.09	11172.9	15856.2	2689.75	7510.67	850.385	2294.92	1867.38	0	0	8824.86	13524.6	0	29773.6	0	29.4347	0	360.438	0	0	8475.75	34614.4	4953.63	4456.54	113047	0	0	108784	0	0	0	0	0	31804.7	16822.2	123686	3682.62	3796.55	16417.3	6369.28	16748	11477.5	11012.4	231738
870.655	5906.26	0	0	0	1466.65	1775.63	2763.35	27306	0	0	4802.46	2957.77	0	4926.79	0	5105.71	0	4294.07	14112.1	0	7932.87	0	0	464.349	0	6622.91	17261.7	8641.21	2258.12	164100	3251.78	24607.1	33112.1	3767.9	7313.06	16644.2	17628.4	4566.63	21379.2	11760.6	37778.2	0	21995.9	19043.1	5940.66	0	26172.6	8174.76	28793.2
871.834	10077.2	2022.8	3664.83	0	0	4592.64	0	21350.2	3341.5	10924.7	0	7941.08	0	1437.83	0	3194.57	0	0	19267.6	0	4356.04	0	268.693	0	0	0	9533.54	0	3759.15	1034514	0	1133.35	71023.2	2749.55	6475.88	38.9826	27405.4	0	32439.2	12588.1	108043	3760.72	53348.5	22582.9	8315.67	21232.8	7110.48	7692.68	77848.7
878.949	4872	0	11203.7	0	0	2144.36	4579.17	23037.7	2759.5	21083.3	0	0	4898.88	3902.33	0	0	16396.8	0	281319	0	0	0	0	0	0	0	22527.6	5506.84	1110.27	333311	0	2183.37	93057.8	51.5781	6945.94	0	800.811	1561.49	26584.5	14170.8	141914	4363.24	9690.9	23372.4	4953.41	18627.1	3254.71	7409.99	129092
887.83	0	0	0	0	0	0	11966.4	49368.5	12593.5	0	0	10971.4	0	0	0	0	26608.6	8170.64	22203.6	0	6112.04	0	0	898.746	0	1441.3	86441.6	83804.6	2489.85	1387734	0	0	137838	0	0	1088.23	84918.1	468.405	130076	95341.7	203356	1352.66	129454	101223	4475.85	85287.7	3219.42	8944.07	146292
890.65	11189.3	0	5203.5	12334.2	16388.9	10604.5	4014.55	5152.14	11879	10925.7	2390	7607.77	3871.75	17900.5	25433	0	71854.6	10707.5	7691.08	23872.1	4785.51	17246.2	5627.08	9445.36	0	13217.7	0	18794.8	9701.5	327640	7241.31	10817.5	14783	16585.1	16191.2	8029.74	12533.5	8459.07	6536.16	14370.9	19600.3	3451.09	3071.45	7184.56	3123.72	0	3462.47	771.077	0
892.965	0	0	6453.17	5325.9	5274.56	3205.09	12995.7	30577.8	3960.75	0	7369.54	0	2523.25	0	0	8087.86	0	0	39442.6	0	0	0	0	0	0	0	35748.7	10827.9	0	363950	0	12.8038	144091	0	12476.4	0	3641.73	1590.7	37787.4	24178.7	214659	5194.83	23043.1	31897.4	6732.02	28342.8	6587.47	5457.11	179475
898.685	7251	2055.42	7374.33	3768.9	5416	0	12235.4	30602	1443.25	11090.5	4889.31	6820	13981.9	4807.58	0	14358.9	18970.6	5376.27	18227.8	0	7234.65	0	0	1119	39.556	15105.2	26646.3	11444.8	5282.73	368213	3851.86	5850.58	27415.7	0	8335.63	18569.2	15473.4	7758.77	29372.1	17347.9	23979.1	4803.93	22273.8	28165.2	5778.91	22607.9	14640.3	15308.9	21009.2
906.264	8165.75	1787.06	9295.33	11065.8	0	0	6027.51	89257.5	4275.75	0	410.507	14947.7	5530.41	7205.17	0	8438.29	7440.6	11255.6	16951.7	0	0	3849.82	3287.35	0	0	0	7251.76	24593.5	2487.48	930840	115.231	4603.76	20583.3	894.635	5103.85	1628.49	73217.4	6691.82	25013	20952.6	17114.6	3166.03	119890	31317.1	5676.48	32767.2	0	14094.2	20029.4
907.984	5572.25	5723.74	3636.33	0	775.222	1169.09	3872.34	6587.52	0	0	1690.92	0	2426.38	612	0	8357.14	4570	0	122295	200.368	0	0	0	43.5903	0	16772.6	11985.4	4122.37	6283.42	60508	0	2095.7	35701.9	956.359	0	0	0	4609.55	14203.3	7826.49	54306	7335.1	277.3	0	5438.61	10523.5	1706.42	12530.1	56052.8
910.259	3496.56	1720.38	0	5099.45	2337.08	1887.36	14326	20994.6	1566.1	0	2246.11	9792	1841.31	0	542.423	2279.68	0	5074.45	5952.67	0	140.329	2187.44	1225.93	269.37	1279.5	10572.2	0	3655.42	0	258323	1369.99	1080.17	0	1567.1	0	0	14993.4	0	3776.07	0	2251.04	6754.76	21783.5	3446.33	3885.68	5213.74	7230.16	9361.06	860.221
915.861	9288.42	2863.7	6074.5	7104.8	0	8934.36	18035.3	12100.3	0	0	3298.38	0	0	4502.67	0	10785	8889	9992.41	8137.82	0	0	0	0	0	0	7547.54	17957.8	13724.1	3398.98	0	0	1493.3	25972.5	411.602	3730	251.253	15071.2	4692.46	22091.8	17671.5	38795.9	5382.31	27061.1	15402.3	0	14494.1	4349.19	9201.11	37393.7
920.997	9520.5	6307.37	10576.3	0	3225.11	2334.73	17133	49790.5	0	27583.7	5287.92	7974.69	2738.38	0	0	0	35147.8	1698.86	39107.2	0	0	0	0	0	0	0	27977.1	4822.47	5312.54	747457	0	255.745	178678	340.217	8160.88	0	8245.89	1808.15	40604.8	15842.4	267913	4678.69	34998.9	31005.4	11233.2	27746.3	8280.95	10886.7	226919
921.776	6105.44	1032.1	0	0	1384.89	0	6923.55	36066.2	0	0	2829.2	0	2385.12	1096	0	7713.86	28640.2	1181.09	35457.6	0	1310.86	45.5596	0	290.815	0	0	37624.6	9394.95	4192.53	196329	2711.36	0	67307.8	601.16	7862.59	0	1668.95	4787.28	29043.9	16281	0	6326.4	0	24849.2	7199.41	17875.8	0	13227.1	0
922.781	8205.31	5045.56	4415.83	0	1536.44	3713.55	8232.03	20086.5	0	0	0	0	11230.8	2918.17	2234.88	3018.3	17034.6	2614.82	28211.5	0	70.9208	198.51	0	106.521	0	20692.4	26640	4506.37	7072.15	75998	1155.22	2956.5	40386.3	3597.85	7467.06	4929.46	0	7465.81	16127	9984.54	0	9518.88	0	16760.4	6120.5	10337.8	3701.42	8952.88	0
926.895	5491.83	7592.41	903	2596.7	0	1084.18	7363.34	29068.3	2397.25	4017	1621.54	4575.92	6604.75	0	9122.35	11102	32873.2	0	20490.6	0	0	0	868.531	240.406	0	0	7789.83	5878.11	4300.17	458365	0	0	45160.1	1417.84	0	457.607	15024	0	19355.8	8768.83	57544.3	5601.11	50975.9	0	0	0	19350.3	8660.79	70710.8
934.678	5649.5	1330.32	0	0	0	590.091	0	1729.66	0	0	0	1999.15	2134.79	0	15058.2	4182.86	30979.2	0	3532.66	1521.44	2342.06	5387	0	3161.74	0	9296.49	0	0	2211.52	0	0	505.968	5858.89	0	0	0	1724.3	2014.49	6029.98	0	5766.09	2217.31	0	3871.56	0	3484.71	0	3192.23	2016.66
935.011	9306.42	0	13939.8	4240.3	0	1813.45	6470.21	28262.9	4616.25	4622	2170.38	5793.69	0	0	0	7955	33141.4	0	209290	0	0	0	672.924	0	0	0	19005.3	0	5766.94	466573	0	0	90998.2	0	0	0	1833.92	9435	23748	0	138804	6029.66	13301.5	19854.1	10508.2	17575.8	4003.7	11921.2	121140
946.191	10533.4	0	9867.52	12823.2	598.444	0	0	9288.31	11795.2	24521.7	8268.15	7710.69	4510.88	5909.67	19019.5	10398.1	81219.6	12930.5	0	17694.1	0	17765.2	6661.72	16538.8	13247.1	19714.8	3569.21	13648.8	5904.7	323091	0	0	8184.78	28343.4	13187.1	9638.62	1743.7	4012.32	7354.47	12290.8	15135.9	4043.46	0	9064.67	0	0	0	2139.92	0
946.255	11154.2	0	4665	6214.7	7056.11	0	7873.34	6097.86	35757.5	15118.7	7815.31	7990.92	4797.75	6296.17	8377.5	22380	104105	10618.5	1240.47	26457.2	3892.61	22190.8	9393.81	16785	19860.2	20130.3	5607.25	21334.8	0	311896	0	371.555	8200.78	31311.7	15618.1	10138.3	2014.16	1113.7	8466.77	12956.8	0	5042.63	0	9792	0	3006.13	0	1943.79	0
946.317	15093.9	0	8020.33	11385.3	4665.89	3842.55	7707.83	3377.59	35801	24570.7	8113	5669.92	7623.25	9495.17	29274	16820.4	125860	15124.7	1204.04	19192.7	0	32368.3	10891	18127.3	17238.7	28074.8	10237.8	18396.9	0	351779	0	184.167	10280.7	28747.2	22723.4	10942.6	3594.03	3438.3	7520.07	20403.4	0	4476.7	0	7658.11	0	3417.94	0	2284.08	0
946.377	8599.83	339.741	3298.5	10785.6	0	2579.91	6588.86	6341.31	37927	18252	6343.02	8566.69	8613.12	9531.5	18442	17373.3	125495	19321.9	941.697	21159.8	0	26533.4	8054.36	21154.1	16404.4	28330.7	9056.33	18098.6	6172.67	351478	0	0	6146.75	27404.4	19680.9	12592.2	2957.81	2072.69	11166.8	16250.2	21100.9	5542.24	1336.55	7177.89	0	2476.13	0	2086.29	0
946.442	15419.2	727.074	0	13139.7	3226.44	2652.82	5791.28	6343.41	31866	18181	7615.19	6506.54	5521	8580.83	0	13141.3	131831	0	0	16261.1	4283.09	25164.7	8538.92	18865.7	16679.3	21015.6	5115.46	16190.7	6376.54	339385	4331.63	0	8353.73	27591.4	20041	11284.8	1831.59	0	7811.47	16718.1	13330.3	4806.78	2613.55	0	3530.16	3971.9	460.316	0	99.8897
949.807	18413	0	0	8186.3	8089	6842	12119.4	66568.3	4354.25	0	16898	13197.6	0	10923.5	0	12888.7	0	8323.77	197773	179.749	0	0	1004.1	209.822	0	0	89140.5	20764.8	3221.98	0	0	15239.8	101459	6605.09	4864.53	21797	8972.92	92830	62602.5	37028.7	165207	9442.15	21020.1	57959.8	11186.3	42286.4	18362.1	12961.9	105731
950.812	0	3264.61	0	5113.3	0	7097	18395.9	39338	1435	0	0	7017.77	0	3067.42	0	8302.43	73777.2	5069.68	37940	0	451.971	1119.22	0	660.469	0	21318	56755.1	12836.3	2012.13	290780	0	3233.46	63616.3	2193.51	0	13491.5	2848.11	6472.21	40124.7	24679.2	102777	13092.9	9751.88	33365.8	7122.39	25461	5859.37	11739.1	59614.6
951.042	2808.33	2373.19	0	0	3077.11	0	9812	0	0	14148	1290.69	0	0	4725.83	0	0	0	0	12715.8	0	0	0	1236.66	0	0	5876.43	17286.4	0	4564.96	127140	0	1135.02	55815.2	1501.93	13448.2	0	0	8788.51	18713.5	0	64560.1	7283.22	842.425	10443.3	5747.87	9544.23	3749.05	13207.5	111647
951.815	8494.58	8977.85	6215.81	0	0	2647.92	7359.99	12115.7	987.5	0	0	5924.54	5366.88	0	0	12355.4	22197.4	3327.39	24386	2961.34	213.094	4311.8	674.83	3910.66	207.385	14979.6	19693.6	4778.84	8561.25	0	1739.21	6023.43	19295.3	11179.6	8432.88	6616.13	0	11819.1	11534.5	8099.06	35309	4900	0	12149.3	4679.09	7353.13	0	14682.6	16635.4
958.638	7805.17	2816.19	5061.5	0	0	0	0	29331.1	1296.5	0	343.27	0	2308.88	0	0	0	17175.8	0	43804	0	2211.08	0	611.962	0	0	0	5967.33	2383.26	4803.17	1172294	0	2725.84	70858.3	78.2356	10802.9	32.9555	20132.9	0	14094	0	110239	5121.34	62697.7	11749	4658.16	7485.23	11450.5	5755.45	56757.8
976.057	12962.2	0	12706.5	0	0	963.545	6843.66	35442.5	0	7112.67	4182.08	0	10259.8	0	0	0	0	0	28400.5	0	0	0	0	0	0	18701.2	13993.2	2896.11	5127.48	309504	0	0	100514	690.859	9521.53	0	3515.57	3851.65	22985.4	5822.14	152874	7928.94	24752.1	14759.2	8863.9	14766.4	7172.95	11159.1	128909
977.834	40110.2	87255.9	57598.5	0	7366.33	11969.6	39012.4	45745.9	0	31929.7	7669.77	0	44348.6	9358.33	0	63771.9	100270	5778.09	0	0	0	0	0	0	0	71987.2	74805.7	15916	43847.6	512637	0	0	0	0	61506.5	0	0	0	47081	28554.5	0	47277.6	0	42624.9	29717.4	30954.3	3687.53	161747	0
978.842	16826.8	54060	34926.8	0	0	4486.6	13335	28087.4	0	25947.3	1823.62	0	0	3343	0	13247.9	20417.8	0	0	95.2874	108.493	664.698	1425.13	0	0	43835.4	49176.9	8764.32	27745.8	149168	0	0	0	0	34932.5	0	1240.84	0	28879.6	19335.9	0	26224	0	0	7766	21027.4	0	73048.6	0
981.284	0	4359.25	0	5914.78	2160.56	0	19021.4	21697.1	0	0	0	11915.3	3531.19	2374.93	1274.42	0	0	7682.91	18542.7	0	0	3886.4	1097.06	0	0	16975.7	14951.3	5227.26	2126.87	238622	194.89	731.021	3114.67	489.507	0	0	20706.8	2885.22	5796.74	4749.8	4706.39	12063.3	38075.1	8663.78	4033.38	6196.87	5962.74	17286.5	4173.1
990.071	4636.92	6659.59	0	0	0	0	2605.54	14236.8	0	13183	1340.77	0	0	0	0	5379.57	15014.8	0	11001.4	0	0	0	0	390.973	0	15651.9	0	0	3852.98	0	0	0	39483.9	0	14036.5	26.5807	0	4142.22	8863.98	0	59620.9	6185.29	1872.47	4518.22	0	0	1982.35	5342.76	55199.8
992.079	0	6169.37	0	0	0	0	0	0	0	10069.3	0	2232.08	0	0	0	0	0	1828.14	16653.7	0	559.335	2283.31	0	672.069	17.8645	4652.32	0	0	1913.42	91216	117.248	0	26488.1	0	5869.71	382.944	0	9897.97	3015.07	3979.57	29366.9	0	1105.1	2977.78	0	1736.71	499.211	4619.16	54541.5
992.588	0	0	6864.33	4864.7	2021	1395.55	0	4353.38	0	12002.7	0	4540	953.25	5675.83	14362	11674	41748.2	8513.86	0	9505.25	867.484	7435.12	5607.51	7523.97	9450.17	11590	0	7795.21	1666.62	52279	654.694	115.037	4141.44	20768.1	10661.9	6575.98	2099.51	1674.66	3715.33	5454.43	12561.6	1660.37	0	4071.89	0	2312.84	0	830.415	0
999.954	0	4663.63	1274.17	3881.8	3133.78	4916.45	15015	9640.48	0	5091.67	1156.23	5536.08	637.5	5258	0	4127.86	7956.8	2728.77	11716	0	11.119	1110.77	294.97	2834.72	0	8650.18	10894.3	6297.26	3495.96	0	113.879	4493.62	8327.49	275.915	10041	434.212	3706.7	6340.16	7576.77	6227.34	11282.8	3525.52	6927.02	5104.78	3721.12	3475.35	5504.17	14083.9	16462.9
[truncated: 49 more columns]
